# Supplementary material for: Metabolomic and transcriptomic analyses of rice plant interaction with invasive weed Leptochloa chinensis
Source: Front Plant Sci. 2023 Sep 25;14:1271303. doi: 10.3389/fpls.2023.1271303 (PMC10560989; doi:10.3389/fpls.2023.1271303)
Supplement: Supplementary file 1 [file Table_1.xlsx]

## Sheet: Mono-cultured v.s.Co-cultured 1
Metabolites identified by LC-MS/MS in rice plants
id	peaksGroup_ref	score(Combined Score = dotproduct1/sqrt(common),common = matched fragments number)	compound name	KEGG	HMDB	Class	Polarity	rtmed	rt	precMz	prodMz	Formula	MEAN mono-cultured	MEAN co-cultured	VIP	P-VALUE	Q-VALUE	FOLD CHANGE	LOG_FOLDCHANGE
3	p1-m0205.1914--splash10-0002-1900000000-72e3c2354ba2994efd7e	0.585614	(-)-Tamariscene		HMDB0037676	Unsaturated hydrocarbons	1	299.129	301.597	205.191	149.022	C15H24	3.16035e-05	3.75459e-05	0.192716	0.720005	0.311498	0.841729	-0.248572
8	p1-m0298.1498--splash10-015a-0190000000-d00a6949cc8d299632ef	0.542909	(+)-Erythraline		HMDB0030258	Erythrina alkaloids	1	192.537	192.894	298.15	266.019	C18H19NO3	0.000306542	0.000285077	0.246743	0.732798	0.315287	1.0753	0.104737
9	p0-m0295.2262--splash10-0002-0290000000-378b6b378ca96365293b	0.600195	(±)12(13)-EpOME				0	717.098	730.846	295.226	277.222	C18H32O3	0.00123143	0.00148162	1.33019	0.000119008	0.000177771	0.831135	-0.266846
10	p1-m0295.2266--splash10-0q5d-5900000000-a5c215b88b8f4a3a727c	0.766833	(±)13-HpODE				1	568.811	568.621	295.227	67.059	C18H32O4	0.000325217	0.000462438	1.42962	5.60934e-07	1.52896e-06	0.703266	-0.507858
12	p1-m0211.1320--splash10-0a59-5900000000-65be4e7e6536c6355332	0.69285	(±)7-epi Jasmonic Acid				1	536.323	534.77	211.132	133.103	C12H18O3	0.0001064	0.000130298	1.24654	0.000652682	0.000805563	0.816589	-0.292319
14	p1-m0295.2265--splash10-00lr-8900000000-1aaeefa308f44bfc3dde	0.681015	(±)9-HpODE				1	721.877	721.572	295.226	81.036	C18H32O4	0.00972008	0.0138605	1.44921	4.1977e-08	1.70383e-07	0.701277	-0.511943
15	p1-m0153.1251--splash10-06fv-9100000000-100727ae95048a9fb659	0.530904	(1R,4R)-Dihydrocarvone				1	50.4932	52.6722	153.125	70.982	C10H16O	2.18729e-05	1.54775e-05	0.140739	0.378413	0.192103	1.41321	0.498973
16	p1-m0415.2110--splash10-014i-0921100000-40c975c7be1db59ebc86	0.616083	(1S,2R,4aR,8aR)-1-Acetoxy-7-isopropylidene-1,4a-dimethyl-6-oxodecahydro-2-naphthalenyl 2,3-dimethyl-2-oxiranecarboxylate				1	682.128	683.416	415.211	119.087	C22H32O6	0.000895761	0.000551846	1.43971	3.27744e-07	9.97729e-07	1.62321	0.698849
17	p1-m0265.1542--splash10-002b-0900000000-924bac5e08e3419f38ba	0.789018	(2E)-N-(4-aminobutyl)-3-(4-hydroxy-3-methoxyphenyl)prop-2-enimidic acid		HMDB0139553	Cinnamic acids and derivatives	1	263.215	260.197	265.154	145.029	C14H20N2O3	0.125203	0.104436	1.40081	7.30549e-06	1.48809e-05	1.19885	0.261656
19	p1-m0272.1857--splash10-05q9-2900000000-e4782a9f511184223a73	0.527589	(2R,3R,6R)-5-[(1E,3E)-hepta-1,3-dienyl]-2,3-dihydroxy-6-(hydroxymethyl)cyclohexan-1-one				1	494.33	494.255	272.186	131.087	C14H22O4	6.14571e-06	5.68475e-06	0.065711	0.823585	0.341028	1.08109	0.112482
20	p0-m0255.0511--splash10-01b9-0920000000-0212e7106fca154e9d0e	0.548962	(2R,3S)-Piscidic acid		HMDB0030809	Phenylpropanoic acids	0	341.023	338.53	255.051	165.055	C11H12O7	2.0955e-05	1.97929e-05	0.163379	0.733161	0.315394	1.05871	0.0823134
21	p1-m0598.2507--splash10-0aor-0294120000-693d6f5bf23c9d25a55d	0.712256	(2S,3R,4S,5S,6R)-2-[4-[(3S,3aR,6S,6aR)-3-(4-hydroxy-3,5-dimethoxyphenyl)-1,3,3a,4,6,6a-hexahydrofuro[3,4-c]furan-6-yl]-2,6-dimethoxyphenoxy]-6-(hydroxymethyl)oxane-3,4,5-triol				1	393.64	392.91	598.251	205.086	C28H36O13	6.57317e-05	6.12996e-05	0.421725	0.410079	0.204886	1.0723	0.100711
23	p1-m0251.1634--splash10-0feb-3910000000-6b906a8e76d536451de8	0.567682	(3aR,4aS,5S,5aR,6aR)-5-(3-Hydroxybutyl)-5a-methyl-3-methyleneoctahydro-2H-cyclopropa[f][1]benzofuran-2-one				1	680.808	688.262	251.163	196.972	C15H22O3	5.76247e-06	5.4273e-06	0.299789	0.855565	0.34964	1.06175	0.0864508
24	p1-m0321.2433--splash10-05g1-1910000000-cbc6018fcf1f4643490d	0.589046	(3S)-5-[(1S,8aR)-2,5,5,8a-tetramethyl-4-oxo-4a,6,7,8-tetrahydro-1H-naphthalen-1-yl]-3-methylpentanoic acid				1	739.244	744.01	321.243	109.067	C20H32O3	0.000741364	0.000822351	0.457295	0.348172	0.179507	0.901518	-0.149571
25	p1-m0219.1739--splash10-044i-2910000000-2d87211767c03502e6ab	0.729541	(4aR,5S,6S,8R,8aS)-6-hydroxy-3,8-dimethyl-5-propan-2-yl-4a,5,6,7,8,8a-hexahydro-1H-naphthalen-2-one				1	737.139	737.325	219.174	163.112	C15H24O2	5.54126e-05	0.000259795	1.45705	1.76111e-09	1.25089e-08	0.213294	-2.22909
27	p1-m0301.2158--splash10-0a4j-0941000000-a48083c672bfce57630f	0.682001	(5beta,8alpha,10alpha)-Kaura-9(11),16-dien-18-oic acid				1	750.066	749.743	301.216	255.211	C20H28O2	0.000493553	0.00112046	1.4407	2.51626e-08	1.06063e-07	0.44049	-1.18282
28	p1-m0301.2167--splash10-0532-0910000000-249f12ba9559f5226dcf	0.691065	(5xi,9xi)-12-Hydroxyabieta-7,13-dien-18-oic acid				1	722.529	724.315	301.217	255.21	C20H30O3	0.000528473	0.000542847	0.187642	0.718132	0.310939	0.973522	-0.0387147
31	p0-m0313.2358--splash10-03di-0975000000-bb4dfe81e7bd9e1e7c32	0.543736	(9xi,10xi,12xi)-9,10-Dihydroxy-12-octadecenoic acid		HMDB0031679	Fatty Acyls	0	692.078	693.057	313.236	183.138	C18H34O4	6.87674e-05	7.98962e-05	1.19785	0.00160813	0.00180931	0.860709	-0.216403
32	p1-m0205.0968--splash10-014l-0900000000-8a44a3720571c86eafc3	0.935997	(Â±)-Tryptophan	C00806	HMDB0030396	Indoles and derivatives	1	231.457	229.486	205.097	118.066	C11H12N2O2	0.0348466	0.0383873	1.23077	0.000748865	0.000901865	0.907764	-0.13961
33	p1-m0155.1066--splash10-066r-9000000000-3a7a773ae835276b71b7	0.588613	(E)-2,6-Dimethyl-2,5-heptadienoic acid		HMDB0035135	Fatty Acyls	1	457.016	449.462	155.107	67.059	C9H14O2	7.27522e-05	0.000117658	1.11124	0.0047664	0.00454348	0.618335	-0.693539
35	p1-m0311.2580--splash10-0006-0090000000-e21de78c5d9d218cafc2	0.504317	(R)-2-Hydroxysterculic acid		HMDB0031060	Fatty Acyls	1	732.889	733.852	311.258	293.213	C19H34O3	0.00043887	0.000543606	0.815327	0.0666143	0.0438724	0.807332	-0.308766
37	p1-m0131.1388--splash10-00di-9000000000-98304508547d1eb4efec	0.758811	(S)-3-Octanol	C17144	HMDB0030070	Fatty Acyls	1	38.0146	40.0015	131.139	72.084	C8H18O	0.00140408	0.00239206	1.386	0.000472738	0.000611916	0.586974	-0.768631
41	p1-m0188.0549--splash10-0002-9200000000-d966868a87b0a1724b88	0.512586	1-(Malonylamino)cyclopropanecarboxylic acid		HMDB0031700	Carboxylic acids and derivatives	1	112.174	108.29	188.055	96.046	C7H9NO5	0.000472021	0.000442506	0.457447	0.296262	0.156945	1.0667	0.0931526
42	p1-m0121.1013--splash10-004i-9000000000-4a1ec32a0bbc84ea62ac	0.564834	1,2,3-Trimethylbenzene				1	201.436	208.039	121.101	77.041	C9H12	0.00101713	0.002678	1.45345	1.80174e-08	7.89827e-08	0.37981	-1.39665
43	p1-m0121.1007--splash10-0fb9-9100000000-7dfeb9382356e416d8b4	0.600744	1,2,4-Tris(methylene)cyclohexane		HMDB0040458	Unsaturated hydrocarbons	1	310.795	313.561	121.101	77.041	C9H12	0.000176425	0.00024774	0.311179	0.294513	0.156163	0.712138	-0.489771
44	p1-m0221.1897--splash10-014i-2900000000-a3855c842697c543ca95	0.618209	1,8-Azulenediol, 1,2,3,3a,4,7,8,8a-octahydro-3a,6-dimethyl-1-(1-methylethyl)-, (1R,3aR,8S,8aS)-				1	670.925	668.866	221.19	119.087	C15H26O2	4.94748e-05	5.35934e-05	0.33506	0.59452	0.271974	0.92315	-0.115363
45	p1-m0328.2488--splash10-017l-5900000000-43afb201e11ac2ce596d	0.562557	10-Nitrooleate				1	676.87	677.298	328.249	93.072	C18H33NO4	7.10411e-05	7.87465e-05	0.370519	0.729961	0.31445	0.902149	-0.148562
46	p1-m0303.2313--splash10-053v-1900000000-e41bf405ed3544ba2872	0.715624	12(S)-HETE				1	717.677	717.998	303.231	145.103	C20H32O3	0.000225777	0.000316281	1.27537	0.000464638	0.000602754	0.713849	-0.486309
47	p1-m0317.2103--splash10-006t-0930000000-2eef443087b7d6c16bf2	0.628564	12(S)-HpEPE				1	698.053	699.251	317.21	173.134	C20H30O4	0.000238041	0.000563835	1.48484	6.50233e-13	2.37535e-11	0.422182	-1.24406
48	p0-m0295.2258--splash10-002b-0690000000-5bd9ba7a890416629084	0.712554	12,13-EODE				0	715.215	712.767	295.226	277.219	C18H32O3	0.000850716	0.00104214	1.24118	0.000668638	0.000821868	0.816314	-0.292804
49	p1-m0293.2099--splash10-000y-3910000000-df4566b0dcc837814aee	0.707226	12-OPDA				1	689.413	684.536	293.21	131.087	C18H28O3	2.37282e-05	4.76998e-05	0.628621	0.0426496	0.0299948	0.497449	-1.00738
50	p0-m0295.2257--splash10-0002-0190000000-52b7e757f19bc4dac02c	0.508586	13(R)-HODE				0	729.403	729.256	295.226	141.128	C18H32O3	2.29781e-05	3.23936e-05	1.2978	0.000402353	0.000530934	0.709339	-0.495452
53	p1-m0293.2109--splash10-05qc-5910000000-700d0e1833c285128c25	0.832374	13(S)-HpOTrE				1	677.223	677.593	293.211	119.087	C18H30O4	2.93863e-05	6.31907e-05	0.534135	0.236383	0.129326	0.465042	-1.10457
54	p1-m0293.2095--splash10-0006-1490000000-06604013a3ddcc062897	0.652766	13-epi-12-oxo Phytodienoic Acid				1	705.647	702.499	293.209	121.067	C18H28O3	0.00015354	0.000136476	0.0402419	0.828108	0.342259	1.12504	0.169972
55	p0-m0293.2105--splash10-006x-0390000000-b14f4f227fa9409f036f	0.517334	13-HOTrE				0	674.284	683.911	293.211	221.152	C18H30O3	0.000580283	0.000471128	1.35283	5.604e-05	8.90417e-05	1.23169	0.300638
56	p0-m0311.2218--splash10-03dl-0895000000-865af0d00b0c6e806197	0.51679	13-HPODE				0	704.045	704.176	311.222	293.212	C18H32O4	2.84982e-05	3.16429e-05	0.497599	0.31148	0.163687	0.900618	-0.151012
57	p1-m0293.2108--splash10-0007-3950000000-fa0cb6dfdc26ad09ab04	0.535847	13S-HpOTrE(gamma)				1	595.591	586.717	293.211	149.024	C18H30O4	5.90646e-06	4.42486e-06	0.176922	0.433648	0.21414	1.33484	0.416661
58	p1-m0335.2190--splash10-000i-2409000000-c4e5bddb72d7150cc539	0.653082	15-deoxy-δ-12,14-PGD2				1	690.136	690.019	335.219	195.098	C20H30O4	1.43857e-05	2.33698e-05	0.349062	0.312885	0.164304	0.615569	-0.700009
59	p1-m0369.2006--splash10-0uyi-0197000000-25bbeec709308c7ca520	0.561007	17-phenyl trinor Prostaglandin A2				1	568.905	567.754	369.201	333.175	C23H28O4	0.000598936	0.000787808	1.37859	2.16199e-05	3.7609e-05	0.760257	-0.395441
60	p1-m0321.2390--splash10-0300-1920000000-c9413f1964b1ec9c1654	0.54003	19S-HETE				1	702.129	700.13	321.239	163.075	C20H32O3	6.28768e-05	6.82018e-05	0.254723	0.574417	0.265216	0.921922	-0.117283
65	p0-m0474.2607--splash10-004i-0090000000-dc8e7006059961045944	0.952185	1-Hydroxy-2-(9Z,12Z,15Z-octadecatrienoyl)-sn-glycero-3-phosphoethanolamine				0	690.813	690.168	474.261	277.217	C23H41NO7P	0.0145208	0.00545515	1.04626	0.0475846	0.0330044	2.66185	1.41243
67	p1-m0355.2835--splash10-06sj-4942000000-ffc25c2747063558b397	0.715877	1-Linoleoyl Glycerol				1	718.763	719.765	355.284	245.229	C21H38O4	0.000835322	0.000803874	0.00454267	0.81357	0.338283	1.03912	0.0553626
70	p1-m0287.2361--splash10-0072-1920000000-cf1ec7cfba5b8394f29b	0.665361	1-Naphthalenecarboxaldehyde, decahydro-5-[(3E)-5-hydroxy-3-methyl-3-penten-1-yl]-1,4a-dimethyl-6-methylene-, (1S,4aR,5S)-				1	715.818	710.948	287.236	149.098	C20H32O2	7.36684e-05	0.000120865	0.984777	0.00973203	0.00834367	0.60951	-0.714278
71	p1-m0144.0815--splash10-0006-3900000000-13eca902fb7eed48e4bd	0.613562	1-naphthylamine				1	619.8	617.663	144.081	91.057	C10H9N	5.7724e-05	0.000247563	1.48467	4.23107e-14	2.97988e-12	0.233169	-2.10055
72	p1-m0496.3813--splash10-001i-0920400000-5f22a83de2c8a6bbdae6	0.687825	1-O-hexadecyl-2-C-methyl-3-phosphatidylcholine				1	764.597	758.987	496.381	184.074	C25H54NO6P	1.12906e-07	1.40614e-05	0.382194	0.363818	0.186073	0.0080295	-6.96047
74	p1-m0265.1434--splash10-0ab9-0900000000-ad3a6808f3e7583e9fd0	0.600792	2(3H)-Furanone, dihydro-3-methylene-4-[(2E)-3-methyl-4-(tetrahydro-4-methyl-5-oxo-2-furanyl)-2-buten-1-yl]-, (4R)-				1	260.995	253.447	265.143	119.085	C15H20O4	0.000432537	0.00042106	0.591706	0.220425	0.121657	1.02726	0.0387968
76	p1-m0503.1914--splash10-01ti-0983000000-cfaf2c407a25eafd3a39	0.691261	2-(hydroxymethyl)-6-[4-[(2S,3S)-3-(hydroxymethyl)-5-[(E)-3-hydroxyprop-1-enyl]-7-methoxy-2,3-dihydro-1-benzofuran-2-yl]-2-methoxyphenoxy]oxane-3,4,5-triol				1	397.212	394.994	503.191	137.061	C26H32O11	1.85358e-05	2.16729e-05	0.533338	0.253151	0.137241	0.855253	-0.225576
78	p1-m0309.2063--splash10-02u1-2900000000-38d178866516dbae5d78	0.66186	2,3-dinor Prostaglandin E1				1	643.118	642.625	309.206	119.085	C18H30O5	1.99187e-05	4.2361e-05	1.19977	0.00108824	0.00127512	0.470214	-1.08861
80	p0-m0183.0048--splash10-0bu1-6900000000-a0d7e1640a442bb9af4f	0.539375	2,4-DINITROPHENOL				0	501.593	499.352	183.005	109.018	C6H4N2O5	7.59486e-06	6.62868e-06	0.534789	0.296484	0.157043	1.14576	0.196303
86	p1-m0209.1531--splash10-0pi0-2900000000-fa33377791f4a0a8a17f	0.579236	2-Cyclohexen-1-one, 4-hydroxy-4-(3-hydroxybutyl)-3,5,5-trimethyl-				1	492.654	491.784	209.153	151.114	C13H22O3	1.78251e-05	1.1806e-05	0.111331	0.275373	0.147511	1.50984	0.594399
88	p1-m0415.2109--splash10-014i-0900000000-55635af4e95dbfc64898	0.86946	2H-Oxireno[1,10a]phenanthro[3,2-b]furan-10(11bH)-one, 5,7-bis(acetyloxy)-3,3a,4,5,6,7,7a,7b,8,8a-decahydro-4,4,7a,11-tetramethyl-, (1aS,3aR,5S,7S,7aR,7bS,8aR,11bR)-				1	691.838	692.476	415.211	119.087	C24H32O7	0.0603823	0.0496471	1.24352	0.000617751	0.000769393	1.21623	0.282416
90	p1-m0152.0163--splash10-0v5c-6900000000-31e1ffa75dd4b8d23b09	0.920731	2-Hydroxybenzothiazole				1	443.068	441.321	152.016	124.023	C7H5NOS	6.12842e-05	0.000105085	1.37001	1.01971e-05	1.99795e-05	0.583189	-0.777964
91	p1-m0165.0545--splash10-004j-9200000000-b658a4d58be7770f9141	0.651676	2-Hydroxycinnamic acid	C01772	HMDB0002641	Cinnamic acids and derivatives	1	103.815	101.835	165.055	77.042	C9H8O3	0.00902967	0.00870961	0.714127	0.114813	0.06895	1.03675	0.0520644
92	p0-m0271.2263--splash10-004i-0090000000-61499b02729ac2826af4	0.864736	2-hydroxyhexadecanoic acid				0	762.733	760.628	271.226	225.221	C16H32O3	0.00161916	0.00173916	1.03295	0.0114344	0.00963944	0.931	-0.103146
93	p1-m0355.2836--splash10-0cdj-3932000000-54431550c4468093fde9	0.604943	2-Linoleoyl Glycerol				1	699.829	706.429	355.284	95.086	C21H38O4	0.00613499	0.00631155	0.233255	0.623495	0.281498	0.972026	-0.0409327
94	p1-m0139.0741--splash10-0aor-9100000000-c51643d55983bd709f77	0.565405	2-Methoxy-4-methylphenol		HMDB0032136	Benzene and substituted derivatives	1	743.169	743.537	139.074	69.036	C8H10O2	6.78796e-05	0.000219363	1.46733	1.09353e-09	8.79937e-09	0.30944	-1.69227
95	p1-m0433.1336--splash10-004i-0912000000-89db8566bf689f945471	0.672768	2-Methyl-4-oxo-4H-pyran-3-yl 6-O-(4-carboxy-3-hydroxy-3-methylbutanoyl)-beta-D-glucopyranoside				1	281.971	280.756	433.134	127.04	C18H24O12	6.7145e-06	9.62616e-06	0.578226	0.223376	0.123086	0.697527	-0.51968
100	p1-m0163.0751--splash10-0a6r-9500000000-68cd16d118b1eb856895	0.510067	2-Phenylbutyrolactone				1	723.457	721.979	163.075	105.034	C10H10O2	0.000533883	0.00042452	0.961818	0.0203027	0.0159097	1.25761	0.330689
101	p1-m0105.0706--splash10-0fb9-9000000000-871eb3c31323a7fca6dd	0.889263	2-Phenylethanol	C05853	HMDB0033944	Benzene and substituted derivatives	1	203.433	203.406	105.071	77.041	C8H10O	0.00129252	0.00389878	1.46643	9.72449e-10	8.25873e-09	0.33152	-1.59283
103	p1-m0395.0955--splash10-0002-0239000000-48ed66634fa724cea744	0.522527	3-(Benzoyloxy)-2-hydroxypropyl beta-D-glucopyranosiduronic acid				1	327.413	325.202	395.095	219.062	C16H20O10	0.000208405	0.000211582	0.13256	0.763925	0.324336	0.984984	-0.0218279
104	p1-m0305.1016--splash10-0udi-0900000000-d27616ed816af28f96ed	0.563513	3,4,4',alpha-Tetrahydroxy-2'-methoxydihydrochalcone				1	462.024	458.947	305.102	151.039	C16H16O6	8.50328e-05	5.82704e-05	1.36077	5.37069e-05	8.58385e-05	1.45928	0.545257
112	p0-m0121.0309--splash10-006x-9400000000-eae496ad7b819e07e6b8	0.91183	3-Hydroxybenzaldehyde				0	312.892	308.792	121.031	92.028	C7H6O2	7.31743e-05	5.63621e-05	1.32471	0.000133216	0.000196747	1.29829	0.376611
117	p1-m0101.0974--splash10-0a4i-9000000000-a86cdded98a4dcdff44d	0.520093	3-Methylpentan-2-one				1	258.044	258.026	101.097	55.059	C6H12O	1.66089e-05	2.87897e-05	0.268977	0.406013	0.203267	0.576905	-0.793593
118	p1-m0160.0756--splash10-0159-0900000000-96e58f16a7b7c0a0321d	0.602061	3-Methyl-quinolin-2-ol				1	161.381	157.807	160.076	115.056	C10H9NO	0.00873357	0.0105707	1.26662	0.000352363	0.000471478	0.826207	-0.275424
119	p1-m0137.0583--splash10-015i-9500000000-4f94e3a6862c9a7d874e	0.509859	3-Methylsalicylaldehyde				1	156.487	154.051	137.058	119.037	C8H8O2	2.64136e-05	0.000118863	0.918224	0.000186282	0.00026512	0.222219	-2.16994
120	p1-m0191.1055--splash10-014i-0900000000-ed324be01c2a692eec55	0.545165	3-n-Butylphathlide				1	667.56	664.85	191.106	117.075	C12H14O2	5.27721e-05	5.33315e-05	0.0516923	0.914582	0.364956	0.989512	-0.0152112
121	p0-m0337.0912--splash10-03xr-0900000000-03e042c6898f978d6f6a	0.874601	3-p-Coumaroylquinic acid				0	262.404	261.593	337.091	163.04	C16H18O8	2.23003e-05	3.33051e-05	1.03811	0.00626821	0.0057062	0.669577	-0.578678
122	p1-m0251.0908--splash10-001i-0590000000-7284bf7ad28e08e77047	0.665124	3-Quinolinecarboxylic acid, 7-amino-1-ethyl-6-fluoro-1,4-dihydro-4-oxo-				1	593.115	591.204	251.091	233.081	C12H11FN2O3	1.39606e-05	1.09216e-05	0.862756	0.0610373	0.0408027	1.27825	0.354172
126	p1-m0299.0902--splash10-0532-0190000000-d766b062968153dd1585	0.638874	4',7-Dimethoxy-3-hydroxyflavone				1	710.713	710.107	299.09	256.074	C17H14O5	5.65526e-05	6.50059e-05	0.470328	0.293177	0.155565	0.869961	-0.200978
127	p1-m0315.1949--splash10-00dj-0950000000-c3c4799119958e102d47	0.573796	4a(2H)-Phenanthrenecarboxylic acid, 7-ethenyl-1,3,4,4b,5,6,7,9,10,10a-decahydro-4b-hydroxy-1,1,7-trimethyl-9-oxo-				1	712.078	709.552	315.195	271.207	C20H28O4	0.00157307	0.00416011	1.46856	3.6898e-09	2.02187e-08	0.378131	-1.40304
129	p1-m0235.1439--splash10-0002-0900000000-e9af18add1043871fd62	0.56	4-Coumaroylputrescine		HMDB0033461	Cinnamic acids and derivatives	1	242.465	241.206	235.144	147.044	C13H18N2O2	0.131605	0.140607	1.10681	0.00531255	0.00495337	0.935977	-0.0954546
130	p1-m0182.1032--splash10-000i-0900000000-d405b452e0722e735169	0.51314	4-Fluoromethamphetamine				1	94.8553	90.9076	182.103	137.046	C10H12FNO	4.14622e-05	4.01997e-05	0.325927	0.932179	0.369384	1.0314	0.0446107
132	p1-m0289.0911--splash10-004i-3900000000-31531607ab65562c5131	0.748705	4H-Pyran-4-one, 3-(beta-D-glucopyranosyloxy)-2-methyl-				1	619.784	618.931	289.091	127.039	C12H16O8	3.80923e-05	3.47408e-05	0.430391	0.36725	0.187499	1.09647	0.132868
135	p0-m0137.0261--splash10-0006-9200000000-7f9650c9b33cff5b381a	0.898228	4-Hydroxybenzoic acid	C00156	HMDB0000500	Benzene and substituted derivatives	0	173.063	175.789	137.026	93.039	C7H6O3	8.91126e-06	1.40083e-05	1.38121	0.000706968	0.000860496	0.636144	-0.652575
136	p1-m0157.1216--splash10-0aor-9000000000-395e2e0d62631ce8e4f7	0.650579	4-Hydroxynonenal		HMDB0004362	Fatty Acyls	1	425.75	424.94	157.122	55.059	C9H16O2	0.000104337	8.78682e-05	1.05038	0.00727963	0.00650944	1.18742	0.247834
138	p1-m0121.0643--splash10-004i-9000000000-d52ccd9939b968e19466	0.530043	4-Methylbenzaldehyde	C06758	HMDB0029638	Benzene and substituted derivatives	1	426.372	430.113	121.064	77.042	C8H8O	0.000255252	0.000166404	0.762822	0.116605	0.0698076	1.53393	0.617235
139	p1-m0109.1007--splash10-014i-9000000000-dc0d3f7957e0dcb709ae	0.714815	4-Vinylcyclohexene				1	623.852	631.954	109.101	67.057	C8H12	5.10285e-05	4.62778e-05	0.363475	0.375501	0.190908	1.10266	0.140984
140	p1-m0321.2418--splash10-014i-1910000000-7cd9855b8ee89db8c918	0.501826	5-(1,2,4a,5-tetramethyl-7-oxo-3,4,8,8a-tetrahydro-2H-naphthalen-1-yl)-3-methylpentanoic acid				1	737.953	737.894	321.242	165.128	C20H32O3	0.00312578	0.0038966	1.05615	0.0107513	0.00912262	0.802183	-0.317997
141	p1-m0144.0479--splash10-03di-3900000000-e090df52d4aca12cb821	0.799894	5-(2-Hydroxyethyl)-4-methylthiazole	C04294	HMDB0032985	Azoles	1	158.235	158.747	144.048	113.029	C6H9NOS	0.000714376	0.000736173	0.381083	0.431761	0.213407	0.970391	-0.0433623
142	p1-m0331.0802--splash10-0159-0029000000-9e94a85137e5c7c25f18	0.890758	5,7-dihydroxy-2-(4-hydroxy-3,5-dimethoxyphenyl)-4H-chromen-4-one		HMDB0124861	Flavonoids	1	549.035	545.386	331.08	315.051	C17H14O7	0.000874134	0.000537778	1.4626	9.85558e-09	4.81979e-08	1.62545	0.700843
143	p1-m0273.0750--splash10-0udi-0910000000-661de7101b4698071a8d	0.88819	5,7-dihydroxy-2-(4-hydroxyphenyl)-3,4-dihydro-2H-1-benzopyran-4-one		HMDB0128074	Flavonoids	1	535.52	532.986	273.075	153.02	C15H12O5	0.00044035	0.00141501	1.48457	5.43812e-14	2.97988e-12	0.311199	-1.68409
144	p1-m0595.1610--splash10-0a6r-0039870000-cbf9348c488f5b1cf633	0.680189	5,7-dihydroxy-3-(4-hydroxyphenyl)-6,8-bis[3,4,5-trihydroxy-6-(hydroxymethyl)oxan-2-yl]chromen-4-one				1	303.424	299.851	595.161	379.084	C27H30O15	5.92033e-06	5.51179e-06	0.20688	0.695833	0.304221	1.07412	0.103158
145	p1-m0139.1112--splash10-0693-9000000000-1245d626fda558e18069	0.631597	5,7-nonadienal				1	425.555	424.821	139.111	55.059	C9H14O	0.000102208	8.80225e-05	1.05487	0.00981211	0.00840102	1.16116	0.215561
147	p1-m0169.1217--splash10-02t9-8900000000-61e80b2ac00a73b2510e	0.561327	5-Decynoic acid				1	297.328	290.408	169.122	111.009	C10H16O2	0.00172275	0.00137303	1.40876	4.44092e-06	9.44729e-06	1.25471	0.327357
148	p0-m0491.1166--splash10-002f-0002900000-5eeae0e1824834ec1362	0.579597	5-hydroxy-2-(4-hydroxy-3-methoxyphenyl)-6-methoxy-7-[(2S,3R,4S,5S,6R)-3,4,5-trihydroxy-6-(hydroxymethyl)oxan-2-yl]oxychromen-4-one				0	413.256	413.055	491.117	476.098	C23H24O12	7.91583e-05	4.45347e-06	1.48341	1.32158e-06	3.26142e-06	17.7745	4.15174
150	p1-m0127.0391--splash10-0ue9-9000000000-ff2e6523f0249aecf399	0.644933	5-Hydroxymethyl-2-furancarboxaldehyde	C11101	HMDB0034355	Carbonyl compounds	1	77.6433	69.7705	127.039	53.044	C6H6O3	0.000254515	0.000165063	1.20417	0.0020555	0.00223764	1.54193	0.624733
151	p1-m0263.2360--splash10-00ls-9600000000-2bdb07238db014460b37	0.574969	6,10,14-Trimethyl-5,9,13-pentadecatrien-2-one		HMDB0034495	Prenol lipids	1	754.622	753.675	263.236	67.058	C18H30O	0.00134959	0.00109278	1.09692	0.00869978	0.00759038	1.235	0.304516
153	p1-m0415.2103--splash10-014i-0900000000-272335a61ad83a2987b3	0.837299	6-[3-[(3,4-dimethoxyphenyl)methyl]-4-methoxy-2-(methoxymethyl)butyl]-4-methoxy-1,3-benzodioxole				1	699.68	701.198	415.211	119.087	C24H32O7	0.0189313	0.0152904	1.17089	0.0022595	0.00242404	1.23812	0.308147
154	p1-m0263.2363--splash10-00ls-9700000000-2f92a2d1130d73fc4b7d	0.502954	6-[3]-ladderane-1-hexanol				1	719.276	718.754	263.236	81.072	C18H30O	0.00163686	0.00204446	0.765258	0.0798443	0.05107	0.800635	-0.320783
155	p1-m0261.2196--splash10-05aj-2910000000-8e382d0077604cedfb26	0.515888	6-[5]-ladderane-1-hexanol				1	688.519	683.598	261.22	158.097	C18H28O	4.6919e-05	6.57877e-05	0.509454	0.137802	0.0797988	0.713189	-0.487644
156	p1-m0166.0723--splash10-000b-1900000000-20bb0cc4a19fdf9e8686	0.729268	6-O-Methylguanine				1	127.373	123.543	166.072	149.047	C6H7N5O	3.29114e-05	4.74913e-05	0.686936	0.11595	0.0694948	0.692998	-0.529078
160	p1-m0311.2208--splash10-0006-2490000000-177378119dc9fa2ba937	0.686982	7S,8S-DiHOTrE				1	705.971	702.553	311.221	293.213	C18H30O4	0.00272718	0.00276443	0.198686	0.662629	0.293972	0.986527	-0.0195698
161	p1-m0235.2047--splash10-05n0-5940000000-c946074df6b2d3c84ebb	0.500666	7Z,11Z,13E-Hexadecatrienal				1	697.843	699.863	235.205	81.074	C16H26O	5.00108e-05	4.49576e-05	0.405851	0.446034	0.218917	1.1124	0.153673
164	p1-m0275.2002--splash10-015c-3900000000-a1282651410666ebb609	0.628204	8-{(1S,5R)-4-Oxo-5-[(2Z)-2-penten-1-yl]-2-cyclopenten-1-yl}octanoic acid				1	538.983	539.038	275.2	119.086	C18H28O3	0.000208702	0.000290863	1.39015	1.5494e-05	2.83768e-05	0.717526	-0.478897
166	p1-m0293.2103--splash10-0002-3900000000-ee4940762660ecba87cf	0.685996	9(S)-HpOTrE				1	718.977	712.651	293.21	149.026	C18H30O4	0.000810687	0.000715405	0.275341	0.455211	0.222419	1.13319	0.180385
167	p0-m0295.2257--splash10-004j-0490000000-20cbbf437d174e60989c	0.821865	9,10-EODE				0	718.513	713.283	295.226	277.215	C18H32O3	0.000430798	0.000521538	1.14464	0.00286	0.00295692	0.826014	-0.275761
168	p0-m0559.3102--splash10-004i-0090000000-0596a94a3b7142b83db9	0.925007	9,12,15-Octadecatrienoic acid, 3-(hexopyranosyloxy)-2-hydroxypropyl ester, (9Z,12Z,15Z)-				0	706.025	708.595	559.31	277.217	C27H46O9	0.00735325	0.00586103	1.06664	0.00540416	0.00502038	1.2546	0.327227
170	p1-m0293.2111--splash10-05o4-2910000000-bf9fd4c7d1f1935c49bf	0.579166	9-OxoOTrE				1	538.765	533.884	293.211	149.026	C18H28O3	9.82152e-05	0.000141601	1.36111	5.33348e-05	8.53241e-05	0.693604	-0.527817
172	p0-m0387.1279--splash10-000i-0900000000-9b906d8e8ac1e42d34a5	0.560772	Abu-TyrMe-OH				0	247.443	254.514	387.128	137.024	C19H20N2O7	4.52577e-05	4.86784e-05	0.938251	0.0248181	0.0187746	0.92973	-0.105116
173	p1-m0285.0744--splash10-000l-0290000000-c25d7acb4597182979ce	0.689792	Acacetin				1	669.608	664.312	285.074	242.059	C16H12O5	0.000141036	0.000126288	0.811788	0.0638243	0.0423482	1.11679	0.159355
174	p0-m0172.0980--splash10-001i-7900000000-9acefa41563313ee0eac	0.689557	Acetyl-DL-Leucine				0	313.495	311.652	172.098	130.087	C8H15NO3	6.63808e-06	7.46788e-06	0.370155	0.44419	0.218209	0.888884	-0.169934
175	p1-m0599.1869--splash10-004i-0091000000-7d4dcb28907890113f12	0.778197	ACS 67				1	403.519	402.192	599.187	227.082	C32H38O5S3	2.06358e-05	1.79614e-05	0.387475	0.318238	0.166646	1.1489	0.200253
176	p0-m0134.0481--splash10-0a59-4900000000-355e647b452abc1dfd77	0.921168	Adenine	C00147	HMDB0000034	Imidazopyrimidines	0	79.5527	76.4259	134.048	107.037	C5H5N5	5.84726e-05	7.02139e-05	0.908262	0.0378698	0.0269986	0.832779	-0.263995
177	p1-m0268.1039--splash10-000i-0900000000-e7c0a408fde7a9d5b01c	0.960672	Adenosine				1	140.087	140.219	268.104	136.063	C10H13N5O4	0.0413722	0.0321393	1.42725	3.94609e-07	1.16233e-06	1.28728	0.364321
178	p1-m0274.1759--splash10-052r-8910000000-0bd6ee0635cbb49022b3	0.603539	Ala Leu Ala			Mini Peptide	1	192.359	195.448	274.176	86.099	C12H23N3O4	0.000102534	0.00011091	0.588045	0.244147	0.133009	0.924483	-0.113282
182	p1-m0177.0620--splash10-03di-9000000000-f61ce9efd5e74b45a231	0.739568	Allantoic acid	C00499	HMDB0001209	Carboxylic acids and derivatives	1	42.1057	45.3191	177.062	61.043	C4H8N4O4	0.00263519	0.00252032	0.956414	0.0261757	0.0195976	1.04558	0.0642997
183	p0-m0157.0374--splash10-01ot-9200000000-2b265e489a1d3b2f6d11	0.954464	Allantoin				0	44.2862	46.2482	157.037	97.005	C4H6N4O3	0.000263018	0.000225909	0.99299	0.021087	0.016422	1.16427	0.219425
188	p1-m0246.1439--splash10-03y3-6900000000-9d717ffc0b3b1fbd57ec	0.572276	Asn Ile			Mini Peptide	1	184.541	185.144	246.144	141.105	C10H19N3O4	4.31421e-05	5.04987e-05	0.432633	0.367671	0.187674	0.854322	-0.227149
189	p1-m0360.2110--splash10-0udi-2791000000-48af6f7b28164b0422fd	0.828924	Asp Ile Leu			Mini Peptide	1	352.584	350.357	360.211	201.123	C16H29N3O6	3.52315e-05	3.50132e-05	0.0128507	0.951608	0.374202	1.00623	0.00896722
190	p1-m0444.1723--splash10-000i-0910000000-a39b1d137a0d8c7ba66e	0.519432	Asp Tyr Phe			Mini Peptide	1	162.711	161.119	444.172	136.062	C22H25N3O7	9.48378e-06	3.38119e-05	1.41076	5.88711e-07	1.58492e-06	0.280487	-1.834
192	p1-m0203.1499--splash10-00di-9200000000-4334410dd2a81b63ed5e	0.755503	Asymmetric dimethylarginine	C03626	HMDB0001539	Carboxylic acids and derivatives	1	47.5526	48.718	203.15	70.069	C8H18N4O2	0.00150868	0.00180269	1.16243	0.00226853	0.00243217	0.836905	-0.256864
194	p1-m0136.0208--splash10-000i-3900000000-f9ad2ad9a808403b3284	0.721135	Benzothiazole		HMDB0032930	Benzothiazoles	1	728.255	719.247	136.021	109.013	C7H5NS	0.000837059	0.000828519	0.204561	0.959782	0.376207	1.01031	0.0147948
199	p1-m0102.0915--splash10-0bt9-9000000000-d34833b4bf055d484692	0.55145	Betaine aldehyde	C00576	HMDB0001252	Organonitrogen compounds	1	743.504	741.466	102.093	60.049	C5H12NO	5.49247e-06	4.65737e-06	0.410239	0.588927	0.270106	1.17931	0.23794
200	p1-m0193.1583--splash10-00l2-5900000000-06131f0a3d223f43a8e4	0.584345	beta-Ionone	C12287	HMDB0036565	Prenol lipids	1	621.88	616.791	193.158	149.032	C13H20O	2.27428e-05	1.83361e-05	0.151637	0.561145	0.260686	1.24033	0.310726
204	p1-m0288.2891--splash10-000i-1190000000-adffd5b99876a93993be	0.566001	C17-Sphinganine				1	672.9	673.441	288.289	270.28	C17H37NO2	0.00530421	0.00437928	1.36998	1.78392e-05	3.17545e-05	1.2112	0.276443
209	p1-m0153.1271--splash10-00r2-9000000000-0adfc3ea1da6c7d867cf	0.692432	Camphor				1	320.39	316.553	153.127	97.067	C10H16O	3.03391e-05	3.82164e-05	0.519419	0.562046	0.260995	0.793877	-0.333013
210	p0-m0289.0710--splash10-0nt9-0910000000-bf11f71ed577eba87fc1	0.627974	Catechin	C06562	HMDB0002780	Flavonoids	0	308.089	305.333	289.071	123.047	C15H14O6	7.55234e-06	5.192e-06	0.918353	0.0294356	0.0215061	1.45461	0.540633
213	p1-m0104.1081--splash10-0a4i-9000000000-f5ff41d70ff31fc64795	0.540809	Choline	C00114	HMDB0000097	Organonitrogen compounds	1	40.0863	46.8141	104.108	58.07	C5H14NO	0.0716977	0.0653487	1.15741	0.0031804	0.00324208	1.09716	0.133768
214	p1-m0189.0384--splash10-004j-9700000000-c9a8c783d8ead87aad11	0.660345	cis-2-Methylaconitate	C04225	HMDB0006357	Carboxylic acids and derivatives	1	167.885	171.211	189.039	125.024	C7H8O6	4.69411e-06	8.68599e-06	1.21622	0.0045089	0.00434379	0.540424	-0.887837
215	p1-m0352.1602--splash10-0079-0790000000-d133c88479f205a80864	0.907836	Cis-Zeatin-riboside				1	268.142	267.483	352.16	136.063	C15H21N5O5	0.000131451	0.000149728	0.926942	0.0251401	0.0189713	0.877931	-0.18782
216	p1-m0514.2119--splash10-0089-0189120000-7e87f93eb34a3aa3287e	0.744407	Cis-Zeatin-riboside-O-glucoside				1	253.316	251.728	514.212	382.173	C21H31N5O10	0.000131602	0.000153545	0.764578	0.107069	0.0651814	0.857092	-0.222479
217	p0-m0191.0188--splash10-000i-9000000000-86e069c5174cd678ef3e	0.6144	Citric acid	C00158	HMDB0000094	Carboxylic acids and derivatives	0	45.7632	44.0089	191.019	87.015	C6H8O7	7.31774e-05	0.00022778	1.46779	2.33407e-06	5.24989e-06	0.321263	-1.63817
219	p1-m0565.1549--splash10-056s-0006920000-692bce1aba49abb2b2d1	0.804115	Corymboside		HMDB0030803	Flavonoids	1	327.191	332.729	565.155	379.083	C26H28O14	0.000290232	6.20517e-05	1.45307	0.000225735	0.00031315	4.67726	2.22566
220	p1-m0147.0439--splash10-014l-9210000000-1642627d9bdcaa4f48f0	0.711802	Coumarin	C05851	HMDB0001218	Coumarins and derivatives	1	580.451	578.222	147.044	91.056	C9H6O2	0.00109211	0.00106224	0.676863	0.136559	0.0792289	1.02812	0.0400017
222	p1-m0369.1431--splash10-004j-0911000000-b314ff85a208d2dda664	0.627132	CURCUMIN				1	383.555	380.416	369.143	177.055	C21H20O6	3.04104e-05	2.5057e-05	0.771533	0.0859026	0.0543325	1.21365	0.27935
224	p1-m0346.0544--splash10-0udi-0900000000-4b5e7e6f255e4b693f01	0.95283	Cyclic GMP	C00942	HMDB0001314	Purine nucleotides	1	131.041	126.938	346.054	152.058	C10H12N5O7P	0.000829205	0.000939969	0.98164	0.0222257	0.0171545	0.882162	-0.180884
227	p1-m0112.0514--splash10-00kb-9000000000-4fb10cae7b657e4a217f	0.802037	Cytosine	C00380	HMDB0000630	Diazines	1	80.0364	80.5444	112.051	95.026	C4H5N3O	0.000333491	0.000469727	1.44696	2.21332e-07	7.31383e-07	0.709968	-0.494175
230	p1-m0271.2060--splash10-022a-1930000000-ceda9ecf65aa52e9b157	0.599682	Dehydroepiandrosterone	C01227	HMDB0000077	Steroids and steroid derivatives	1	708.911	709.278	271.206	163.112	C19H28O2	0.000600497	0.00142243	1.37043	5.86052e-05	9.25203e-05	0.422162	-1.24413
231	p0-m0637.1742--splash10-000i-0002009000-6a20c3bf978831916113	0.594825	Demethoxycentaureidin 7-O-rutinoside				0	405.29	404.085	637.174	329.065	C29H34O16	5.55044e-07	1.01004e-06	0.414491	0.0648755	0.0429251	0.549529	-0.863732
232	p0-m0266.0889--splash10-0udi-0900000000-e1b2fead5fbdf5117591	0.879735	Deoxyguanosine	C00330	HMDB0000085	Purine nucleosides	0	154.335	151.268	266.089	150.042	C10H13N5O4	3.48911e-05	8.56735e-05	1.46655	9.66132e-10	8.22888e-09	0.407256	-1.29599
233	p0-m0251.0778--splash10-000i-0900000000-41ad1298fdfd94dd1a49	0.732203	Deoxyinosine	C05512	HMDB0000071	Purine nucleosides	0	156.076	153.368	251.078	135.032	C10H12N4O4	2.34556e-05	5.95023e-05	1.46679	1.17807e-08	5.57411e-08	0.394197	-1.34301
235	p1-m0381.1808--splash10-0002-0920000000-09b169e21ff59f05ac82	0.693443	Di-4-coumaroylputrescine		HMDB0033466	Cinnamic acids and derivatives	1	453.828	451.873	381.181	147.044	C22H24N2O4	0.000104325	0.00033655	1.47873	1.72685e-11	3.86588e-10	0.309983	-1.68974
236	p1-m0279.1593--splash10-0002-0900000000-0463b37a64a82d407dfc	0.953056	Dibutyl phthalate	C14214	HMDB0033244	Benzene and substituted derivatives	1	729.873	728.65	279.159	149.023	C16H22O4	0.24559	0.218833	0.969912	0.0196489	0.0154778	1.12227	0.166421
237	p1-m0181.1225--splash10-0080-8900000000-1449f27482974101664a	0.569837	Dihydroactinidiolide		HMDB0035240	Benzofurans	1	708.79	705.824	181.123	121.08	C11H16O2	2.18374e-05	2.78234e-05	0.496016	0.471489	0.228555	0.784856	-0.349501
238	p1-m0406.2432--splash10-0ku2-0920000000-6e6c8c7cfc30295b76ae	0.511008	Dihydroroseoside		HMDB0040614	Fatty Acyls	1	302.475	301.545	406.243	167.145	C19H32O8	1.95366e-05	2.02529e-05	0.107418	0.83529	0.344206	0.964633	-0.0519485
240	p1-m0195.0659--splash10-03dr-1900000000-b31bc9ddf8e355fbdef2	0.753075	Dimethyl-phthalate				1	532.775	529.373	195.066	163.04	C10H10O4	0.000268156	0.000198528	0.987172	0.0164963	0.01333	1.35073	0.433735
242	p1-m0301.0701--splash10-0k9i-0092000000-4ece0038f3ac01bf430b	0.865738	Diosmetin				1	552.061	549.157	301.07	286.048	C16H12O6	0.000472185	0.000859089	1.47617	8.45835e-11	1.48412e-09	0.549635	-0.863454
243	p1-m0609.1805--splash10-0udi-0009000000-fd8281982653eeba0234	0.884587	Diosmin	C10039	HMDB0029548	Flavonoids	1	403.747	402.719	609.181	301.072	C28H32O15	7.88172e-06	9.79609e-06	0.420571	0.404212	0.202548	0.804579	-0.313695
247	p0-m0133.0152--splash10-00di-9000000000-96dced564507321e83d7	0.665964	D-Malic acid	C00497	HMDB0031518	Fatty Acyls	0	50.0922	58.9721	133.015	71.017	C4H6O5	2.87491e-05	5.37293e-05	1.14874	0.0035909	0.00359593	0.535073	-0.902193
248	p0-m0299.0757--splash10-000i-2920000000-361d85facef94ac95d26	0.572608	Dopamine	C03758	HMDB0000073	Phenols	0	253.563	250.472	299.076	137.024	C13H16O8	4.06258e-05	4.55746e-05	0.563183	0.255217	0.138206	0.891413	-0.165834
251	p0-m0609.0857--splash10-0aor-0914502000-4d57fec5cd0df9e6e7b9	0.542299	EPIGALLOCATECHIN 3,5-DIGALLATE				0	361.061	356.976	609.086	169.014	C29H22O15	1.28535e-05	1.01973e-05	0.839549	0.0564029	0.0381808	1.26048	0.333973
252	p0-m0457.0762--splash10-014i-0901000000-c2eb37f628224c558d90	0.922133	Epigallocatechin gallate	C09731	HMDB0003153	Flavonoids	0	312.767	310.085	457.076	169.014	C22H18O11	3.63834e-05	2.64695e-05	1.16651	0.00237604	0.00252811	1.37454	0.458949
253	p1-m0273.1833--splash10-0a4i-0970000000-b569a5ef26309b3228d9	0.571551	Estra-1,3,5(10)-triene-2,17beta-diol				1	732.446	732.693	273.183	255.177	C18H24O2	0.000602208	0.000530444	1.02927	0.0126192	0.0105316	1.13529	0.183061
254	p1-m0199.0574--splash10-004l-3900000000-b69ce0ce0e23df1d36d8	0.537679	Ethyl gallate		HMDB0033836	Benzene and substituted derivatives	1	244.746	242.975	199.057	140.048	C9H10O5	0.000134361	8.75608e-05	1.19435	0.00224176	0.00240804	1.53449	0.617756
255	p1-m0167.0700--splash10-00fr-9400000000-df5911034e324d11838d	0.577896	Ethyl salicylate		HMDB0029817	Benzene and substituted derivatives	1	697.085	697.959	167.07	121.028	C9H10O3	0.000960439	0.000706664	0.478253	0.139255	0.0804627	1.35912	0.442669
256	p1-m0165.1012--splash10-00di-9300000000-3e8c341af4d7ab9d014e	0.595706	Fenuron				1	370.227	369.231	165.101	72.047	C9H12N2O	3.27851e-05	4.20031e-05	0.942001	0.0273103	0.0202724	0.780539	-0.357457
257	p1-m0179.0683--splash10-014l-4900000000-ccb0ef2be0f8dc07847e	0.51815	Ferulaldehyde				1	505.821	501.603	179.068	119.05	C10H10O3	7.56697e-05	0.000194387	1.45545	3.19243e-09	1.85888e-08	0.389274	-1.36114
258	p1-m0307.1762--splash10-004i-0900000000-bd845d96a75b398e457a	0.555117	Feruloylagmatine				1	268.776	266.575	307.176	177.054	C15H22N4O3	0.000105142	8.28375e-05	1.13831	0.00330716	0.0033527	1.26925	0.343978
259	p0-m0367.1015--splash10-000x-0900000000-b34f7e9783c522e493bc	0.744693	Feruloylquinic acid				0	281.021	278.773	367.101	193.05	C17H20O9	0.00192025	0.00156021	1.35581	4.01022e-05	6.63802e-05	1.23076	0.299552
260	p1-m0537.3028--splash10-000i-0010090000-620d9d292ee0731e2cb7	0.503476	FTY720 phenoxy-biotin				1	701.339	706.279	537.303	261.223	C27H44N4O5S	8.16424e-06	8.00482e-06	0.426813	0.969628	0.378605	1.01992	0.0284499
262	p1-m0261.1439--splash10-001r-9810000000-85e57c65ea8225335ead	0.85529	gamma-Glutamylleucine		HMDB0011171	Carboxylic acids and derivatives	1	240.125	239.506	261.144	86.098	C11H20N2O5	0.000305229	0.000248079	1.26874	0.00258232	0.00271391	1.23037	0.299093
263	p1-m0295.1292--splash10-00di-0910000000-74bcb913aa9d4b599786	0.579424	gamma-Glutamylphenylalanine		HMDB0000594	Carboxylic acids and derivatives	1	242.705	240.356	295.129	120.083	C14H18N2O5	9.09205e-05	0.000124907	1.32285	8.80555e-05	0.000134893	0.727907	-0.458173
264	p1-m0311.1231--splash10-014s-1930000000-7440faa0d6a5315e44d5	0.786738	gamma-Glutamyltyrosine		HMDB0011741	Carboxylic acids and derivatives	1	188.393	186.029	311.123	136.077	C14H18N2O6	8.44899e-05	9.10735e-05	0.445489	0.427808	0.211867	0.927711	-0.108252
265	p1-m0519.1165--splash10-00di-0090000000-cc921bbcfa2d4ec3d597	0.782277	Genistein 7-O-beta-d-glucoside-6''-O-malonate				1	441.766	439.365	519.116	271.061	C24H22O13	8.92332e-06	1.00166e-05	0.251187	0.646743	0.288961	0.890856	-0.166736
266	p0-m0153.0199--splash10-0a4i-1900000000-37371b32e51576dbe624	0.922722	Gentisic acid				0	208.372	204.95	153.02	109.033	C7H6O4	3.86987e-06	3.79782e-06	0.186382	0.96613	0.377755	1.01897	0.0271133
267	p1-m0137.1312--splash10-000l-9500000000-9de66c9b952345640723	0.53912	Geraniol	C09871	HMDB0005812	Prenol lipids	1	730.234	735.216	137.131	81.074	C10H18O	6.83008e-05	4.4104e-05	0.922261	0.0268469	0.0199982	1.54863	0.630993
270	p1-m0374.2271--splash10-016r-2950000000-8af83d10633cfd921847	0.685491	Glu Ile Leu			Mini Peptide	1	322.778	322.414	374.227	215.14	C17H31N3O6	1.75641e-05	1.86578e-05	0.247774	0.599544	0.273643	0.941384	-0.0871455
271	p1-m0147.0766--splash10-001i-9000000000-c836226fe4b31eb246fb	0.931667	Glutamine				1	40.0834	41.6761	147.077	84.046	C5H10N2O3	0.0164846	0.0173955	0.699806	0.125844	0.0742235	0.947641	-0.0775875
272	p1-m0302.2062--splash10-0f6x-2931000000-8882f2786011f4c0e4b2	0.664863	Gly Ile Ile			Mini Peptide	1	332.043	332.161	302.206	143.118	C14H27N3O4	4.09849e-05	4.46441e-05	0.119859	0.627748	0.282875	0.918037	-0.123375
273	p1-m0336.1937--splash10-00dr-1912000000-7b868d3dfda20ecf0d72	0.616527	Gly Ile Phe			Mini Peptide	1	368.649	362.228	336.194	120.079	C17H25N3O4	3.89241e-05	3.34191e-05	1.16283	0.00420887	0.0041057	1.16473	0.219989
274	p1-m0189.1220--splash10-000i-9700000000-df6975beba6cd3fae78e	0.60354	Gly Leu			Mini Peptide	1	191.3	193.53	189.122	86.099	C8H16N2O3	6.67763e-05	7.92972e-05	0.756325	0.0985862	0.0609326	0.842102	-0.247933
276	p1-m0625.2553--splash10-000i-0022901000-ad423a2d867b9c3cad00	0.515886	Grossamide		HMDB0040370	2-arylbenzofuran flavonoids	1	512.644	511.461	625.255	488.17	C36H36N2O8	0.00014197	0.000237618	1.38975	1.45885e-06	3.55287e-06	0.59747	-0.743061
277	p1-m0152.0566--splash10-000i-1900000000-d7d3622e7c8a323c650f	0.92148	Guanine	C00242	HMDB0000132	Imidazopyrimidines	1	149.073	146.047	152.057	135.031	C5H5N5O	0.00175428	0.00225974	1.22266	0.000911802	0.00108363	0.77632	-0.365276
278	p1-m0284.0977--splash10-0udi-0910000000-eb6e4cb5b6cc37d2f0de	0.855656	Guanosine				1	146.466	140.974	284.098	152.057	C10H13N5O5	0.0124661	0.016515	1.29139	0.000217335	0.000303128	0.754838	-0.405761
279	p1-m0364.0654--splash10-0udi-0900000000-16c19f0881c82505d2b5	0.715369	Guanosine 3'-phosphate				1	113.816	107.096	364.065	152.057	C10H14N5O8P	0.000161954	0.000277066	1.32269	1.84263e-05	3.25707e-05	0.584533	-0.774643
280	p1-m0177.0544--splash10-00li-7900000000-1e8bf6ba2540c45df5b8	0.518553	Herniarin	C09268	HMDB0029758	Coumarins and derivatives	1	366.981	370.198	177.054	89.041	C10H8O3	0.000187022	0.000234182	0.995881	0.0155766	0.0126824	0.798619	-0.324421
282	p0-m0135.0321--splash10-00kf-9100000000-809511993fc0c611b4b8	0.865737	Hypoxanthine	C00262	HMDB0000157	Imidazopyrimidines	0	91.7596	89.3509	135.032	92.027	C5H4N4O	2.63285e-05	2.96181e-05	0.313473	0.627512	0.282798	0.888932	-0.169855
283	p1-m0274.1754--splash10-052r-9600000000-2f3bd9ecc92df45592f5	0.572478	Ile Ala Ala			Mini Peptide	1	193.727	185.265	274.175	86.099	C12H23N3O4	6.48871e-05	6.71668e-05	0.242963	0.623841	0.28161	0.966059	-0.0498162
285	p1-m0332.1817--splash10-000i-9760000000-9922f2d905afe7b128fc	0.553736	Ile Glu Ala			Mini Peptide	1	196.543	193.804	332.182	86.111	C14H25N3O6	2.21784e-05	3.11122e-05	0.526457	0.119552	0.0712062	0.712853	-0.488324
286	p1-m0360.2163--splash10-000b-6950000000-481e233126dff8f6d570	0.770175	Ile Ile Asp			Mini Peptide	1	260.886	260.386	360.216	86.099	C16H29N3O6	5.07864e-05	3.78001e-05	1.01961	0.0288333	0.0211604	1.34355	0.426055
287	p1-m0374.2283--splash10-00ks-7940000000-c43e7a60a122b81bd3c0	0.734744	Ile Leu Glu			Mini Peptide	1	264.98	264.144	374.228	86.097	C17H31N3O6	7.67622e-05	7.15447e-05	0.290147	0.508837	0.242273	1.07293	0.10155
288	p1-m0263.1423--splash10-000i-9510000000-b98da86cf7e6ca742d12	0.666497	Ile Met			Mini Peptide	1	232.326	232.142	263.142	86.099	C11H22N2O3S1	5.2201e-05	4.61451e-05	0.812251	0.0723627	0.046943	1.13124	0.177899
289	p1-m0346.2334--splash10-000i-3913000000-f54af42792e61cd54303	0.734066	Ile Thr Leu			Mini Peptide	1	337.323	336.177	346.233	187.146	C16H31N3O5	3.6083e-05	2.52658e-05	0.766974	0.0725064	0.0470185	1.42814	0.514136
291	p1-m0130.0643--splash10-001i-5900000000-2bda31004e26e0f95aa9	0.664243	Indole-3-carbinol		HMDB0005785	Indoles and derivatives	1	187.51	184.902	130.064	103.056	C9H9NO	9.4686e-05	5.32878e-05	0.957229	0.0176121	0.0141028	1.77688	0.829346
292	p0-m0160.0410--splash10-014i-0900000000-7d13e1a61059b891027f	0.78528	Indole-3-carboxylic acid	C19837	HMDB0003320	Indoles and derivatives	0	394.341	392.926	160.041	116.051	C9H7NO2	7.76086e-06	1.13987e-05	0.884592	0.0414273	0.0292363	0.680853	-0.554585
293	p1-m0176.0706--splash10-001i-0900000000-26315a9d71e2224a7ed8	0.818612	Indoleacetic acid	C00954	HMDB0000197	Indoles and derivatives	1	364.117	362.309	176.071	130.066	C10H9NO2	0.000108106	0.000111957	0.306096	0.538146	0.252702	0.965599	-0.0505045
294	p0-m0267.0729--splash10-000i-0900000000-8df15fe782eaabdd8ada	0.955542	Inosine	C00294	HMDB0000195	Purine nucleosides	0	146.444	144.827	267.073	135.032	C10H12N4O5	0.00101939	0.00143506	1.42729	1.45523e-05	2.69649e-05	0.710348	-0.493403
296	p0-m0193.0505--splash10-001i-0900000000-7225e130f1014ee6df80	0.705587	Isoferulic acid	C10470	HMDB0000955	Cinnamic acids and derivatives	0	371.753	370.436	193.051	134.037	C10H10O4	3.32501e-05	3.95243e-05	1.1224	0.00455622	0.0043808	0.841257	-0.249382
297	p1-m0449.1077--splash10-002b-0039000000-b4c5f31599d6d997aa6d	0.761578	Isoorientin				1	331.569	329.182	449.108	299.056	C21H20O11	3.72995e-05	3.31731e-05	0.450194	0.285473	0.152098	1.12439	0.16914
298	p1-m0565.1533--splash10-056r-0005920000-1b9398b0f29e2eb13482	0.86246	Isoschaftoside				1	327.8	325.439	565.153	409.094	C26H28O14	0.000135286	4.2038e-05	1.45476	0.000115225	0.000172646	3.21817	1.68624
300	p0-m0329.0650--splash10-0002-0193000000-438edc664d9ec3ea7a80	0.843748	Jaceosidin				0	548.856	545.972	329.065	299.019	C17H14O7	0.000115857	7.05422e-05	1.45054	2.07288e-07	6.93153e-07	1.64239	0.715793
304	p0-m0387.1126--splash10-002f-4905000000-91304076338527b1bb76	0.645229	Lactose				0	45.7819	49.9417	387.113	341.109	C12H22O11	0.00127397	0.000913691	1.41701	2.31025e-06	5.20714e-06	1.39431	0.479555
307	p0-m0486.2684--splash10-000i-0100900000-c19e2544002af0f5904a	0.558169	Leu Ala Arg Glu			Mini Peptide	0	497.338	497.487	486.268	130.088	C20H37N7O7	4.86502e-05	5.966e-05	1.34727	4.6808e-05	7.61418e-05	0.815457	-0.294319
310	p1-m0247.1276--splash10-000i-9320000000-23620f9ea8849c4a6d12	0.559495	Leu Asp			Mini Peptide	1	117.629	120.808	247.128	86.098	C10H18N2O5	6.42858e-05	7.84582e-05	0.733696	0.0896572	0.0563181	0.819364	-0.287424
311	p1-m0261.1434--splash10-001r-9700000000-3202fec2740eb3388b65	0.567653	Leu Glu			Mini Peptide	1	226.024	225.586	261.143	86.098	C11H20N2O5	0.000291459	0.000257589	0.952782	0.0258639	0.01941	1.13149	0.178218
312	p1-m0332.2171--splash10-000b-4910000000-18428732e8e53f6a7738	0.546373	Leu Ile Ser			Mini Peptide	1	226.969	225.516	332.217	86.1	C15H29N3O5	9.08988e-05	0.000108637	0.453689	0.389543	0.196643	0.836723	-0.257178
313	p1-m0302.2071--splash10-000i-9430000000-c325b4053eddac9c7a49	0.721843	Leu Val Ala			Mini Peptide	1	211.958	212.442	302.207	86.098	C14H27N3O4	9.31756e-05	0.000120559	1.1494	0.00963976	0.00827741	0.772864	-0.371713
316	p1-m0156.0764--splash10-01q9-9200000000-85764d67f301795ae487	0.638608	L-Histidine	C00135	HMDB0000177	Carboxylic acids and derivatives	1	37.115	40.0775	156.076	83.062	C6H9N3O2	0.00295269	0.0048079	1.46472	1.19615e-08	5.64244e-08	0.614134	-0.703375
319	p1-m0132.1025--splash10-0ap0-9000000000-9b3c6bae08ab347e7b7a	0.585185	L-Leucine				1	110.917	106.802	132.102	69.073	C6H13NO2	0.000864718	0.00109026	1.37408	1.39931e-05	2.61107e-05	0.793132	-0.334367
320	p1-m0203.1384--splash10-000i-9400000000-6d568b8450fcc5bb7152	0.583031	L-Leucyl-L- Alanine				1	150.432	150.356	203.138	86.099	C9H18N2O3	6.20319e-05	5.96306e-05	0.0238708	0.895408	0.36006	1.04027	0.0569562
321	p1-m0163.1230--splash10-00lr-2900000000-6273509bfa7f95a8c2d5	0.782046	L-Nicotine				1	96.7404	94.3987	163.123	130.066	C10H14N2	0.000927145	0.0003126	1.46471	1.09615e-05	2.12629e-05	2.96591	1.56848
322	p1-m0166.0858--splash10-0fk9-3900000000-715911741a26a0fa2968	0.916987	L-Phenylalanine	C00079	HMDB0000159	Carboxylic acids and derivatives	1	172.163	170.199	166.086	120.082	C9H11NO2	0.0159681	0.0155491	0.401221	0.372797	0.189794	1.02695	0.0383613
323	p1-m0130.0862--splash10-053r-9100000000-df7c427d3607d41eb33b	0.853177	L-Pipecolic acid	C00408	HMDB0000716	Carboxylic acids and derivatives	1	71.5133	63.0451	130.086	84.082	C6H11NO2	0.00514552	0.0117717	1.47437	1.30202e-10	2.0092e-09	0.437111	-1.19393
325	p0-m0203.0825--splash10-014i-1900000000-b16023112218a57cb2c8	0.932542	L-Tryptophan				0	231.745	228.584	203.083	116.051	C11H12N2O2	0.00122707	0.00133226	1.10806	0.00561078	0.00516972	0.921046	-0.118655
326	p0-m0180.0665--splash10-014i-2900000000-a61d76f382ca15fc63e0	0.84007	L-Tyrosine	C00082	HMDB0000158	Carboxylic acids and derivatives	0	116.853	111.713	180.066	119.051	C9H11NO3	6.78394e-05	5.24368e-05	1.23572	0.000495094	0.000636995	1.29374	0.371545
327	p1-m0243.0869--splash10-006t-0910000000-93e275e04def0bbdcc6b	0.693207	Lumichrome				1	411.29	409.198	243.087	198.067	C12H10N4O2	0.000234289	0.000232988	0.11202	0.830435	0.342891	1.00559	0.00803776
329	p1-m0581.1485--splash10-072a-0002930000-66d6b0133d96d763bb80	0.510428	Luteolin C-glucoside C-xyloside				1	308.399	305.984	581.148	395.078	C26H28O15	0.000110902	1.09371e-05	1.4465	2.67245e-09	1.66513e-08	10.14	3.34198
330	p0-m0579.1337--splash10-004i-0002490000-76e29b0ae06dc4ff0cea	0.635611	Luteolin-6-C-arabinoside-8-C-glucoside				0	308.001	307.044	579.134	489.104	C26H28O15	0.000140841	9.50016e-06	1.48612	2.8152e-07	8.85492e-07	14.8252	3.88998
331	p1-m0152.0566--splash10-000i-1900000000-9e5bdea31e4a63c19b8a	0.851548	L-Valine	C00183	HMDB0000883	Carboxylic acids and derivatives	1	79.8166	78.7509	152.057	135.031	C5H5N5O	0.00138804	0.00133327	0.691435	0.128056	0.0752704	1.04108	0.058079
332	p0-m0133.0154--splash10-00di-9000000000-27e42605327b8ca3fe87	0.936973	Malic acid	C00711	HMDB0000744	Hydroxy acids and derivatives	0	50.3729	53.4967	133.015	71.018	C4H6O5	3.67565e-05	5.51374e-05	0.855163	0.0479782	0.0332409	0.666635	-0.585032
334	p1-m0493.1357--splash10-001i-0009000000-449808bc92c437bd177a	0.942972	Malvidin 3-glucoside	C12140	HMDB0030777	Flavonoids	1	413.536	412.963	493.136	331.082	C23H24O12	0.00171491	0.000106279	1.48444	8.81289e-08	3.31842e-07	16.1359	4.01221
335	p1-m0311.2575--splash10-00kb-6900000000-91254f5a376ce1809c68	0.565137	METHOPRENE (S)				1	773.377	771.091	311.258	81.073	C19H34O3	0.000282475	0.00046672	1.20302	0.00157439	0.00177594	0.605235	-0.724433
336	p1-m0311.2216--splash10-05o0-4910000000-709e22bb3b959c56936f	0.555494	methyl (2E,4E,8E)-7,13-dihydroxy-4,8,12-trimethyltetradeca-2,4,8-trienoate				1	678.659	677.218	311.222	131.088	C18H30O4	1.89976e-05	2.49203e-05	0.246945	0.391327	0.197366	0.762334	-0.391506
337	p1-m0209.0803--splash10-00kb-2900000000-93c0aedea11182af98e9	0.70183	Methyl 4-hydroxy-3-methoxycinnamate				1	523.34	519.655	209.08	117.035	C11H12O4	8.23865e-05	0.000165801	1.47685	1.10138e-06	2.77732e-06	0.496899	-1.00897
338	p0-m0177.0559--splash10-014i-0900000000-c83bba62de9c29b5b8a5	0.758647	Methyl 4-hydroxycinnamate				0	505.56	503.491	177.056	117.035	C10H10O3	9.04548e-05	0.000241722	1.48073	1.81859e-11	3.98606e-10	0.37421	-1.41808
339	p1-m0309.2420--splash10-05n0-4900000000-c6bf7140a922eff1c2b5	0.509129	methyl 9,10-epoxy-12,15-octadecadienoate				1	757.512	753.461	309.242	137.096	C19H32O3	0.000247437	0.000608357	1.47388	1.15797e-09	9.06458e-09	0.40673	-1.29786
345	p1-m0314.1384--splash10-002b-0910000000-d516905700a72aa2ea8d	0.56746	Moupinamide	C02717	HMDB0029365	Phenols	1	465.909	462.771	314.138	145.029	C18H19NO4	0.000743625	0.00148294	1.44789	1.48472e-07	5.22612e-07	0.501453	-0.995812
346	p0-m0180.0664--splash10-014i-0900000000-71988feead4e69b61a07	0.797828	M-Tyrosine				0	103.875	101.503	180.066	119.051	C9H11NO3	0.000506794	0.000471397	0.761225	0.0850844	0.0538961	1.07509	0.104457
347	p1-m0400.2685--splash10-0f89-0009200000-8af155d250489f74c554	0.501148	Myriocin-12-en				1	508.944	509.159	400.268	382.262	C21H37NO6	4.91948e-06	4.98141e-06	0.268204	0.981111	0.381379	0.987569	-0.0180463
348	p1-m0193.0855--splash10-014i-3900000000-1644f2d1d86a4b1c5bea	0.590609	Myristicin	C10480	HMDB0035873	Benzodioxoles	1	351.679	350.811	193.085	115.056	C11H12O3	1.34222e-05	1.4697e-05	0.414924	0.756785	0.322282	0.913259	-0.130905
350	p1-m0230.2477--splash10-0api-9120000000-bf02815c425e378fea39	0.639202	N,N-Dimethyldodecylamine N-oxide				1	674.813	675.269	230.248	58.069	C14H31NO	0.00050291	0.000425141	1.04033	0.0141738	0.0116754	1.18292	0.242358
351	p1-m0296.1379--splash10-03di-0900000000-55271a3ae0fde6934025	0.828189	N6,N6-Dimethyladenosine				1	225.241	223.347	296.138	164.093	C12H17N5O4	7.80264e-05	0.000132081	1.41926	1.76829e-06	4.18404e-06	0.590745	-0.759393
353	p1-m0222.0970--splash10-000l-3900000000-7d17caffb1c6049c084a	0.811882	N-Acetyl-D-glucosamine	C00140	HMDB0000215	Organooxygen compounds	1	45.4354	47.8035	222.097	138.057	C8H15NO6	6.35033e-05	5.96187e-05	0.235214	0.587106	0.269496	1.06516	0.0910675
354	p0-m0271.0601--splash10-0gb9-1910000000-ec47f17fbf3e1e07658d	0.879516	Naringenin				0	535.256	531.997	271.06	119.05	C15H12O5	7.94366e-05	0.000256384	1.48519	3.61329e-09	1.99806e-08	0.309834	-1.69043
355	p1-m0136.0754--splash10-00kf-9500000000-10f5d3e6edb0093a5faa	0.687832	N-Benzylformamide				1	116.542	112.766	136.075	91.056	C8H9NO	0.00613224	0.00556509	1.08357	0.00821507	0.00722739	1.10191	0.14001
356	p1-m0515.2047--splash10-004i-0901010000-7cd84adf61400d8302b1	0.561986	Nb-trans-Feruloylserotonin glucoside		HMDB0032761	Organooxygen compounds	1	376.34	375.401	515.205	177.055	C26H30N2O9	7.89121e-05	7.9939e-05	0.0307199	0.857374	0.35012	0.987154	-0.0186528
357	p1-m0117.0907--splash10-0c00-9000000000-43563c7d7cffb73c1392	0.619236	n-Butyl acetate	C12304	HMDB0031325	Carboxylic acids and derivatives	1	42.5144	55.1437	117.091	56.977	C6H12O2	0.00100944	0.000935265	0.822296	0.0624063	0.0415647	1.07931	0.110103
360	p1-m0338.2766--splash10-00ls-9600000000-9f29a86a0d6a0be13dc8	0.576324	N-cis-hexadec-9Z-enoyl-L-Homoserine lactone				1	754.813	755.277	338.277	81.074	C20H35NO3	0.000540056	0.000472735	0.426154	0.338714	0.175487	1.14241	0.192076
362	p1-m0124.0393--splash10-0059-9100000000-782cdd2d955bb9387f2c	0.912585	Nicotinic acid	C00253	HMDB0001488	Pyridines and derivatives	1	80.8641	81.0973	124.039	78.037	C6H5NO2	0.00365992	0.00470613	1.45481	8.66617e-08	3.27069e-07	0.777694	-0.362726
363	p1-m0108.0880--splash10-0006-9200000000-ac2c412351876f94404a	0.813603	N-Methylaniline				1	723.893	715.015	108.088	93.059	C7H9N	0.000111743	8.04357e-05	0.757776	0.106705	0.0650014	1.38922	0.474271
364	p1-m0247.0460--splash10-001i-5900000000-e200fe91b7e2f2c74a3f	0.514435	NOA407475				1	60.1676	55.4494	247.046	132.065	C8H11ClN4OS	7.91674e-06	9.9146e-06	0.379215	0.55073	0.257092	0.798493	-0.324648
367	p1-m0310.3115--splash10-05nk-9700000000-49af30530a927aea57f8	0.531355	Oleoyl Ethyl Amide				1	837.466	829.741	310.312	69.073	C20H39NO	0.000658699	0.000566699	0.971687	0.0209557	0.0163366	1.16234	0.217038
368	p1-m0351.2165--splash10-01p9-1921000000-fa211c8b93dc7c4f5b85	0.516371	Oxacyclotetradeca-7,11-diene-2,6,10-trione, 14-ethyl-13-hydroxy-3,5,7,9,13-pentamethyl-, (7E,11E)-				1	606.031	604.453	351.217	137.06	C20H30O5	3.14681e-05	1.79634e-05	1.31944	6.19524e-05	9.69928e-05	1.7518	0.808835
369	p0-m0611.1416--splash10-0bt9-0149004000-7022fe001d02ab81e820	0.870416	Oxidized glutathione	C00127	HMDB0003337	Carboxylic acids and derivatives	0	124.443	117.03	611.142	306.076	C20H32N6O12S2	5.45403e-05	0.000195663	1.43821	1.39251e-08	6.3587e-08	0.278747	-1.84297
370	p0-m0377.0832--splash10-0006-3918000000-a83fef890b6566097c9e	0.652318	Palatinose				0	45.8948	50.9027	377.083	341.108	C12H22O11	0.000143636	0.000147142	0.216612	0.596467	0.272622	0.976173	-0.0347917
371	p1-m0274.2740--splash10-00di-2090000000-02e0624533b645967fea	0.767818	Palmitic acid	C00249	HMDB0000220	Fatty Acyls	1	639.412	636.855	274.274	256.264	C16H32O2	0.00871568	0.00694749	1.32586	0.00014671	0.000214377	1.25451	0.327121
372	p1-m0220.1171--splash10-00di-9500000000-8f164ac88a3b78d94396	0.677998	Pantothenic Acid				1	192.228	190.541	220.117	124.078	C9H17NO5	0.000292526	0.000365933	1.24146	0.000585387	0.000735288	0.799399	-0.323012
373	p1-m0165.0543--splash10-00kf-9600000000-7d587d1dced42c0dcc79	0.812832	p-Coumaric acid				1	350.207	347.69	165.054	91.057	C9H8O3	0.000404008	0.000588228	1.39518	3.12396e-06	6.84724e-06	0.686822	-0.541991
374	p1-m0319.1351--splash10-014i-0009000000-f7c11172957386a35806	0.559691	PD-160725 2-hydroxyethanesulfonate				1	226.967	227.232	319.135	245.094	C15H18N4O4	4.81036e-05	3.43033e-05	0.769622	0.108706	0.0659864	1.4023	0.487798
375	p1-m0466.2916--splash10-004i-0109000000-8ec6134084fa53548b10	0.604873	PE(17:1(9Z)/0:0)				1	707.889	705.177	466.292	325.275	C22H44NO7P	0.0227783	0.0364451	1.45841	8.76316e-06	1.75006e-05	0.625003	-0.678065
376	p1-m0151.1129--splash10-00pl-9100000000-8256667204e87f382b39	0.644255	Perillyl aldehyde	C02576	HMDB0003647	Prenol lipids	1	697.464	697.842	151.113	77.046	C10H14O	8.03915e-05	6.28097e-05	0.75524	0.103916	0.0636172	1.27992	0.356055
378	p0-m0747.5139--splash10-0002-0010000900-3dd28e5439f9371787b7	0.828478	PG(16:0/18:1(9Z))[U]				0	699.447	710.563	747.514	255.233	C40H77O10P	1.37281e-05	1.08312e-05	0.313082	0.362794	0.185647	1.26746	0.341935
379	p1-m0351.2522--splash10-0fai-3910000000-a3c1279f2e85425f574f	0.655173	PGA1 methyl ester				1	710.13	710.048	351.252	151.112	C21H34O4	0.00109744	0.00123499	0.684095	0.132508	0.0773557	0.88862	-0.170361
383	p1-m0121.0650--splash10-004i-9100000000-f21d189acc41c394a6b6	0.772289	Phenylacetaldehyde	C00601	HMDB0006236	Benzene and substituted derivatives	1	203.394	201.471	121.065	77.042	C8H8O	0.00113322	0.00329693	1.45877	1.15502e-09	9.05276e-09	0.34372	-1.5407
385	p0-m0478.2916--splash10-001i-0090000000-b63d8637dafc72dd80a2	0.911154	Phosphatidylethanolamine lyso 18:1				0	719.464	718.837	478.292	281.248	C23H46NO7P	0.00549398	0.00821758	1.42322	6.04922e-07	1.61694e-06	0.668565	-0.580861
386	p0-m0498.2595--splash10-0udi-0139100000-d8d2bde065b030be0fb7	0.793445	Phosphatidylethanolamine lyso 20:5				0	691.843	692.866	498.259	301.217	C25H42NO7P	6.00976e-05	0.000104265	0.176505	0.0928074	0.0579632	0.576393	-0.794876
388	p0-m0571.2863--splash10-00di-0121090000-94bb7cb76c70e3d04253	0.59939	Phosphatidylinositol lyso 16:0				0	843.028	842.602	571.286	255.232	C25H49O12P	4.75661e-05	6.43759e-05	1.13746	0.0027641	0.00287389	0.73888	-0.436589
389	p0-m0165.0200--splash10-00di-7900000000-73a93e793cd820bcb82b	0.639838	Phthalic acid	C01606	HMDB0002107	Benzene and substituted derivatives	0	291.671	281.654	165.02	121.03	C8H6O4	0.000184085	0.000168413	0.526251	0.27117	0.145587	1.09306	0.128366
390	p1-m0293.2464--splash10-0005-4930000000-7d84698f6dd40e0be59d	0.685668	Pinolenic Acid methyl ester				1	780.863	778.506	293.246	149.024	C19H32O2	5.26593e-05	0.000106287	1.44697	2.87186e-07	8.9924e-07	0.495446	-1.0132
391	p1-m0411.2010--splash10-03di-0010900000-364dd1e915fe3200a85d	0.506806	Piperacetazine				1	298.519	301.625	411.201	209.156	C24H30N2O2S	5.17466e-06	4.76302e-06	0.361187	0.728891	0.314134	1.08642	0.119588
393	p1-m0135.1164--splash10-002f-9000000000-f660d8a28f61419df747	0.515864	p-Mentha-1,3,8-triene		HMDB0037013	Prenol lipids	1	56.8247	60.4162	135.116	91.057	C10H14	0.000972009	0.00070658	1.21943	0.00137728	0.00157746	1.37565	0.460118
394	p1-m0153.1273--splash10-05oy-9200000000-2dac33eb449798dbc3f5	0.656697	p-Mentha-1,8-dien-4-ol		HMDB0037015	Prenol lipids	1	278.197	277.601	153.127	91.057	C10H16O	4.55798e-05	5.2145e-05	0.350123	0.652901	0.290912	0.874096	-0.194136
397	p0-m0137.0255--splash10-000i-2900000000-b1a646efb750ca8fd3e1	0.842551	Protocatechualdehyde				0	256.529	252.964	137.025	108.023	C7H6O3	1.28015e-06	6.37341e-06	1.1466	0.00168774	0.00188737	0.200857	-2.31576
401	p1-m0130.0517--splash10-001i-8900000000-4cae1ae4ad0cb786737c	0.563922	Pyroglutamic acid	C01879	HMDB0000267	Carboxylic acids and derivatives	1	51.2482	48.5276	130.052	77.039	C5H7NO3	2.50081e-05	2.60787e-05	0.225707	0.907601	0.363182	0.958949	-0.0604738
402	p0-m0176.9355--splash10-004i-9100000000-95377038b97249c495aa	0.547094	Pyrophosphate	C00013	HMDB0000250	Non-metal oxoanionic compounds	0	39.1953	43.3658	176.935	78.96	H4O7P2	0.000621768	0.00105562	1.46307	4.86093e-06	1.02446e-05	0.589006	-0.763646
403	p0-m0271.0230--splash10-0006-0690000000-2d05993251da2537ff0d	0.618414	QUINALIZARIN				0	372.489	371.356	271.023	243.027	C14H8O6	1.12906e-07	9.35444e-08	1.41717	2.39891e-06	5.36535e-06	1.20697	0.271396
404	p1-m0179.1442--splash10-0773-8900000000-e5d6e53981738f3b3366	0.519197	Quinceoxepine		HMDB0038107	Ethers	1	699.326	698.076	179.144	55.065	C12H18O	3.55212e-05	3.26746e-05	0.233333	0.710905	0.308776	1.08712	0.120512
405	p1-m0146.0595--splash10-014l-9800000000-f1b0c2e9b8dbbbb02e80	0.552698	quinolin-8-ol				1	403.578	401.551	146.06	91.056	C9H7NO	0.00030974	0.000325143	0.447835	0.368214	0.187899	0.952627	-0.0700167
408	p1-m0579.1683--splash10-00di-0090000000-8134564eb03dbe41b69f	0.949703	Rhoifolin	C12627	HMDB0038848		1	395.772	395.355	579.168	271.061	C27H30O14	1.16897e-05	1.16177e-05	0.0287023	0.974911	0.379885	1.00619	0.00890911
409	p0-m0137.0257--splash10-0006-9000000000-b8b2561b5e9c9c01f43d	0.929422	Salicylic acid	C00805	HMDB0001895	Benzene and substituted derivatives	0	421.795	420.001	137.026	93.035	C7H6O3	0.000136543	0.00014832	0.926877	0.0324564	0.0235043	0.920594	-0.119364
411	p1-m0334.1596--splash10-0zg0-2971000000-a15edd5b853efe4af9fa	0.575792	Ser Ile Asp			Mini Peptide	1	157.64	158.188	334.16	201.126	C13H23N3O7	1.47162e-05	1.98729e-05	0.504916	0.338171	0.175255	0.740515	-0.433398
414	p1-m0177.1020--splash10-02u0-0900000000-a9dce530b100a0b007bb	0.80721	Serotonin	C00780	HMDB0000259	Indoles and derivatives	1	160.896	158.988	177.102	160.076	C10H12N2O	0.00267644	0.00304844	1.05551	0.00892651	0.0077581	0.877971	-0.187755
416	p1-m0258.1100--splash10-0fb9-2900000000-e75ecfcc3677a8da03ea	0.841398	sn-Glycero-3-phosphocholine				1	40.5595	41.8284	258.11	125	C8H21NO6P	0.00299109	0.00319912	0.714519	0.111559	0.0673788	0.934974	-0.0970014
419	p1-m0302.3046--splash10-0udi-1029000000-c4304df05be3072a545b	0.639128	Sphinganine	C00836	HMDB0000269	Organonitrogen compounds	1	682.594	682.108	302.305	284.296	C18H39NO2	0.00202854	0.00169322	1.26309	0.000335486	0.000451028	1.19803	0.26067
420	p1-m0144.1026--splash10-001i-9200000000-f8cf2fb0097d8a9af8a3	0.503345	Stachydrine				1	57.9849	55.994	144.103	84.083	C7H13NO2	8.28922e-05	7.29043e-05	0.238867	0.55095	0.257168	1.137	0.185233
421	p0-m0283.2631--splash10-001i-0090000000-5053a6396b123d896b88	0.524818	Stearic acid	C01530	HMDB0000827	Fatty Acyls	0	733.835	739.118	283.263	181.071	C18H36O2	2.79347e-05	1.65209e-05	1.22014	0.00432943	0.00420209	1.69088	0.757771
422	p1-m0277.2156--splash10-005m-4920000000-89f16f4d7b96f4199047	0.714932	Stearidonic acid	C16300	HMDB0006547	Fatty Acyls	1	762.807	758.201	277.216	149.023	C18H28O2	0.000276122	0.000269941	0.130315	0.929625	0.368745	1.0229	0.0326632
424	p1-m0105.0705--splash10-0udi-9100000000-1071b7841a2c3a9b823b	0.948278	Styrene	C07083	HMDB0034240	Benzene and substituted derivatives	1	147.304	149.236	105.071	50.018	C8H8	0.000143462	7.5425e-05	1.12303	0.00917601	0.00794119	1.90205	0.927557
425	p1-m0199.0596--splash10-004l-4900000000-ad9e85adff2e408843f5	0.757494	Syringic acid	C10833	HMDB0002085	Benzene and substituted derivatives	1	218.148	217.363	199.06	140.048	C9H10O5	0.000189355	0.000124314	1.25485	0.00148529	0.00168697	1.52321	0.607111
426	p1-m0265.1894--splash10-004i-0900000000-a3711569f2e62fb34fc1	0.722024	Tetracaine				1	474.952	474.182	265.189	176.107	C15H24N2O2	5.19382e-05	0.000174322	1.47392	7.62488e-07	1.98959e-06	0.297944	-1.74689
427	p1-m0181.0733--splash10-0gwr-0900000000-ff0642c5ac94dbf53155	0.664023	Theobromine	C07480	HMDB0002825	Imidazopyrimidines	1	649.826	648.622	181.073	138.066	C7H8N4O2	3.15213e-06	1.93227e-06	0.711303	0.173821	0.0984682	1.63131	0.706031
429	p1-m0334.1956--splash10-000i-3910000000-f01a3cfb4578d36eb12f	0.565519	Thr Ile Thr			Mini Peptide	1	184.935	182.853	334.196	86.1	C14H27N3O6	2.69876e-05	2.38482e-05	0.532759	0.250378	0.135942	1.13164	0.178419
430	p1-m0395.1962--splash10-0002-0930000000-a02e6c2bfaaffe812f91	0.653173	Thr Phe Gln			Mini Peptide	1	482.095	478.985	395.196	147.044	C18H26N4O6	0.000134372	0.000335304	1.47803	4.68994e-07	1.33335e-06	0.400747	-1.31923
431	p1-m0165.0889--splash10-01dl-9500000000-65dc3b2e6edeecff72f2	0.517726	Thymoquinone		HMDB0034732	Organooxygen compounds	1	715.855	715.811	165.089	91.054	C10H12O2	0.000214943	0.000210463	0.180548	0.863812	0.351824	1.02129	0.0303861
432	p1-m0163.0754--splash10-014i-3900000000-43c3d9d3f6ae48bcde35	0.507769	trans-2-Phenylcyclopropanecarboxylic acid				1	549.679	546.858	163.075	115.055	C10H10O2	0.000549563	0.00046794	1.3794	1.62927e-05	2.95488e-05	1.17443	0.231962
433	p1-m0365.1054--splash10-0uxr-0294000000-e3ae236a46317ebe3abe	0.869227	Trehalose	C01083	HMDB0000975	Organooxygen compounds	1	48.6991	48.6748	365.105	203.053	C12H22O11	0.0177055	0.0137116	1.15673	0.0053461	0.00497797	1.29128	0.368797
434	p1-m0183.0775--splash10-0002-9000000000-2a61ae250a2a2a71b525	0.811756	Triethylphosphate				1	426.65	426.639	183.077	98.986	C6H15O4P	0.000185599	0.000146865	0.954194	0.0286677	0.0210648	1.26374	0.337696
436	p1-m0327.0780--splash10-0ufr-1595000000-1737163715f37b729fcf	0.77841	Triphenylphosphate				1	276.165	266.736	327.078	215.022	C18H15O4P	1.36759e-05	1.52717e-05	0.292391	0.672293	0.296986	0.895507	-0.159224
437	p1-m0161.1072--splash10-0006-0900000000-5751d261f3c59af0fd09	0.779716	Tryptamine				1	262.124	260.735	161.107	144.081	C10H12N2	0.000223119	0.000330902	1.31899	0.000183512	0.000261655	0.674277	-0.568587
438	p1-m0138.0913--splash10-0fb9-9300000000-55188c1d0e930963daab	0.827554	Tyramine	C00483	HMDB0000306	Benzene and substituted derivatives	1	126.448	122.385	138.091	77.041	C8H11NO	0.00348792	0.00385598	0.68791	0.152046	0.0872088	0.904549	-0.144729
439	p1-m0163.0387--splash10-004i-9500000000-ffcc88c684437ec2bd2d	0.509775	Umbelliferone	C09315	HMDB0029865	Coumarins and derivatives	1	274.124	274.496	163.039	77.042	C9H6O3	0.000115928	6.26826e-05	0.815616	0.0609366	0.0407464	1.84944	0.88709
441	p0-m0243.0615--splash10-03e9-6900000000-ac6e9e14b864a0323eeb	0.825499	Uridine				0	114.08	109.863	243.061	110.025	C9H12N2O6	0.00016367	0.000193975	1.08571	0.00562309	0.00517854	0.843768	-0.245082
443	p1-m0288.1911--splash10-00di-9600000000-f927d7fc32dac1280d58	0.675494	Val Ala Val			Mini Peptide	1	173.879	174.217	288.191	72.084	C13H25N3O4	9.79499e-05	8.66251e-05	0.808351	0.0708002	0.0461175	1.13073	0.177259
444	p1-m0274.1855--splash10-00b9-2900000000-5edc1af6c8ce58d93e0c	0.540657	Val Arg			Mini Peptide	1	63.1099	60.6079	274.186	175.123	C11H23N5O3	1.33002e-05	1.557e-05	0.0584818	0.732592	0.315227	0.85422	-0.22732
447	p1-m0330.2351--splash10-002r-8910000000-11bfd9514a1883cf4f78	0.670568	Val Ile Val			Mini Peptide	1	304.558	295.125	330.235	86.104	C16H31N3O4	3.93356e-05	3.59427e-05	0.537064	0.23891	0.130528	1.0944	0.130138
448	p1-m0378.2411--splash10-0079-3911000000-f5dd41bca8f75101b3c9	0.675569	Val Leu Phe			Mini Peptide	1	390.745	389.902	378.241	185.167	C20H31N3O4	1.99611e-05	1.42415e-05	0.788062	0.0679066	0.0445709	1.40161	0.48709
450	p1-m0217.1537--splash10-00di-9200000000-7edeaae3ad31ab948b64	0.705979	Val Val			Mini Peptide	1	161.469	162.211	217.154	72.084	C10H20N2O3	0.000303052	0.000342562	0.932163	0.0271762	0.0201932	0.884665	-0.176798
452	p1-m0153.0547--splash10-014i-9100000000-2872b3c5b702f825c3cb	0.63468	Vanillin	C00755	HMDB0012308	Phenols	1	345.819	344.665	153.055	65.042	C8H8O3	0.000179237	0.000139959	0.895099	0.0393832	0.0279561	1.28065	0.356871
454	p1-m0269.2267--splash10-00sj-2930000000-8250eebf38e4e6a16795	0.62669	Vitamin A	C00473	HMDB0000305	Prenol lipids	1	758.099	756.23	269.227	173.133	C20H30O	0.000384783	0.000146828	1.47741	3.11428e-10	3.79223e-09	2.62064	1.38992
455	p1-m0433.1113--splash10-03ea-0139000000-28efa06733445e5d1007	0.674956	Vitexin				1	360.788	359.871	433.111	313.071	C21H20O10	5.40788e-05	1.885e-05	1.47594	1.78065e-10	2.43932e-09	2.86891	1.5205
457	p1-m0235.1696--splash10-005l-3910000000-f2991d5e9d5b91abcc18	0.516008	xi-2-Hydroxy-1,3,5-bisabolatrien-9-one		HMDB0038698		1	718.786	731.944	235.17	179.107	C15H22O2	0.00086821	0.000771824	0.830382	0.0652201	0.0431135	1.12488	0.169772
458	p1-m0153.1266--splash10-05ow-9100000000-2980c4e4077871faf754	0.565157	xi-p-Mentha-3,8-dien-1-ol		HMDB0037302	Prenol lipids	1	427.649	433.606	153.127	91.056	C10H16O	3.52956e-05	3.02645e-05	0.279141	0.531354	0.25031	1.16624	0.22186
460	p1-m0293.2479--splash10-00ls-9700000000-766d19a7bf90e116506a	0.847184	γ-Linolenic Acid methyl ester				1	748.792	746.886	293.248	67.057	C19H32O2	0.00400687	0.00773072	1.46866	2.38047e-09	1.54394e-08	0.518304	-0.948129

## Sheet: Mono-cultured v.s.Co-cultured 2
Metabolites identified by LC-MS/MS in L. chinensis plants
id	peaksGroup_ref	score(Combined Score = dotproduct1/sqrt(common),common = matched fragments number)	compound name	KEGG	HMDB	Class	Polarity	rtmed	rt	precMz	prodMz	Formula	MEAN mono-cultured	MEAN co-cultured	VIP	P-VALUE	Q-VALUE	FOLD CHANGE	LOG_FOLDCHANGE
3	p1-m0205.1914--splash10-0002-1900000000-72e3c2354ba2994efd7e	0.585614	(-)-Tamariscene		HMDB0037676	Unsaturated hydrocarbons	1	299.129	301.597	205.191	149.022	C15H24	2.98433e-05	1.60684e-05	0.284202	0.288816	0.0882814	1.85726	0.893178
8	p1-m0298.1498--splash10-015a-0190000000-d00a6949cc8d299632ef	0.542909	(+)-Erythraline		HMDB0030258	Erythrina alkaloids	1	192.537	192.894	298.15	266.019	C18H19NO3	0.000556719	0.000558882	0.119518	0.989019	0.245274	0.99613	-0.00559421
9	p0-m0295.2262--splash10-0002-0290000000-378b6b378ca96365293b	0.600195	(±)12(13)-EpOME				0	717.098	730.846	295.226	277.222	C18H32O3	0.00214685	0.00279419	1.29353	3.73514e-06	3.23897e-06	0.768328	-0.380205
10	p1-m0295.2266--splash10-0q5d-5900000000-a5c215b88b8f4a3a727c	0.766833	(±)13-HpODE				1	568.811	568.621	295.227	67.059	C18H32O4	0.000276946	0.000574676	1.32774	0.000142255	8.70945e-05	0.481916	-1.05315
12	p1-m0211.1320--splash10-0a59-5900000000-65be4e7e6536c6355332	0.69285	(±)7-epi Jasmonic Acid				1	536.323	534.77	211.132	133.103	C12H18O3	0.000103353	0.00010797	0.368756	0.381063	0.111281	0.957242	-0.0630438
14	p1-m0295.2265--splash10-00lr-8900000000-1aaeefa308f44bfc3dde	0.681015	(±)9-HpODE				1	721.877	721.572	295.226	81.036	C18H32O4	0.020079	0.0459176	1.34703	3.12536e-06	2.80084e-06	0.437282	-1.19336
15	p1-m0153.1251--splash10-06fv-9100000000-100727ae95048a9fb659	0.530904	(1R,4R)-Dihydrocarvone				1	50.4932	52.6722	153.125	70.982	C10H16O	3.09684e-05	2.16394e-05	0.0507954	0.679523	0.18253	1.43111	0.517135
16	p1-m0415.2110--splash10-014i-0921100000-40c975c7be1db59ebc86	0.616083	(1S,2R,4aR,8aR)-1-Acetoxy-7-isopropylidene-1,4a-dimethyl-6-oxodecahydro-2-naphthalenyl 2,3-dimethyl-2-oxiranecarboxylate				1	682.128	683.416	415.211	119.087	C22H32O6	0.000774656	0.000676601	0.85186	0.0320849	0.0129469	1.14492	0.195252
17	p1-m0265.1542--splash10-002b-0900000000-924bac5e08e3419f38ba	0.789018	(2E)-N-(4-aminobutyl)-3-(4-hydroxy-3-methoxyphenyl)prop-2-enimidic acid		HMDB0139553	Cinnamic acids and derivatives	1	263.215	260.197	265.154	145.029	C14H20N2O3	0.00470674	0.00483399	0.246185	0.572873	0.15842	0.973676	-0.0384858
19	p1-m0272.1857--splash10-05q9-2900000000-e4782a9f511184223a73	0.527589	(2R,3R,6R)-5-[(1E,3E)-hepta-1,3-dienyl]-2,3-dihydroxy-6-(hydroxymethyl)cyclohexan-1-one				1	494.33	494.255	272.186	131.087	C14H22O4	3.39601e-05	5.4166e-05	1.06641	0.00138355	0.000699138	0.626963	-0.673548
20	p0-m0255.0511--splash10-01b9-0920000000-0212e7106fca154e9d0e	0.548962	(2R,3S)-Piscidic acid		HMDB0030809	Phenylpropanoic acids	0	341.023	338.53	255.051	165.055	C11H12O7	2.93651e-05	2.65416e-05	0.082335	0.672713	0.181032	1.10638	0.145848
21	p1-m0598.2507--splash10-0aor-0294120000-693d6f5bf23c9d25a55d	0.712256	(2S,3R,4S,5S,6R)-2-[4-[(3S,3aR,6S,6aR)-3-(4-hydroxy-3,5-dimethoxyphenyl)-1,3,3a,4,6,6a-hexahydrofuro[3,4-c]furan-6-yl]-2,6-dimethoxyphenoxy]-6-(hydroxymethyl)oxane-3,4,5-triol				1	393.64	392.91	598.251	205.086	C28H36O13	6.00128e-05	3.57745e-05	1.18174	0.000258949	0.000149278	1.67753	0.74634
23	p1-m0251.1634--splash10-0feb-3910000000-6b906a8e76d536451de8	0.567682	(3aR,4aS,5S,5aR,6aR)-5-(3-Hydroxybutyl)-5a-methyl-3-methyleneoctahydro-2H-cyclopropa[f][1]benzofuran-2-one				1	680.808	688.262	251.163	196.972	C15H22O3	6.47791e-06	9.98889e-06	0.474348	0.223923	0.0708862	0.648512	-0.624795
24	p1-m0321.2433--splash10-05g1-1910000000-cbc6018fcf1f4643490d	0.589046	(3S)-5-[(1S,8aR)-2,5,5,8a-tetramethyl-4-oxo-4a,6,7,8-tetrahydro-1H-naphthalen-1-yl]-3-methylpentanoic acid				1	739.244	744.01	321.243	109.067	C20H32O3	0.00206663	0.00119252	1.2689	2.0979e-05	1.47494e-05	1.733	0.793268
25	p1-m0219.1739--splash10-044i-2910000000-2d87211767c03502e6ab	0.729541	(4aR,5S,6S,8R,8aS)-6-hydroxy-3,8-dimethyl-5-propan-2-yl-4a,5,6,7,8,8a-hexahydro-1H-naphthalen-2-one				1	737.139	737.325	219.174	163.112	C15H24O2	0.000162379	0.000314053	1.14715	0.00445746	0.0021566	0.517044	-0.95164
27	p1-m0301.2158--splash10-0a4j-0941000000-a48083c672bfce57630f	0.682001	(5beta,8alpha,10alpha)-Kaura-9(11),16-dien-18-oic acid				1	750.066	749.743	301.216	255.211	C20H28O2	1.79454e-05	8.01279e-05	0.857768	5.43695e-07	6.46024e-07	0.223959	-2.15869
28	p1-m0301.2167--splash10-0532-0910000000-249f12ba9559f5226dcf	0.691065	(5xi,9xi)-12-Hydroxyabieta-7,13-dien-18-oic acid				1	722.529	724.315	301.217	255.21	C20H30O3	5.18769e-05	4.97172e-05	0.0492982	0.847466	0.217816	1.04344	0.0613469
31	p0-m0313.2358--splash10-03di-0975000000-bb4dfe81e7bd9e1e7c32	0.543736	(9xi,10xi,12xi)-9,10-Dihydroxy-12-octadecenoic acid		HMDB0031679	Fatty Acyls	0	692.078	693.057	313.236	183.138	C18H34O4	5.78449e-05	0.000254817	1.35064	9.84238e-08	1.49487e-07	0.227006	-2.1392
32	p1-m0205.0968--splash10-014l-0900000000-8a44a3720571c86eafc3	0.935997	(Â±)-Tryptophan	C00806	HMDB0030396	Indoles and derivatives	1	231.457	229.486	205.097	118.066	C11H12N2O2	0.0396009	0.0411749	0.57828	0.173865	0.0566149	0.961771	-0.0562347
33	p1-m0155.1066--splash10-066r-9000000000-3a7a773ae835276b71b7	0.588613	(E)-2,6-Dimethyl-2,5-heptadienoic acid		HMDB0035135	Fatty Acyls	1	457.016	449.462	155.107	67.059	C9H14O2	0.000334152	0.000303007	0.252987	0.454039	0.129825	1.10279	0.141156
35	p1-m0311.2580--splash10-0006-0090000000-e21de78c5d9d218cafc2	0.504317	(R)-2-Hydroxysterculic acid		HMDB0031060	Fatty Acyls	1	732.889	733.852	311.258	293.213	C19H34O3	0.00100385	0.00117246	0.560338	0.18388	0.0595195	0.856192	-0.223994
37	p1-m0131.1388--splash10-00di-9000000000-98304508547d1eb4efec	0.758811	(S)-3-Octanol	C17144	HMDB0030070	Fatty Acyls	1	38.0146	40.0015	131.139	72.084	C8H18O	0.000606212	0.00081425	0.702658	0.160093	0.0525699	0.744504	-0.425649
41	p1-m0188.0549--splash10-0002-9200000000-d966868a87b0a1724b88	0.512586	1-(Malonylamino)cyclopropanecarboxylic acid		HMDB0031700	Carboxylic acids and derivatives	1	112.174	108.29	188.055	96.046	C7H9NO5	0.00227841	0.00157099	1.30415	1.02593e-06	1.08287e-06	1.4503	0.536354
42	p1-m0121.1013--splash10-004i-9000000000-4a1ec32a0bbc84ea62ac	0.564834	1,2,3-Trimethylbenzene				1	201.436	208.039	121.101	77.041	C9H12	0.00496364	0.0132488	1.34586	7.72337e-10	2.89849e-09	0.374648	-1.41639
43	p1-m0121.1007--splash10-0fb9-9100000000-7dfeb9382356e416d8b4	0.600744	1,2,4-Tris(methylene)cyclohexane		HMDB0040458	Unsaturated hydrocarbons	1	310.795	313.561	121.101	77.041	C9H12	0.000173302	0.000167442	0.173427	0.828007	0.213884	1.035	0.0496247
44	p1-m0221.1897--splash10-014i-2900000000-a3855c842697c543ca95	0.618209	1,8-Azulenediol, 1,2,3,3a,4,7,8,8a-octahydro-3a,6-dimethyl-1-(1-methylethyl)-, (1R,3aR,8S,8aS)-				1	670.925	668.866	221.19	119.087	C15H26O2	5.64266e-05	6.89509e-05	0.460329	0.304384	0.092278	0.818359	-0.289194
45	p1-m0328.2488--splash10-017l-5900000000-43afb201e11ac2ce596d	0.562557	10-Nitrooleate				1	676.87	677.298	328.249	93.072	C18H33NO4	0.00176583	0.00346665	1.33383	1.07474e-08	2.37457e-08	0.509377	-0.973193
46	p1-m0303.2313--splash10-053v-1900000000-e41bf405ed3544ba2872	0.715624	12(S)-HETE				1	717.677	717.998	303.231	145.103	C20H32O3	0.000425442	0.000419933	0.13867	0.946775	0.237284	1.01312	0.0188022
47	p1-m0317.2103--splash10-006t-0930000000-2eef443087b7d6c16bf2	0.628564	12(S)-HpEPE				1	698.053	699.251	317.21	173.134	C20H30O4	2.71624e-05	4.12662e-05	1.00901	0.00664667	0.00312701	0.658225	-0.603348
48	p0-m0295.2258--splash10-002b-0690000000-5bd9ba7a890416629084	0.712554	12,13-EODE				0	715.215	712.767	295.226	277.219	C18H32O3	0.0015785	0.00199073	1.21112	0.000119867	7.46754e-05	0.792923	-0.334747
49	p1-m0293.2099--splash10-000y-3910000000-df4566b0dcc837814aee	0.707226	12-OPDA				1	689.413	684.536	293.21	131.087	C18H28O3	0.000151496	0.000286322	1.12815	0.000875016	0.000462194	0.529111	-0.918359
50	p0-m0295.2257--splash10-0002-0190000000-52b7e757f19bc4dac02c	0.508586	13(R)-HODE				0	729.403	729.256	295.226	141.128	C18H32O3	2.51924e-05	0.000138548	1.34818	1.13281e-11	1.59138e-10	0.181832	-2.45932
53	p1-m0293.2109--splash10-05qc-5910000000-700d0e1833c285128c25	0.832374	13(S)-HpOTrE				1	677.223	677.593	293.211	119.087	C18H30O4	0.00049273	0.000957137	1.29268	4.19298e-06	3.56392e-06	0.514796	-0.957929
54	p1-m0293.2095--splash10-0006-1490000000-06604013a3ddcc062897	0.652766	13-epi-12-oxo Phytodienoic Acid				1	705.647	702.499	293.209	121.067	C18H28O3	0.000252491	0.000192377	0.232576	0.727881	0.193012	1.31248	0.392296
55	p0-m0293.2105--splash10-006x-0390000000-b14f4f227fa9409f036f	0.517334	13-HOTrE				0	674.284	683.911	293.211	221.152	C18H30O3	0.000729615	0.000645889	1.25378	1.58542e-05	1.1594e-05	1.12963	0.17585
56	p0-m0311.2218--splash10-03dl-0895000000-865af0d00b0c6e806197	0.51679	13-HPODE				0	704.045	704.176	311.222	293.212	C18H32O4	1.21656e-05	7.03165e-05	0.918452	8.65956e-06	6.71107e-06	0.173012	-2.53106
57	p1-m0293.2108--splash10-0007-3950000000-fa0cb6dfdc26ad09ab04	0.535847	13S-HpOTrE(gamma)				1	595.591	586.717	293.211	149.024	C18H30O4	6.43568e-06	7.49739e-06	0.33603	0.610568	0.167103	0.85839	-0.220295
58	p1-m0335.2190--splash10-000i-2409000000-c4e5bddb72d7150cc539	0.653082	15-deoxy-δ-12,14-PGD2				1	690.136	690.019	335.219	195.098	C20H30O4	0.000213897	0.000381281	1.33784	1.37568e-08	2.84198e-08	0.560995	-0.83394
59	p1-m0369.2006--splash10-0uyi-0197000000-25bbeec709308c7ca520	0.561007	17-phenyl trinor Prostaglandin A2				1	568.905	567.754	369.201	333.175	C23H28O4	0.000476394	0.000934806	1.34566	1.12398e-09	3.89188e-09	0.509618	-0.972513
60	p1-m0321.2390--splash10-0300-1920000000-c9413f1964b1ec9c1654	0.54003	19S-HETE				1	702.129	700.13	321.239	163.075	C20H32O3	0.000146341	0.000176019	0.738256	0.066414	0.0246201	0.831394	-0.266396
65	p0-m0474.2607--splash10-004i-0090000000-dc8e7006059961045944	0.952185	1-Hydroxy-2-(9Z,12Z,15Z-octadecatrienoyl)-sn-glycero-3-phosphoethanolamine				0	690.813	690.168	474.261	277.217	C23H41NO7P	0.037534	0.0206327	1.35422	2.33037e-12	5.45617e-11	1.81915	0.863265
67	p1-m0355.2835--splash10-06sj-4942000000-ffc25c2747063558b397	0.715877	1-Linoleoyl Glycerol				1	718.763	719.765	355.284	245.229	C21H38O4	0.000648404	0.000372828	1.12978	0.00110803	0.000572334	1.73915	0.798382
70	p1-m0287.2361--splash10-0072-1920000000-cf1ec7cfba5b8394f29b	0.665361	1-Naphthalenecarboxaldehyde, decahydro-5-[(3E)-5-hydroxy-3-methyl-3-penten-1-yl]-1,4a-dimethyl-6-methylene-, (1S,4aR,5S)-				1	715.818	710.948	287.236	149.098	C20H32O2	5.16842e-05	3.87657e-05	0.646095	0.143398	0.0477554	1.33324	0.414941
71	p1-m0144.0815--splash10-0006-3900000000-13eca902fb7eed48e4bd	0.613562	1-naphthylamine				1	619.8	617.663	144.081	91.057	C10H9N	6.99889e-06	1.01291e-05	0.435948	0.308591	0.0933466	0.690971	-0.533304
72	p1-m0496.3813--splash10-001i-0920400000-5f22a83de2c8a6bbdae6	0.687825	1-O-hexadecyl-2-C-methyl-3-phosphatidylcholine				1	764.597	758.987	496.381	184.074	C25H54NO6P	1.4798e-07	3.84791e-06	0.337592	0.365678	0.107396	0.0384573	-4.7006
74	p1-m0265.1434--splash10-0ab9-0900000000-ad3a6808f3e7583e9fd0	0.600792	2(3H)-Furanone, dihydro-3-methylene-4-[(2E)-3-methyl-4-(tetrahydro-4-methyl-5-oxo-2-furanyl)-2-buten-1-yl]-, (4R)-				1	260.995	253.447	265.143	119.085	C15H20O4	0.000500608	0.00107268	1.3442	1.28196e-10	6.92654e-10	0.466689	-1.09947
76	p1-m0503.1914--splash10-01ti-0983000000-cfaf2c407a25eafd3a39	0.691261	2-(hydroxymethyl)-6-[4-[(2S,3S)-3-(hydroxymethyl)-5-[(E)-3-hydroxyprop-1-enyl]-7-methoxy-2,3-dihydro-1-benzofuran-2-yl]-2-methoxyphenoxy]oxane-3,4,5-triol				1	397.212	394.994	503.191	137.061	C26H32O11	0.000349567	0.000380472	0.648555	0.113133	0.0390048	0.918773	-0.12222
78	p1-m0309.2063--splash10-02u1-2900000000-38d178866516dbae5d78	0.66186	2,3-dinor Prostaglandin E1				1	643.118	642.625	309.206	119.085	C18H30O5	5.83175e-05	0.000171946	1.33376	3.08199e-08	5.41197e-08	0.339162	-1.55995
80	p0-m0183.0048--splash10-0bu1-6900000000-a0d7e1640a442bb9af4f	0.539375	2,4-DINITROPHENOL				0	501.593	499.352	183.005	109.018	C6H4N2O5	1.14077e-05	9.95132e-06	0.511055	0.211303	0.0673582	1.14635	0.197043
86	p1-m0209.1531--splash10-0pi0-2900000000-fa33377791f4a0a8a17f	0.579236	2-Cyclohexen-1-one, 4-hydroxy-4-(3-hydroxybutyl)-3,5,5-trimethyl-				1	492.654	491.784	209.153	151.114	C13H22O3	5.81469e-05	0.000115402	1.17502	0.000327577	0.000184072	0.503866	-0.988889
88	p1-m0415.2109--splash10-014i-0900000000-55635af4e95dbfc64898	0.86946	2H-Oxireno[1,10a]phenanthro[3,2-b]furan-10(11bH)-one, 5,7-bis(acetyloxy)-3,3a,4,5,6,7,7a,7b,8,8a-decahydro-4,4,7a,11-tetramethyl-, (1aS,3aR,5S,7S,7aR,7bS,8aR,11bR)-				1	691.838	692.476	415.211	119.087	C24H32O7	0.0704463	0.0642809	0.992913	0.00607223	0.00287761	1.09591	0.132133
90	p1-m0152.0163--splash10-0v5c-6900000000-31e1ffa75dd4b8d23b09	0.920731	2-Hydroxybenzothiazole				1	443.068	441.321	152.016	124.023	C7H5NOS	0.000214166	0.000199163	0.583592	0.160629	0.0527222	1.07533	0.104778
91	p1-m0165.0545--splash10-004j-9200000000-b658a4d58be7770f9141	0.651676	2-Hydroxycinnamic acid	C01772	HMDB0002641	Cinnamic acids and derivatives	1	103.815	101.835	165.055	77.042	C9H8O3	5.03573e-05	0.000203386	1.29451	2.35708e-08	4.35687e-08	0.247595	-2.01394
92	p0-m0271.2263--splash10-004i-0090000000-61499b02729ac2826af4	0.864736	2-hydroxyhexadecanoic acid				0	762.733	760.628	271.226	225.221	C16H32O3	0.000300077	0.000371744	1.07038	0.00245986	0.00122177	0.807214	-0.308977
93	p1-m0355.2836--splash10-0cdj-3932000000-54431550c4468093fde9	0.604943	2-Linoleoyl Glycerol				1	699.829	706.429	355.284	95.086	C21H38O4	0.0114924	0.00613558	1.33329	2.03549e-08	3.86009e-08	1.87308	0.905411
94	p1-m0139.0741--splash10-0aor-9100000000-c51643d55983bd709f77	0.565405	2-Methoxy-4-methylphenol		HMDB0032136	Benzene and substituted derivatives	1	743.169	743.537	139.074	69.036	C8H10O2	5.00038e-05	5.05929e-05	0.154575	0.949915	0.237883	0.988355	-0.0168993
95	p1-m0433.1336--splash10-004i-0912000000-89db8566bf689f945471	0.672768	2-Methyl-4-oxo-4H-pyran-3-yl 6-O-(4-carboxy-3-hydroxy-3-methylbutanoyl)-beta-D-glucopyranoside				1	281.971	280.756	433.134	127.04	C18H24O12	0.000159096	0.000102761	1.27375	5.5481e-06	4.45442e-06	1.54821	0.630606
100	p1-m0163.0751--splash10-0a6r-9500000000-68cd16d118b1eb856895	0.510067	2-Phenylbutyrolactone				1	723.457	721.979	163.075	105.034	C10H10O2	0.000705476	0.000678687	0.220109	0.587269	0.161758	1.03947	0.0558513
101	p1-m0105.0706--splash10-0fb9-9000000000-871eb3c31323a7fca6dd	0.889263	2-Phenylethanol	C05853	HMDB0033944	Benzene and substituted derivatives	1	203.433	203.406	105.071	77.041	C8H10O	0.00692692	0.018459	1.34858	2.86806e-10	1.39824e-09	0.37526	-1.41404
103	p1-m0395.0955--splash10-0002-0239000000-48ed66634fa724cea744	0.522527	3-(Benzoyloxy)-2-hydroxypropyl beta-D-glucopyranosiduronic acid				1	327.413	325.202	395.095	219.062	C16H20O10	0.000139109	7.77818e-05	1.2706	0.000885184	0.000467094	1.78845	0.838712
104	p1-m0305.1016--splash10-0udi-0900000000-d27616ed816af28f96ed	0.563513	3,4,4',alpha-Tetrahydroxy-2'-methoxydihydrochalcone				1	462.024	458.947	305.102	151.039	C16H16O6	0.000211754	0.000309507	1.28558	3.62377e-06	3.16107e-06	0.684166	-0.547581
112	p0-m0121.0309--splash10-006x-9400000000-eae496ad7b819e07e6b8	0.91183	3-Hydroxybenzaldehyde				0	312.892	308.792	121.031	92.028	C7H6O2	0.00011481	0.000152818	1.18517	0.000238512	0.00013863	0.751288	-0.412561
117	p1-m0101.0974--splash10-0a4i-9000000000-a86cdded98a4dcdff44d	0.520093	3-Methylpentan-2-one				1	258.044	258.026	101.097	55.059	C6H12O	7.97252e-05	1.60048e-05	0.74791	0.122806	0.0417351	4.98133	2.31653
118	p1-m0160.0756--splash10-0159-0900000000-96e58f16a7b7c0a0321d	0.602061	3-Methyl-quinolin-2-ol				1	161.381	157.807	160.076	115.056	C10H9NO	0.0157966	0.00780796	1.34169	3.11787e-06	2.79528e-06	2.02314	1.0166
119	p1-m0137.0583--splash10-015i-9500000000-4f94e3a6862c9a7d874e	0.509859	3-Methylsalicylaldehyde				1	156.487	154.051	137.058	119.037	C8H8O2	0.000322789	0.000890082	1.34491	2.79409e-11	2.78879e-10	0.362651	-1.46335
120	p1-m0191.1055--splash10-014i-0900000000-ed324be01c2a692eec55	0.545165	3-n-Butylphathlide				1	667.56	664.85	191.106	117.075	C12H14O2	6.80052e-05	5.35171e-05	0.612206	0.124298	0.0421492	1.27072	0.345646
121	p0-m0337.0912--splash10-03xr-0900000000-03e042c6898f978d6f6a	0.874601	3-p-Coumaroylquinic acid				0	262.404	261.593	337.091	163.04	C16H18O8	5.70449e-05	4.71803e-05	1.01108	0.00695005	0.00325729	1.20908	0.273912
122	p1-m0251.0908--splash10-001i-0590000000-7284bf7ad28e08e77047	0.665124	3-Quinolinecarboxylic acid, 7-amino-1-ethyl-6-fluoro-1,4-dihydro-4-oxo-				1	593.115	591.204	251.091	233.081	C12H11FN2O3	0.00199821	0.00139876	1.33465	8.15639e-09	1.94186e-08	1.42856	0.514557
126	p1-m0299.0902--splash10-0532-0190000000-d766b062968153dd1585	0.638874	4',7-Dimethoxy-3-hydroxyflavone				1	710.713	710.107	299.09	256.074	C17H14O5	0.000593308	0.00128258	1.33644	4.4424e-06	3.73558e-06	0.46259	-1.1122
127	p1-m0315.1949--splash10-00dj-0950000000-c3c4799119958e102d47	0.573796	4a(2H)-Phenanthrenecarboxylic acid, 7-ethenyl-1,3,4,4b,5,6,7,9,10,10a-decahydro-4b-hydroxy-1,1,7-trimethyl-9-oxo-				1	712.078	709.552	315.195	271.207	C20H28O4	3.14705e-05	0.000170382	1.24559	0.000283454	0.000161818	0.184705	-2.4367
129	p1-m0235.1439--splash10-0002-0900000000-e9af18add1043871fd62	0.56	4-Coumaroylputrescine		HMDB0033461	Cinnamic acids and derivatives	1	242.465	241.206	235.144	147.044	C13H18N2O2	0.00375268	0.0139879	1.35187	1.22161e-06	1.24356e-06	0.268281	-1.89818
130	p1-m0182.1032--splash10-000i-0900000000-d405b452e0722e735169	0.51314	4-Fluoromethamphetamine				1	94.8553	90.9076	182.103	137.046	C10H12FNO	0.000120591	0.000260373	0.302791	0.0414688	0.0161901	0.463147	-1.11046
132	p1-m0289.0911--splash10-004i-3900000000-31531607ab65562c5131	0.748705	4H-Pyran-4-one, 3-(beta-D-glucopyranosyloxy)-2-methyl-				1	619.784	618.931	289.091	127.039	C12H16O8	8.08338e-05	5.94494e-05	0.758955	0.0484678	0.018502	1.35971	0.443297
135	p0-m0137.0261--splash10-0006-9200000000-7f9650c9b33cff5b381a	0.898228	4-Hydroxybenzoic acid	C00156	HMDB0000500	Benzene and substituted derivatives	0	173.063	175.789	137.026	93.039	C7H6O3	8.29765e-05	5.97085e-05	1.30486	1.13092e-06	1.17053e-06	1.38969	0.474766
136	p1-m0157.1216--splash10-0aor-9000000000-395e2e0d62631ce8e4f7	0.650579	4-Hydroxynonenal		HMDB0004362	Fatty Acyls	1	425.75	424.94	157.122	55.059	C9H16O2	0.000609499	0.00055609	0.907114	0.0160362	0.00696352	1.09604	0.132304
138	p1-m0121.0643--splash10-004i-9000000000-d52ccd9939b968e19466	0.530043	4-Methylbenzaldehyde	C06758	HMDB0029638	Benzene and substituted derivatives	1	426.372	430.113	121.064	77.042	C8H8O	0.00067673	0.000673646	0.0421741	0.965991	0.240939	1.00458	0.00658863
139	p1-m0109.1007--splash10-014i-9000000000-dc0d3f7957e0dcb709ae	0.714815	4-Vinylcyclohexene				1	623.852	631.954	109.101	67.057	C8H12	5.5686e-05	4.98855e-05	0.34847	0.602605	0.165283	1.11628	0.158694
140	p1-m0321.2418--splash10-014i-1910000000-7cd9855b8ee89db8c918	0.501826	5-(1,2,4a,5-tetramethyl-7-oxo-3,4,8,8a-tetrahydro-2H-naphthalen-1-yl)-3-methylpentanoic acid				1	737.953	737.894	321.242	165.128	C20H32O3	0.0085783	0.00501374	1.24071	0.000952628	0.000499347	1.71096	0.774804
141	p1-m0144.0479--splash10-03di-3900000000-e090df52d4aca12cb821	0.799894	5-(2-Hydroxyethyl)-4-methylthiazole	C04294	HMDB0032985	Azoles	1	158.235	158.747	144.048	113.029	C6H9NOS	0.000845463	0.00174052	1.34616	7.75953e-10	2.90708e-09	0.485754	-1.0417
142	p1-m0331.0802--splash10-0159-0029000000-9e94a85137e5c7c25f18	0.890758	5,7-dihydroxy-2-(4-hydroxy-3,5-dimethoxyphenyl)-4H-chromen-4-one		HMDB0124861	Flavonoids	1	549.035	545.386	331.08	315.051	C17H14O7	0.000573896	0.00175469	1.35431	4.66768e-12	8.19644e-11	0.327064	-1.61236
143	p1-m0273.0750--splash10-0udi-0910000000-661de7101b4698071a8d	0.88819	5,7-dihydroxy-2-(4-hydroxyphenyl)-3,4-dihydro-2H-1-benzopyran-4-one		HMDB0128074	Flavonoids	1	535.52	532.986	273.075	153.02	C15H12O5	6.38263e-05	0.000206168	1.35001	3.82161e-11	3.23508e-10	0.309584	-1.6916
144	p1-m0595.1610--splash10-0a6r-0039870000-cbf9348c488f5b1cf633	0.680189	5,7-dihydroxy-3-(4-hydroxyphenyl)-6,8-bis[3,4,5-trihydroxy-6-(hydroxymethyl)oxan-2-yl]chromen-4-one				1	303.424	299.851	595.161	379.084	C27H30O15	3.52437e-05	2.63435e-05	0.90897	0.0163681	0.00709127	1.33785	0.419915
145	p1-m0139.1112--splash10-0693-9000000000-1245d626fda558e18069	0.631597	5,7-nonadienal				1	425.555	424.821	139.111	55.059	C9H14O	0.000505494	0.000472878	0.806125	0.0431129	0.0167368	1.06897	0.0962263
147	p1-m0169.1217--splash10-02t9-8900000000-61e80b2ac00a73b2510e	0.561327	5-Decynoic acid				1	297.328	290.408	169.122	111.009	C10H16O2	0.000631424	0.000628478	0.00541331	0.932487	0.234543	1.00469	0.00674803
148	p0-m0491.1166--splash10-002f-0002900000-5eeae0e1824834ec1362	0.579597	5-hydroxy-2-(4-hydroxy-3-methoxyphenyl)-6-methoxy-7-[(2S,3R,4S,5S,6R)-3,4,5-trihydroxy-6-(hydroxymethyl)oxan-2-yl]oxychromen-4-one				0	413.256	413.055	491.117	476.098	C23H24O12	7.7586e-06	1.33394e-05	1.16848	8.83112e-05	5.6658e-05	0.581631	-0.781824
150	p1-m0127.0391--splash10-0ue9-9000000000-ff2e6523f0249aecf399	0.644933	5-Hydroxymethyl-2-furancarboxaldehyde	C11101	HMDB0034355	Carbonyl compounds	1	77.6433	69.7705	127.039	53.044	C6H6O3	0.000550478	0.000511578	0.422675	0.342011	0.101672	1.07604	0.105732
151	p1-m0263.2360--splash10-00ls-9600000000-2bdb07238db014460b37	0.574969	6,10,14-Trimethyl-5,9,13-pentadecatrien-2-one		HMDB0034495	Prenol lipids	1	754.622	753.675	263.236	67.058	C18H30O	0.00107041	0.000749419	0.96302	0.014491	0.00636091	1.42832	0.514324
153	p1-m0415.2103--splash10-014i-0900000000-272335a61ad83a2987b3	0.837299	6-[3-[(3,4-dimethoxyphenyl)methyl]-4-methoxy-2-(methoxymethyl)butyl]-4-methoxy-1,3-benzodioxole				1	699.68	701.198	415.211	119.087	C24H32O7	0.0202337	0.0189331	0.334774	0.371142	0.108698	1.06869	0.0958494
154	p1-m0263.2363--splash10-00ls-9700000000-2f92a2d1130d73fc4b7d	0.502954	6-[3]-ladderane-1-hexanol				1	719.276	718.754	263.236	81.072	C18H30O	0.00143301	0.000960616	0.839504	0.0284788	0.011642	1.49176	0.577017
155	p1-m0261.2196--splash10-05aj-2910000000-8e382d0077604cedfb26	0.515888	6-[5]-ladderane-1-hexanol				1	688.519	683.598	261.22	158.097	C18H28O	0.000116163	5.1797e-05	0.6898	0.0112558	0.00505579	2.24265	1.16521
156	p1-m0166.0723--splash10-000b-1900000000-20bb0cc4a19fdf9e8686	0.729268	6-O-Methylguanine				1	127.373	123.543	166.072	149.047	C6H7N5O	0.000143055	0.000205562	0.876166	0.0290955	0.0118675	0.695921	-0.523005
160	p1-m0311.2208--splash10-0006-2490000000-177378119dc9fa2ba937	0.686982	7S,8S-DiHOTrE				1	705.971	702.553	311.221	293.213	C18H30O4	0.0064375	0.00866534	1.25347	2.50206e-05	1.71356e-05	0.742902	-0.428756
161	p1-m0235.2047--splash10-05n0-5940000000-c946074df6b2d3c84ebb	0.500666	7Z,11Z,13E-Hexadecatrienal				1	697.843	699.863	235.205	81.074	C16H26O	7.91525e-05	8.64884e-05	0.306637	0.578603	0.159752	0.91518	-0.127872
164	p1-m0275.2002--splash10-015c-3900000000-a1282651410666ebb609	0.628204	8-{(1S,5R)-4-Oxo-5-[(2Z)-2-penten-1-yl]-2-cyclopenten-1-yl}octanoic acid				1	538.983	539.038	275.2	119.086	C18H28O3	7.15107e-05	0.000268407	1.3408	5.40341e-09	1.40196e-08	0.266426	-1.90819
166	p1-m0293.2103--splash10-0002-3900000000-ee4940762660ecba87cf	0.685996	9(S)-HpOTrE				1	718.977	712.651	293.21	149.026	C18H30O4	0.00127349	0.0017899	0.00440939	0.568635	0.157433	0.711484	-0.491097
167	p0-m0295.2257--splash10-004j-0490000000-20cbbf437d174e60989c	0.821865	9,10-EODE				0	718.513	713.283	295.226	277.215	C18H32O3	0.000713099	0.00101727	1.21985	0.00012231	7.6027e-05	0.700996	-0.512522
168	p0-m0559.3102--splash10-004i-0090000000-0596a94a3b7142b83db9	0.925007	9,12,15-Octadecatrienoic acid, 3-(hexopyranosyloxy)-2-hydroxypropyl ester, (9Z,12Z,15Z)-				0	706.025	708.595	559.31	277.217	C27H46O9	0.00668567	0.00377622	1.23106	0.000110093	6.92074e-05	1.77047	0.824131
170	p1-m0293.2111--splash10-05o4-2910000000-bf9fd4c7d1f1935c49bf	0.579166	9-OxoOTrE				1	538.765	533.884	293.211	149.026	C18H28O3	4.55547e-05	0.00013679	1.24599	7.04385e-07	7.98942e-07	0.333028	-1.58629
172	p0-m0387.1279--splash10-000i-0900000000-9b906d8e8ac1e42d34a5	0.560772	Abu-TyrMe-OH				0	247.443	254.514	387.128	137.024	C19H20N2O7	6.23571e-05	2.8887e-05	1.35227	4.32529e-07	5.32997e-07	2.15865	1.11013
173	p1-m0285.0744--splash10-000l-0290000000-c25d7acb4597182979ce	0.689792	Acacetin				1	669.608	664.312	285.074	242.059	C16H12O5	0.00282431	0.0025339	0.980752	0.00879692	0.00402939	1.11461	0.156535
174	p0-m0172.0980--splash10-001i-7900000000-9acefa41563313ee0eac	0.689557	Acetyl-DL-Leucine				0	313.495	311.652	172.098	130.087	C8H15NO3	2.35032e-05	2.13667e-05	0.683312	0.098456	0.0347074	1.09999	0.137493
175	p1-m0599.1869--splash10-004i-0091000000-7d4dcb28907890113f12	0.778197	ACS 67				1	403.519	402.192	599.187	227.082	C32H38O5S3	0.000997207	0.000653767	1.30358	8.18805e-07	8.99626e-07	1.52532	0.609116
176	p0-m0134.0481--splash10-0a59-4900000000-355e647b452abc1dfd77	0.921168	Adenine	C00147	HMDB0000034	Imidazopyrimidines	0	79.5527	76.4259	134.048	107.037	C5H5N5	0.000274333	0.000304405	0.750711	0.0642835	0.0239124	0.901209	-0.150066
177	p1-m0268.1039--splash10-000i-0900000000-e7c0a408fde7a9d5b01c	0.960672	Adenosine				1	140.087	140.219	268.104	136.063	C10H13N5O4	0.0261038	0.0192829	1.29069	3.53718e-06	3.09987e-06	1.35373	0.436935
178	p1-m0274.1759--splash10-052r-8910000000-0bd6ee0635cbb49022b3	0.603539	Ala Leu Ala			Mini Peptide	1	192.359	195.448	274.176	86.099	C12H23N3O4	0.000200892	0.000373712	1.2751	9.76478e-06	7.49877e-06	0.537559	-0.895504
182	p1-m0177.0620--splash10-03di-9000000000-f61ce9efd5e74b45a231	0.739568	Allantoic acid	C00499	HMDB0001209	Carboxylic acids and derivatives	1	42.1057	45.3191	177.062	61.043	C4H8N4O4	0.00446584	0.00293356	1.33009	5.60691e-08	9.3031e-08	1.52233	0.606279
183	p0-m0157.0374--splash10-01ot-9200000000-2b265e489a1d3b2f6d11	0.954464	Allantoin				0	44.2862	46.2482	157.037	97.005	C4H6N4O3	0.000199415	0.000166571	0.673729	0.0873208	0.0313161	1.19718	0.259638
188	p1-m0246.1439--splash10-03y3-6900000000-9d717ffc0b3b1fbd57ec	0.572276	Asn Ile			Mini Peptide	1	184.541	185.144	246.144	141.105	C10H19N3O4	9.00984e-05	0.000204463	1.22767	1.48864e-05	1.09695e-05	0.440657	-1.18227
189	p1-m0360.2110--splash10-0udi-2791000000-48af6f7b28164b0422fd	0.828924	Asp Ile Leu			Mini Peptide	1	352.584	350.357	360.211	201.123	C16H29N3O6	8.58966e-05	0.000189582	0.0977143	0.0423571	0.0164862	0.453085	-1.14215
190	p1-m0444.1723--splash10-000i-0910000000-a39b1d137a0d8c7ba66e	0.519432	Asp Tyr Phe			Mini Peptide	1	162.711	161.119	444.172	136.062	C22H25N3O7	0.00780105	0.00325343	1.34426	7.79748e-10	2.91606e-09	2.39779	1.26171
192	p1-m0203.1499--splash10-00di-9200000000-4334410dd2a81b63ed5e	0.755503	Asymmetric dimethylarginine	C03626	HMDB0001539	Carboxylic acids and derivatives	1	47.5526	48.718	203.15	70.069	C8H18N4O2	0.00164724	0.00189833	1.02157	0.00455771	0.00220224	0.867733	-0.204677
194	p1-m0136.0208--splash10-000i-3900000000-f9ad2ad9a808403b3284	0.721135	Benzothiazole		HMDB0032930	Benzothiazoles	1	728.255	719.247	136.021	109.013	C7H5NS	0.00118461	0.00131857	0.0717019	0.605986	0.166057	0.898408	-0.154558
199	p1-m0102.0915--splash10-0bt9-9000000000-d34833b4bf055d484692	0.55145	Betaine aldehyde	C00576	HMDB0001252	Organonitrogen compounds	1	743.504	741.466	102.093	60.049	C5H12NO	9.55187e-06	1.0168e-05	0.222953	0.749329	0.197576	0.939402	-0.0901848
200	p1-m0193.1583--splash10-00l2-5900000000-06131f0a3d223f43a8e4	0.584345	beta-Ionone	C12287	HMDB0036565	Prenol lipids	1	621.88	616.791	193.158	149.032	C13H20O	2.54874e-05	2.36299e-05	0.140396	0.799644	0.208082	1.07861	0.109173
204	p1-m0288.2891--splash10-000i-1190000000-adffd5b99876a93993be	0.566001	C17-Sphinganine				1	672.9	673.441	288.289	270.28	C17H37NO2	0.00643979	0.00626626	0.442298	0.307682	0.0931162	1.02769	0.0394101
209	p1-m0153.1271--splash10-00r2-9000000000-0adfc3ea1da6c7d867cf	0.692432	Camphor				1	320.39	316.553	153.127	97.067	C10H16O	4.23317e-05	3.18018e-05	0.393151	0.393912	0.114603	1.33111	0.41263
210	p0-m0289.0710--splash10-0nt9-0910000000-bf11f71ed577eba87fc1	0.627974	Catechin	C06562	HMDB0002780	Flavonoids	0	308.089	305.333	289.071	123.047	C15H14O6	6.44071e-06	6.42054e-06	0.172307	0.993733	0.246155	1.00314	0.00452565
213	p1-m0104.1081--splash10-0a4i-9000000000-f5ff41d70ff31fc64795	0.540809	Choline	C00114	HMDB0000097	Organonitrogen compounds	1	40.0863	46.8141	104.108	58.07	C5H14NO	0.0858932	0.0751521	1.19698	0.000168669	0.000101249	1.14293	0.192731
214	p1-m0189.0384--splash10-004j-9700000000-c9a8c783d8ead87aad11	0.660345	cis-2-Methylaconitate	C04225	HMDB0006357	Carboxylic acids and derivatives	1	167.885	171.211	189.039	125.024	C7H8O6	0.00157243	0.0012815	0.809935	0.043096	0.0167312	1.22703	0.295169
215	p1-m0352.1602--splash10-0079-0790000000-d133c88479f205a80864	0.907836	Cis-Zeatin-riboside				1	268.142	267.483	352.16	136.063	C15H21N5O5	0.000263468	0.000554413	1.28393	6.48974e-06	5.12179e-06	0.475219	-1.07333
216	p1-m0514.2119--splash10-0089-0189120000-7e87f93eb34a3aa3287e	0.744407	Cis-Zeatin-riboside-O-glucoside				1	253.316	251.728	514.212	382.173	C21H31N5O10	0.000417086	0.000432927	0.346007	0.455109	0.130091	0.96341	-0.0537788
217	p0-m0191.0188--splash10-000i-9000000000-86e069c5174cd678ef3e	0.6144	Citric acid	C00158	HMDB0000094	Carboxylic acids and derivatives	0	45.7632	44.0089	191.019	87.015	C6H8O7	1.1056e-05	3.35457e-05	0.865411	0.00612484	0.0029006	0.329582	-1.60129
219	p1-m0565.1549--splash10-056s-0006920000-692bce1aba49abb2b2d1	0.804115	Corymboside		HMDB0030803	Flavonoids	1	327.191	332.729	565.155	379.083	C26H28O14	0.00133058	0.00138662	0.458616	0.318991	0.0959686	0.959584	-0.0595185
220	p1-m0147.0439--splash10-014l-9210000000-1642627d9bdcaa4f48f0	0.711802	Coumarin	C05851	HMDB0001218	Coumarins and derivatives	1	580.451	578.222	147.044	91.056	C9H6O2	1.7936e-05	3.18946e-05	0.567875	0.03325	0.0133614	0.562352	-0.830455
222	p1-m0369.1431--splash10-004j-0911000000-b314ff85a208d2dda664	0.627132	CURCUMIN				1	383.555	380.416	369.143	177.055	C21H20O6	0.000114219	0.000114047	0.0292491	0.977716	0.243153	1.00152	0.00218489
224	p1-m0346.0544--splash10-0udi-0900000000-4b5e7e6f255e4b693f01	0.95283	Cyclic GMP	C00942	HMDB0001314	Purine nucleotides	1	131.041	126.938	346.054	152.058	C10H12N5O7P	0.00101011	0.000704028	1.30196	1.93026e-05	1.37444e-05	1.43475	0.520803
227	p1-m0112.0514--splash10-00kb-9000000000-4fb10cae7b657e4a217f	0.802037	Cytosine	C00380	HMDB0000630	Diazines	1	80.0364	80.5444	112.051	95.026	C4H5N3O	0.00117477	0.00261845	1.34401	3.75615e-09	1.03457e-08	0.44865	-1.15634
230	p1-m0271.2060--splash10-022a-1930000000-ceda9ecf65aa52e9b157	0.599682	Dehydroepiandrosterone	C01227	HMDB0000077	Steroids and steroid derivatives	1	708.911	709.278	271.206	163.112	C19H28O2	5.56162e-06	7.12321e-05	0.840521	0.0132407	0.00586363	0.0780774	-3.67895
231	p0-m0637.1742--splash10-000i-0002009000-6a20c3bf978831916113	0.594825	Demethoxycentaureidin 7-O-rutinoside				0	405.29	404.085	637.174	329.065	C29H34O16	0.00010412	0.000301051	1.3518	5.80014e-11	3.79901e-10	0.345856	-1.53176
232	p0-m0266.0889--splash10-0udi-0900000000-e1b2fead5fbdf5117591	0.879735	Deoxyguanosine	C00330	HMDB0000085	Purine nucleosides	0	154.335	151.268	266.089	150.042	C10H13N5O4	0.000339225	0.00107715	1.35473	8.1007e-07	8.92162e-07	0.314927	-1.66691
233	p0-m0251.0778--splash10-000i-0900000000-41ad1298fdfd94dd1a49	0.732203	Deoxyinosine	C05512	HMDB0000071	Purine nucleosides	0	156.076	153.368	251.078	135.032	C10H12N4O4	0.000119714	0.000305254	1.35264	8.10064e-13	2.84494e-11	0.392177	-1.35042
235	p1-m0381.1808--splash10-0002-0920000000-09b169e21ff59f05ac82	0.693443	Di-4-coumaroylputrescine		HMDB0033466	Cinnamic acids and derivatives	1	453.828	451.873	381.181	147.044	C22H24N2O4	0.000344754	0.000838817	1.33088	8.48784e-08	1.325e-07	0.411001	-1.28279
236	p1-m0279.1593--splash10-0002-0900000000-0463b37a64a82d407dfc	0.953056	Dibutyl phthalate	C14214	HMDB0033244	Benzene and substituted derivatives	1	729.873	728.65	279.159	149.023	C16H22O4	0.295703	0.280386	0.624984	0.127124	0.0429288	1.05463	0.0767365
237	p1-m0181.1225--splash10-0080-8900000000-1449f27482974101664a	0.569837	Dihydroactinidiolide		HMDB0035240	Benzofurans	1	708.79	705.824	181.123	121.08	C11H16O2	2.63275e-05	2.37066e-05	0.459717	0.789807	0.20605	1.11056	0.151286
238	p1-m0406.2432--splash10-0ku2-0920000000-6e6c8c7cfc30295b76ae	0.511008	Dihydroroseoside		HMDB0040614	Fatty Acyls	1	302.475	301.545	406.243	167.145	C19H32O8	1.15528e-05	1.41755e-05	0.213234	0.480228	0.136292	0.814988	-0.29515
240	p1-m0195.0659--splash10-03dr-1900000000-b31bc9ddf8e355fbdef2	0.753075	Dimethyl-phthalate				1	532.775	529.373	195.066	163.04	C10H10O4	0.000306691	0.000238306	1.14882	0.000624724	0.000338448	1.28696	0.363968
242	p1-m0301.0701--splash10-0k9i-0092000000-4ece0038f3ac01bf430b	0.865738	Diosmetin				1	552.061	549.157	301.07	286.048	C16H12O6	0.000386455	0.000597098	1.31881	1.34593e-07	1.92935e-07	0.647221	-0.627669
243	p1-m0609.1805--splash10-0udi-0009000000-fd8281982653eeba0234	0.884587	Diosmin	C10039	HMDB0029548	Flavonoids	1	403.747	402.719	609.181	301.072	C28H32O15	0.000504088	0.000881377	1.31193	5.85713e-05	3.86647e-05	0.571933	-0.806082
247	p0-m0133.0152--splash10-00di-9000000000-96dced564507321e83d7	0.665964	D-Malic acid	C00497	HMDB0031518	Fatty Acyls	0	50.0922	58.9721	133.015	71.017	C4H6O5	5.41912e-05	4.13078e-05	0.824774	0.0361085	0.0143638	1.31189	0.391643
248	p0-m0299.0757--splash10-000i-2920000000-361d85facef94ac95d26	0.572608	Dopamine	C03758	HMDB0000073	Phenols	0	253.563	250.472	299.076	137.024	C13H16O8	4.60857e-05	1.92539e-05	1.25509	4.69715e-06	3.90717e-06	2.39357	1.25917
251	p0-m0609.0857--splash10-0aor-0914502000-4d57fec5cd0df9e6e7b9	0.542299	EPIGALLOCATECHIN 3,5-DIGALLATE				0	361.061	356.976	609.086	169.014	C29H22O15	1.28768e-05	1.22251e-05	0.250453	0.730712	0.193618	1.05331	0.0749341
252	p0-m0457.0762--splash10-014i-0901000000-c2eb37f628224c558d90	0.922133	Epigallocatechin gallate	C09731	HMDB0003153	Flavonoids	0	312.767	310.085	457.076	169.014	C22H18O11	3.54388e-05	3.18751e-05	0.544411	0.211855	0.0675134	1.1118	0.1529
253	p1-m0273.1833--splash10-0a4i-0970000000-b569a5ef26309b3228d9	0.571551	Estra-1,3,5(10)-triene-2,17beta-diol				1	732.446	732.693	273.183	255.177	C18H24O2	0.000855043	0.000748204	0.90397	0.0208371	0.00878484	1.14279	0.192566
254	p1-m0199.0574--splash10-004l-3900000000-b69ce0ce0e23df1d36d8	0.537679	Ethyl gallate		HMDB0033836	Benzene and substituted derivatives	1	244.746	242.975	199.057	140.048	C9H10O5	0.000123252	7.10536e-05	1.20489	0.000282278	0.000161222	1.73463	0.794628
255	p1-m0167.0700--splash10-00fr-9400000000-df5911034e324d11838d	0.577896	Ethyl salicylate		HMDB0029817	Benzene and substituted derivatives	1	697.085	697.959	167.07	121.028	C9H10O3	0.00128558	0.00105843	0.842552	0.0264152	0.0108797	1.21461	0.280492
256	p1-m0165.1012--splash10-00di-9300000000-3e8c341af4d7ab9d014e	0.595706	Fenuron				1	370.227	369.231	165.101	72.047	C9H12N2O	8.23922e-05	7.66401e-05	0.433	0.333252	0.099518	1.07505	0.104409
257	p1-m0179.0683--splash10-014l-4900000000-ccb0ef2be0f8dc07847e	0.51815	Ferulaldehyde				1	505.821	501.603	179.068	119.05	C10H10O3	0.000166631	0.000170356	0.190961	0.719752	0.191269	0.978136	-0.0318937
258	p1-m0307.1762--splash10-004i-0900000000-bd845d96a75b398e457a	0.555117	Feruloylagmatine				1	268.776	266.575	307.176	177.054	C15H22N4O3	0.00392947	0.00139093	0.165369	0.0219485	0.00919643	2.82507	1.49828
259	p0-m0367.1015--splash10-000x-0900000000-b34f7e9783c522e493bc	0.744693	Feruloylquinic acid				0	281.021	278.773	367.101	193.05	C17H20O9	0.000767661	0.00037572	1.34749	6.02527e-11	3.84741e-10	2.04317	1.03081
260	p1-m0537.3028--splash10-000i-0010090000-620d9d292ee0731e2cb7	0.503476	FTY720 phenoxy-biotin				1	701.339	706.279	537.303	261.223	C27H44N4O5S	1.15901e-05	1.60009e-05	0.455845	0.267894	0.0828052	0.724341	-0.465259
262	p1-m0261.1439--splash10-001r-9810000000-85e57c65ea8225335ead	0.85529	gamma-Glutamylleucine		HMDB0011171	Carboxylic acids and derivatives	1	240.125	239.506	261.144	86.098	C11H20N2O5	0.000412468	0.00044669	0.802828	0.0464309	0.0178214	0.923386	-0.114994
263	p1-m0295.1292--splash10-00di-0910000000-74bcb913aa9d4b599786	0.579424	gamma-Glutamylphenylalanine		HMDB0000594	Carboxylic acids and derivatives	1	242.705	240.356	295.129	120.083	C14H18N2O5	0.000134722	0.000425197	1.33788	1.39838e-09	4.59224e-09	0.316846	-1.65815
264	p1-m0311.1231--splash10-014s-1930000000-7440faa0d6a5315e44d5	0.786738	gamma-Glutamyltyrosine		HMDB0011741	Carboxylic acids and derivatives	1	188.393	186.029	311.123	136.077	C14H18N2O6	4.7237e-05	8.09451e-05	1.25516	3.318e-06	2.94239e-06	0.583568	-0.777027
265	p1-m0519.1165--splash10-00di-0090000000-cc921bbcfa2d4ec3d597	0.782277	Genistein 7-O-beta-d-glucoside-6''-O-malonate				1	441.766	439.365	519.116	271.061	C24H22O13	0.00080639	0.00101284	1.14592	0.000506897	0.000278199	0.79617	-0.328852
266	p0-m0153.0199--splash10-0a4i-1900000000-37371b32e51576dbe624	0.922722	Gentisic acid				0	208.372	204.95	153.02	109.033	C7H6O4	3.8749e-05	4.45191e-05	0.874097	0.0220497	0.00923369	0.87039	-0.200266
267	p1-m0137.1312--splash10-000l-9500000000-9de66c9b952345640723	0.53912	Geraniol	C09871	HMDB0005812	Prenol lipids	1	730.234	735.216	137.131	81.074	C10H18O	6.98075e-05	4.57783e-05	0.610921	0.103425	0.0361837	1.5249	0.608719
270	p1-m0374.2271--splash10-016r-2950000000-8af83d10633cfd921847	0.685491	Glu Ile Leu			Mini Peptide	1	322.778	322.414	374.227	215.14	C17H31N3O6	4.22152e-05	0.000122885	1.32041	4.18971e-09	1.13186e-08	0.343535	-1.54147
271	p1-m0147.0766--splash10-001i-9000000000-c836226fe4b31eb246fb	0.931667	Glutamine				1	40.0834	41.6761	147.077	84.046	C5H10N2O3	0.0217658	0.0141114	1.33813	9.24241e-09	2.13115e-08	1.54243	0.625206
272	p1-m0302.2062--splash10-0f6x-2931000000-8882f2786011f4c0e4b2	0.664863	Gly Ile Ile			Mini Peptide	1	332.043	332.161	302.206	143.118	C14H27N3O4	4.68588e-05	8.56391e-05	1.09702	0.000624702	0.000338436	0.547166	-0.869949
273	p1-m0336.1937--splash10-00dr-1912000000-7b868d3dfda20ecf0d72	0.616527	Gly Ile Phe			Mini Peptide	1	368.649	362.228	336.194	120.079	C17H25N3O4	8.2769e-05	0.00010869	1.31023	2.55973e-07	3.42422e-07	0.761511	-0.393064
274	p1-m0189.1220--splash10-000i-9700000000-df6975beba6cd3fae78e	0.60354	Gly Leu			Mini Peptide	1	191.3	193.53	189.122	86.099	C8H16N2O3	0.000104743	0.000363178	1.34898	1.97368e-07	2.71825e-07	0.288407	-1.79382
276	p1-m0625.2553--splash10-000i-0022901000-ad423a2d867b9c3cad00	0.515886	Grossamide		HMDB0040370	2-arylbenzofuran flavonoids	1	512.644	511.461	625.255	488.17	C36H36N2O8	4.06034e-05	0.00010377	1.34089	2.56926e-05	1.75209e-05	0.391282	-1.35372
277	p1-m0152.0566--splash10-000i-1900000000-d7d3622e7c8a323c650f	0.92148	Guanine	C00242	HMDB0000132	Imidazopyrimidines	1	149.073	146.047	152.057	135.031	C5H5N5O	0.00157843	0.00324951	0.82198	0.067242	0.0248939	0.485743	-1.04174
278	p1-m0284.0977--splash10-0udi-0910000000-eb6e4cb5b6cc37d2f0de	0.855656	Guanosine				1	146.466	140.974	284.098	152.057	C10H13N5O5	0.0142942	0.0149554	0.363399	0.364439	0.1071	0.955791	-0.065233
279	p1-m0364.0654--splash10-0udi-0900000000-16c19f0881c82505d2b5	0.715369	Guanosine 3'-phosphate				1	113.816	107.096	364.065	152.057	C10H14N5O8P	0.000110726	0.000151431	0.120249	0.318528	0.0958524	0.7312	-0.451662
280	p1-m0177.0544--splash10-00li-7900000000-1e8bf6ba2540c45df5b8	0.518553	Herniarin	C09268	HMDB0029758	Coumarins and derivatives	1	366.981	370.198	177.054	89.041	C10H8O3	0.00041754	0.00029548	1.2474	2.31551e-05	1.60489e-05	1.41309	0.498854
282	p0-m0135.0321--splash10-00kf-9100000000-809511993fc0c611b4b8	0.865737	Hypoxanthine	C00262	HMDB0000157	Imidazopyrimidines	0	91.7596	89.3509	135.032	92.027	C5H4N4O	9.98732e-05	0.000278055	1.33304	8.91814e-08	1.37998e-07	0.359184	-1.4772
283	p1-m0274.1754--splash10-052r-9600000000-2f3bd9ecc92df45592f5	0.572478	Ile Ala Ala			Mini Peptide	1	193.727	185.265	274.175	86.099	C12H23N3O4	0.000147248	0.000214309	1.20086	0.000110302	6.93253e-05	0.687081	-0.541447
285	p1-m0332.1817--splash10-000i-9760000000-9922f2d905afe7b128fc	0.553736	Ile Glu Ala			Mini Peptide	1	196.543	193.804	332.182	86.111	C14H25N3O6	5.28739e-05	0.000185193	0.740332	1.20873e-06	1.23334e-06	0.285507	-1.8084
286	p1-m0360.2163--splash10-000b-6950000000-481e233126dff8f6d570	0.770175	Ile Ile Asp			Mini Peptide	1	260.886	260.386	360.216	86.099	C16H29N3O6	0.000101259	0.000125943	0.98328	0.00914379	0.00417052	0.804013	-0.314709
287	p1-m0374.2283--splash10-00ks-7940000000-c43e7a60a122b81bd3c0	0.734744	Ile Leu Glu			Mini Peptide	1	264.98	264.144	374.228	86.097	C17H31N3O6	0.000148801	0.000227819	1.27146	1.23091e-05	9.25881e-06	0.653153	-0.614508
288	p1-m0263.1423--splash10-000i-9510000000-b98da86cf7e6ca742d12	0.666497	Ile Met			Mini Peptide	1	232.326	232.142	263.142	86.099	C11H22N2O3S1	0.000108775	0.000191497	1.34746	8.22819e-07	9.03043e-07	0.568025	-0.815974
289	p1-m0346.2334--splash10-000i-3913000000-f54af42792e61cd54303	0.734066	Ile Thr Leu			Mini Peptide	1	337.323	336.177	346.233	187.146	C16H31N3O5	7.3111e-05	0.000127659	1.17558	0.000289389	0.000164818	0.572707	-0.804131
291	p1-m0130.0643--splash10-001i-5900000000-2bda31004e26e0f95aa9	0.664243	Indole-3-carbinol		HMDB0005785	Indoles and derivatives	1	187.51	184.902	130.064	103.056	C9H9NO	0.000130288	9.95452e-05	0.625366	0.1128	0.0389092	1.30883	0.388282
292	p0-m0160.0410--splash10-014i-0900000000-7d13e1a61059b891027f	0.78528	Indole-3-carboxylic acid	C19837	HMDB0003320	Indoles and derivatives	0	394.341	392.926	160.041	116.051	C9H7NO2	4.5891e-05	0.000125718	1.33414	3.06992e-08	5.39527e-08	0.365032	-1.4539
293	p1-m0176.0706--splash10-001i-0900000000-26315a9d71e2224a7ed8	0.818612	Indoleacetic acid	C00954	HMDB0000197	Indoles and derivatives	1	364.117	362.309	176.071	130.066	C10H9NO2	0.000312127	0.000729044	1.33109	1.3072e-08	2.74033e-08	0.428132	-1.22387
294	p0-m0267.0729--splash10-000i-0900000000-8df15fe782eaabdd8ada	0.955542	Inosine	C00294	HMDB0000195	Purine nucleosides	0	146.444	144.827	267.073	135.032	C10H12N4O5	0.000646405	0.000565872	1.25548	1.77773e-05	1.28074e-05	1.14232	0.191964
296	p0-m0193.0505--splash10-001i-0900000000-7225e130f1014ee6df80	0.705587	Isoferulic acid	C10470	HMDB0000955	Cinnamic acids and derivatives	0	371.753	370.436	193.051	134.037	C10H10O4	4.24481e-05	4.54619e-05	0.418184	0.314978	0.0949603	0.933708	-0.0989571
297	p1-m0449.1077--splash10-002b-0039000000-b4c5f31599d6d997aa6d	0.761578	Isoorientin				1	331.569	329.182	449.108	299.056	C21H20O11	0.0024573	0.00221709	0.959831	0.0101769	0.00460695	1.10835	0.14841
298	p1-m0565.1533--splash10-056r-0005920000-1b9398b0f29e2eb13482	0.86246	Isoschaftoside				1	327.8	325.439	565.153	409.094	C26H28O14	0.00124529	0.00138301	0.982594	0.00817499	0.00377333	0.900418	-0.151333
300	p0-m0329.0650--splash10-0002-0193000000-438edc664d9ec3ea7a80	0.843748	Jaceosidin				0	548.856	545.972	329.065	299.019	C17H14O7	7.75317e-05	0.000233269	1.35548	1.68801e-08	3.29349e-08	0.332371	-1.58913
304	p0-m0387.1126--splash10-002f-4905000000-91304076338527b1bb76	0.645229	Lactose				0	45.7819	49.9417	387.113	341.109	C12H22O11	0.00158981	0.000772498	1.34006	5.096e-06	4.16851e-06	2.05801	1.04125
307	p0-m0486.2684--splash10-000i-0100900000-c19e2544002af0f5904a	0.558169	Leu Ala Arg Glu			Mini Peptide	0	497.338	497.487	486.268	130.088	C20H37N7O7	1.4798e-07	8.56591e-06	1.35788	8.15263e-07	8.96604e-07	0.0172755	-5.85513
310	p1-m0247.1276--splash10-000i-9320000000-23620f9ea8849c4a6d12	0.559495	Leu Asp			Mini Peptide	1	117.629	120.808	247.128	86.098	C10H18N2O5	0.000160147	0.000500717	1.27088	5.69186e-06	4.54314e-06	0.319836	-1.6446
311	p1-m0261.1434--splash10-001r-9700000000-3202fec2740eb3388b65	0.567653	Leu Glu			Mini Peptide	1	226.024	225.586	261.143	86.098	C11H20N2O5	0.000375121	0.000338283	0.353062	0.564682	0.15651	1.1089	0.149124
312	p1-m0332.2171--splash10-000b-4910000000-18428732e8e53f6a7738	0.546373	Leu Ile Ser			Mini Peptide	1	226.969	225.516	332.217	86.1	C15H29N3O5	0.000262049	0.000446567	1.31915	9.92507e-08	1.50494e-07	0.586808	-0.76904
313	p1-m0302.2071--splash10-000i-9430000000-c325b4053eddac9c7a49	0.721843	Leu Val Ala			Mini Peptide	1	211.958	212.442	302.207	86.098	C14H27N3O4	0.000192027	0.000470782	1.20699	1.50493e-05	1.10753e-05	0.40789	-1.29375
316	p1-m0156.0764--splash10-01q9-9200000000-85764d67f301795ae487	0.638608	L-Histidine	C00135	HMDB0000177	Carboxylic acids and derivatives	1	37.115	40.0775	156.076	83.062	C6H9N3O2	0.00176695	0.001782	0.153103	0.711881	0.189574	0.991555	-0.012236
319	p1-m0132.1025--splash10-0ap0-9000000000-9b3c6bae08ab347e7b7a	0.585185	L-Leucine				1	110.917	106.802	132.102	69.073	C6H13NO2	0.0018125	0.00191895	0.645014	0.119562	0.0408279	0.944526	-0.0823383
320	p1-m0203.1384--splash10-000i-9400000000-6d568b8450fcc5bb7152	0.583031	L-Leucyl-L- Alanine				1	150.432	150.356	203.138	86.099	C9H18N2O3	0.000185399	0.000291514	1.26551	0.00036714	0.000204666	0.635988	-0.652929
321	p1-m0163.1230--splash10-00lr-2900000000-6273509bfa7f95a8c2d5	0.782046	L-Nicotine				1	96.7404	94.3987	163.123	130.066	C10H14N2	0.000578211	0.000622581	0.272402	0.506927	0.142788	0.928732	-0.106666
322	p1-m0166.0858--splash10-0fk9-3900000000-715911741a26a0fa2968	0.916987	L-Phenylalanine	C00079	HMDB0000159	Carboxylic acids and derivatives	1	172.163	170.199	166.086	120.082	C9H11NO2	0.0121115	0.0158851	1.29555	8.0672e-05	5.21334e-05	0.762448	-0.39129
323	p1-m0130.0862--splash10-053r-9100000000-df7c427d3607d41eb33b	0.853177	L-Pipecolic acid	C00408	HMDB0000716	Carboxylic acids and derivatives	1	71.5133	63.0451	130.086	84.082	C6H11NO2	0.000816978	0.00135527	1.31841	1.17398e-07	1.71793e-07	0.602814	-0.730216
325	p0-m0203.0825--splash10-014i-1900000000-b16023112218a57cb2c8	0.932542	L-Tryptophan				0	231.745	228.584	203.083	116.051	C11H12N2O2	0.00142695	0.0014236	0.0455922	0.90956	0.230103	1.00236	0.00339405
326	p0-m0180.0665--splash10-014i-2900000000-a61d76f382ca15fc63e0	0.84007	L-Tyrosine	C00082	HMDB0000158	Carboxylic acids and derivatives	0	116.853	111.713	180.066	119.051	C9H11NO3	4.6122e-05	8.15532e-05	1.31173	3.30756e-07	4.26959e-07	0.565545	-0.822286
327	p1-m0243.0869--splash10-006t-0910000000-93e275e04def0bbdcc6b	0.693207	Lumichrome				1	411.29	409.198	243.087	198.067	C12H10N4O2	0.000292924	0.000313238	0.67887	0.0888647	0.0317933	0.935147	-0.0967343
329	p1-m0581.1485--splash10-072a-0002930000-66d6b0133d96d763bb80	0.510428	Luteolin C-glucoside C-xyloside				1	308.399	305.984	581.148	395.078	C26H28O15	7.48342e-05	8.13555e-05	0.442884	0.304464	0.0922982	0.919842	-0.120542
330	p0-m0579.1337--splash10-004i-0002490000-76e29b0ae06dc4ff0cea	0.635611	Luteolin-6-C-arabinoside-8-C-glucoside				0	308.001	307.044	579.134	489.104	C26H28O15	7.9279e-05	8.95056e-05	0.697128	0.0963493	0.0340747	0.885743	-0.175039
331	p1-m0152.0566--splash10-000i-1900000000-9e5bdea31e4a63c19b8a	0.851548	L-Valine	C00183	HMDB0000883	Carboxylic acids and derivatives	1	79.8166	78.7509	152.057	135.031	C5H5N5O	0.0133652	0.0241516	1.35258	5.41704e-11	3.71065e-10	0.553388	-0.853636
332	p0-m0133.0154--splash10-00di-9000000000-27e42605327b8ca3fe87	0.936973	Malic acid	C00711	HMDB0000744	Hydroxy acids and derivatives	0	50.3729	53.4967	133.015	71.018	C4H6O5	6.35547e-05	4.52725e-05	0.661034	0.121699	0.0414266	1.40383	0.489364
334	p1-m0493.1357--splash10-001i-0009000000-449808bc92c437bd177a	0.942972	Malvidin 3-glucoside	C12140	HMDB0030777	Flavonoids	1	413.536	412.963	493.136	331.082	C23H24O12	0.000177732	0.000286576	1.23407	2.11026e-05	1.48224e-05	0.620191	-0.689216
335	p1-m0311.2575--splash10-00kb-6900000000-91254f5a376ce1809c68	0.565137	METHOPRENE (S)				1	773.377	771.091	311.258	81.073	C19H34O3	0.000526878	0.00126012	1.33666	1.55041e-09	4.95003e-09	0.418117	-1.25802
336	p1-m0311.2216--splash10-05o0-4910000000-709e22bb3b959c56936f	0.555494	methyl (2E,4E,8E)-7,13-dihydroxy-4,8,12-trimethyltetradeca-2,4,8-trienoate				1	678.659	677.218	311.222	131.088	C18H30O4	4.08688e-05	0.000114881	1.16617	6.44068e-05	4.2277e-05	0.355749	-1.49107
337	p1-m0209.0803--splash10-00kb-2900000000-93c0aedea11182af98e9	0.70183	Methyl 4-hydroxy-3-methoxycinnamate				1	523.34	519.655	209.08	117.035	C11H12O4	0.000102762	8.96069e-05	0.904394	0.0178384	0.0076502	1.14681	0.197625
338	p0-m0177.0559--splash10-014i-0900000000-c83bba62de9c29b5b8a5	0.758647	Methyl 4-hydroxycinnamate				0	505.56	503.491	177.056	117.035	C10H10O3	0.000219745	0.000225624	0.418218	0.328926	0.0984469	0.973945	-0.0380882
339	p1-m0309.2420--splash10-05n0-4900000000-c6bf7140a922eff1c2b5	0.509129	methyl 9,10-epoxy-12,15-octadecadienoate				1	757.512	753.461	309.242	137.096	C19H32O3	0.000805205	0.000975224	1.10889	0.00118736	0.000608781	0.825661	-0.276379
345	p1-m0314.1384--splash10-002b-0910000000-d516905700a72aa2ea8d	0.56746	Moupinamide	C02717	HMDB0029365	Phenols	1	465.909	462.771	314.138	145.029	C18H19NO4	0.000391773	0.000747807	1.34513	7.68044e-10	2.88826e-09	0.523896	-0.932649
346	p0-m0180.0664--splash10-014i-0900000000-71988feead4e69b61a07	0.797828	M-Tyrosine				0	103.875	101.503	180.066	119.051	C9H11NO3	2.57099e-06	1.1183e-05	1.3145	2.44978e-09	7.1697e-09	0.229903	-2.1209
347	p1-m0400.2685--splash10-0f89-0009200000-8af155d250489f74c554	0.501148	Myriocin-12-en				1	508.944	509.159	400.268	382.262	C21H37NO6	0.000258888	0.000290194	1.02319	0.00462363	0.00223218	0.89212	-0.164691
348	p1-m0193.0855--splash10-014i-3900000000-1644f2d1d86a4b1c5bea	0.590609	Myristicin	C10480	HMDB0035873	Benzodioxoles	1	351.679	350.811	193.085	115.056	C11H12O3	8.34041e-05	7.93495e-05	0.267328	0.566258	0.156878	1.0511	0.071898
350	p1-m0230.2477--splash10-0api-9120000000-bf02815c425e378fea39	0.639202	N,N-Dimethyldodecylamine N-oxide				1	674.813	675.269	230.248	58.069	C14H31NO	0.000609357	0.000527693	0.836657	0.0408719	0.0159901	1.15476	0.207588
351	p1-m0296.1379--splash10-03di-0900000000-55271a3ae0fde6934025	0.828189	N6,N6-Dimethyladenosine				1	225.241	223.347	296.138	164.093	C12H17N5O4	0.00028704	0.00141617	1.35549	1.10703e-07	1.64111e-07	0.202687	-2.30267
353	p1-m0222.0970--splash10-000l-3900000000-7d17caffb1c6049c084a	0.811882	N-Acetyl-D-glucosamine	C00140	HMDB0000215	Organooxygen compounds	1	45.4354	47.8035	222.097	138.057	C8H15NO6	0.000313491	0.000207694	1.2605	1.46417e-05	1.08101e-05	1.50939	0.593962
354	p0-m0271.0601--splash10-0gb9-1910000000-ec47f17fbf3e1e07658d	0.879516	Naringenin				0	535.256	531.997	271.06	119.05	C15H12O5	1.14178e-05	3.57896e-05	1.35571	3.86579e-13	2.71533e-11	0.319026	-1.64825
355	p1-m0136.0754--splash10-00kf-9500000000-10f5d3e6edb0093a5faa	0.687832	N-Benzylformamide				1	116.542	112.766	136.075	91.056	C8H9NO	0.00320465	0.00538196	1.33432	1.53522e-08	3.07907e-08	0.595444	-0.747963
356	p1-m0515.2047--splash10-004i-0901010000-7cd84adf61400d8302b1	0.561986	Nb-trans-Feruloylserotonin glucoside		HMDB0032761	Organooxygen compounds	1	376.34	375.401	515.205	177.055	C26H30N2O9	0.000242685	0.00018005	1.29989	1.53708e-06	1.52062e-06	1.34788	0.430689
357	p1-m0117.0907--splash10-0c00-9000000000-43563c7d7cffb73c1392	0.619236	n-Butyl acetate	C12304	HMDB0031325	Carboxylic acids and derivatives	1	42.5144	55.1437	117.091	56.977	C6H12O2	0.0154606	0.0163605	0.803257	0.0447881	0.0172874	0.944992	-0.0816263
360	p1-m0338.2766--splash10-00ls-9600000000-9f29a86a0d6a0be13dc8	0.576324	N-cis-hexadec-9Z-enoyl-L-Homoserine lactone				1	754.813	755.277	338.277	81.074	C20H35NO3	0.000525895	0.00036336	0.814107	0.0455074	0.0175219	1.44731	0.533376
362	p1-m0124.0393--splash10-0059-9100000000-782cdd2d955bb9387f2c	0.912585	Nicotinic acid	C00253	HMDB0001488	Pyridines and derivatives	1	80.8641	81.0973	124.039	78.037	C6H5NO2	0.00767821	0.00896275	1.08243	0.0017064	0.000856125	0.856681	-0.223171
363	p1-m0108.0880--splash10-0006-9200000000-ac2c412351876f94404a	0.813603	N-Methylaniline				1	723.893	715.015	108.088	93.059	C7H9N	0.000154827	0.000117413	0.402644	0.367381	0.107803	1.31865	0.39906
364	p1-m0247.0460--splash10-001i-5900000000-e200fe91b7e2f2c74a3f	0.514435	NOA407475				1	60.1676	55.4494	247.046	132.065	C8H11ClN4OS	1.85525e-05	1.09572e-05	0.586932	0.0833137	0.0300667	1.69317	0.759725
367	p1-m0310.3115--splash10-05nk-9700000000-49af30530a927aea57f8	0.531355	Oleoyl Ethyl Amide				1	837.466	829.741	310.312	69.073	C20H39NO	0.000903869	0.000740967	0.905814	0.0180317	0.00772284	1.21985	0.286705
368	p1-m0351.2165--splash10-01p9-1921000000-fa211c8b93dc7c4f5b85	0.516371	Oxacyclotetradeca-7,11-diene-2,6,10-trione, 14-ethyl-13-hydroxy-3,5,7,9,13-pentamethyl-, (7E,11E)-				1	606.031	604.453	351.217	137.06	C20H30O5	0.00015224	0.000197672	1.15759	0.000649228	0.000350783	0.770165	-0.37676
369	p0-m0611.1416--splash10-0bt9-0149004000-7022fe001d02ab81e820	0.870416	Oxidized glutathione	C00127	HMDB0003337	Carboxylic acids and derivatives	0	124.443	117.03	611.142	306.076	C20H32N6O12S2	0.000427037	8.36002e-05	1.33932	8.0431e-10	2.9734e-09	5.10808	2.35278
370	p0-m0377.0832--splash10-0006-3918000000-a83fef890b6566097c9e	0.652318	Palatinose				0	45.8948	50.9027	377.083	341.108	C12H22O11	0.000110302	7.00085e-05	1.25454	0.000812576	0.000431886	1.57555	0.655857
371	p1-m0274.2740--splash10-00di-2090000000-02e0624533b645967fea	0.767818	Palmitic acid	C00249	HMDB0000220	Fatty Acyls	1	639.412	636.855	274.274	256.264	C16H32O2	0.0109573	0.00959336	1.19629	0.000160656	9.70143e-05	1.14218	0.191786
372	p1-m0220.1171--splash10-00di-9500000000-8f164ac88a3b78d94396	0.677998	Pantothenic Acid				1	192.228	190.541	220.117	124.078	C9H17NO5	0.00164642	0.00118038	1.26692	0.000303184	0.000171739	1.39483	0.480085
373	p1-m0165.0543--splash10-00kf-9600000000-7d587d1dced42c0dcc79	0.812832	p-Coumaric acid				1	350.207	347.69	165.054	91.057	C9H8O3	0.000321049	0.000496678	1.28879	2.1274e-06	2.02088e-06	0.646393	-0.629517
374	p1-m0319.1351--splash10-014i-0009000000-f7c11172957386a35806	0.559691	PD-160725 2-hydroxyethanesulfonate				1	226.967	227.232	319.135	245.094	C15H18N4O4	6.83532e-05	5.14386e-05	0.609708	0.154514	0.050976	1.32883	0.410158
375	p1-m0466.2916--splash10-004i-0109000000-8ec6134084fa53548b10	0.604873	PE(17:1(9Z)/0:0)				1	707.889	705.177	466.292	325.275	C22H44NO7P	0.0587058	0.0476809	1.2267	6.49378e-05	4.26037e-05	1.23122	0.300093
376	p1-m0151.1129--splash10-00pl-9100000000-8256667204e87f382b39	0.644255	Perillyl aldehyde	C02576	HMDB0003647	Prenol lipids	1	697.464	697.842	151.113	77.046	C10H14O	9.68955e-05	7.17086e-05	0.448085	0.211039	0.0672838	1.35124	0.434284
378	p0-m0747.5139--splash10-0002-0010000900-3dd28e5439f9371787b7	0.828478	PG(16:0/18:1(9Z))[U]				0	699.447	710.563	747.514	255.233	C40H77O10P	1.97026e-05	1.4285e-05	0.583066	0.134118	0.0450195	1.37925	0.463884
379	p1-m0351.2522--splash10-0fai-3910000000-a3c1279f2e85425f574f	0.655173	PGA1 methyl ester				1	710.13	710.048	351.252	151.112	C21H34O4	0.00136231	0.00210752	1.19157	0.000149691	9.11362e-05	0.646402	-0.629496
383	p1-m0121.0650--splash10-004i-9100000000-f21d189acc41c394a6b6	0.772289	Phenylacetaldehyde	C00601	HMDB0006236	Benzene and substituted derivatives	1	203.394	201.471	121.065	77.042	C8H8O	0.00565241	0.0146645	1.34676	7.04288e-11	4.12243e-10	0.385448	-1.37539
385	p0-m0478.2916--splash10-001i-0090000000-b63d8637dafc72dd80a2	0.911154	Phosphatidylethanolamine lyso 18:1				0	719.464	718.837	478.292	281.248	C23H46NO7P	0.0103791	0.00872104	1.20179	0.000180098	0.000107204	1.19012	0.251112
386	p0-m0498.2595--splash10-0udi-0139100000-d8d2bde065b030be0fb7	0.793445	Phosphatidylethanolamine lyso 20:5				0	691.843	692.866	498.259	301.217	C25H42NO7P	0.000918611	0.000604207	1.31453	4.21408e-07	5.21881e-07	1.52036	0.604412
388	p0-m0571.2863--splash10-00di-0121090000-94bb7cb76c70e3d04253	0.59939	Phosphatidylinositol lyso 16:0				0	843.028	842.602	571.286	255.232	C25H49O12P	9.24509e-05	7.58435e-05	0.874506	0.0255907	0.010572	1.21897	0.285662
389	p0-m0165.0200--splash10-00di-7900000000-73a93e793cd820bcb82b	0.639838	Phthalic acid	C01606	HMDB0002107	Benzene and substituted derivatives	0	291.671	281.654	165.02	121.03	C8H6O4	0.000248139	0.000197185	0.753231	0.0534756	0.0202456	1.25841	0.3316
390	p1-m0293.2464--splash10-0005-4930000000-7d84698f6dd40e0be59d	0.685668	Pinolenic Acid methyl ester				1	780.863	778.506	293.246	149.024	C19H32O2	9.16278e-05	0.000107264	0.955291	0.00884278	0.00404812	0.854227	-0.227309
391	p1-m0411.2010--splash10-03di-0010900000-364dd1e915fe3200a85d	0.506806	Piperacetazine				1	298.519	301.625	411.201	209.156	C24H30N2O2S	2.66259e-05	1.76035e-05	0.873644	0.0223398	0.00934017	1.51253	0.596964
393	p1-m0135.1164--splash10-002f-9000000000-f660d8a28f61419df747	0.515864	p-Mentha-1,3,8-triene		HMDB0037013	Prenol lipids	1	56.8247	60.4162	135.116	91.057	C10H14	0.000915722	0.00136262	0.994311	0.0073698	0.0034359	0.672032	-0.573399
394	p1-m0153.1273--splash10-05oy-9200000000-2dac33eb449798dbc3f5	0.656697	p-Mentha-1,8-dien-4-ol		HMDB0037015	Prenol lipids	1	278.197	277.601	153.127	91.057	C10H16O	3.44501e-05	5.57513e-05	0.680968	0.093487	0.0332085	0.617925	-0.694496
397	p0-m0137.0255--splash10-000i-2900000000-b1a646efb750ca8fd3e1	0.842551	Protocatechualdehyde				0	256.529	252.964	137.025	108.023	C7H6O3	0.00174791	0.00113844	1.31495	4.19678e-07	5.20142e-07	1.53535	0.618567
401	p1-m0130.0517--splash10-001i-8900000000-4cae1ae4ad0cb786737c	0.563922	Pyroglutamic acid	C01879	HMDB0000267	Carboxylic acids and derivatives	1	51.2482	48.5276	130.052	77.039	C5H7NO3	3.60002e-05	3.06908e-05	0.247923	0.541407	0.151033	1.173	0.230197
402	p0-m0176.9355--splash10-004i-9100000000-95377038b97249c495aa	0.547094	Pyrophosphate	C00013	HMDB0000250	Non-metal oxoanionic compounds	0	39.1953	43.3658	176.935	78.96	H4O7P2	0.000397717	0.000271424	1.28771	1.47971e-06	1.47141e-06	1.4653	0.551194
403	p0-m0271.0230--splash10-0006-0690000000-2d05993251da2537ff0d	0.618414	QUINALIZARIN				0	372.489	371.356	271.023	243.027	C14H8O6	1.78038e-05	2.66758e-05	1.17445	0.000108176	6.81231e-05	0.667411	-0.583352
404	p1-m0179.1442--splash10-0773-8900000000-e5d6e53981738f3b3366	0.519197	Quinceoxepine		HMDB0038107	Ethers	1	699.326	698.076	179.144	55.065	C12H18O	5.12834e-05	3.77243e-05	0.720621	0.105511	0.0367968	1.35943	0.442998
405	p1-m0146.0595--splash10-014l-9800000000-f1b0c2e9b8dbbbb02e80	0.552698	quinolin-8-ol				1	403.578	401.551	146.06	91.056	C9H7NO	0.000669572	0.00135226	1.32175	1.66455e-07	2.33765e-07	0.49515	-1.01406
408	p1-m0579.1683--splash10-00di-0090000000-8134564eb03dbe41b69f	0.949703	Rhoifolin	C12627	HMDB0038848		1	395.772	395.355	579.168	271.061	C27H30O14	0.000758634	0.00118572	1.33489	1.09843e-08	2.41105e-08	0.639807	-0.644291
409	p0-m0137.0257--splash10-0006-9000000000-b8b2561b5e9c9c01f43d	0.929422	Salicylic acid	C00805	HMDB0001895	Benzene and substituted derivatives	0	421.795	420.001	137.026	93.035	C7H6O3	3.74182e-05	3.32013e-05	0.387351	0.319512	0.0960993	1.12701	0.172501
411	p1-m0334.1596--splash10-0zg0-2971000000-a15edd5b853efe4af9fa	0.575792	Ser Ile Asp			Mini Peptide	1	157.64	158.188	334.16	201.126	C13H23N3O7	2.76206e-05	5.7887e-05	1.11201	0.00298227	0.00147101	0.477147	-1.0675
414	p1-m0177.1020--splash10-02u0-0900000000-a9dce530b100a0b007bb	0.80721	Serotonin	C00780	HMDB0000259	Indoles and derivatives	1	160.896	158.988	177.102	160.076	C10H12N2O	0.00449929	0.00221789	1.33821	8.88154e-09	2.06959e-08	2.02863	1.0205
416	p1-m0258.1100--splash10-0fb9-2900000000-e75ecfcc3677a8da03ea	0.841398	sn-Glycero-3-phosphocholine				1	40.5595	41.8284	258.11	125	C8H21NO6P	0.0074933	0.00392701	1.34228	2.36971e-09	6.98719e-09	1.90814	0.932169
419	p1-m0302.3046--splash10-0udi-1029000000-c4304df05be3072a545b	0.639128	Sphinganine	C00836	HMDB0000269	Organonitrogen compounds	1	682.594	682.108	302.305	284.296	C18H39NO2	0.0025563	0.00254945	0.0561493	0.922002	0.232519	1.00269	0.00386933
420	p1-m0144.1026--splash10-001i-9200000000-f8cf2fb0097d8a9af8a3	0.503345	Stachydrine				1	57.9849	55.994	144.103	84.083	C7H13NO2	0.000238792	0.000353272	0.456069	0.177226	0.0575936	0.675943	-0.565026
421	p0-m0283.2631--splash10-001i-0090000000-5053a6396b123d896b88	0.524818	Stearic acid	C01530	HMDB0000827	Fatty Acyls	0	733.835	739.118	283.263	181.071	C18H36O2	2.99949e-05	2.3894e-05	0.447421	0.253874	0.0790665	1.25533	0.328068
422	p1-m0277.2156--splash10-005m-4920000000-89f16f4d7b96f4199047	0.714932	Stearidonic acid	C16300	HMDB0006547	Fatty Acyls	1	762.807	758.201	277.216	149.023	C18H28O2	0.00047979	0.000386796	0.0290638	0.702814	0.187612	1.24042	0.310831
424	p1-m0105.0705--splash10-0udi-9100000000-1071b7841a2c3a9b823b	0.948278	Styrene	C07083	HMDB0034240	Benzene and substituted derivatives	1	147.304	149.236	105.071	50.018	C8H8	0.000122193	0.000122362	4.60477e-06	0.995757	0.246533	0.99862	-0.00199197
425	p1-m0199.0596--splash10-004l-4900000000-ad9e85adff2e408843f5	0.757494	Syringic acid	C10833	HMDB0002085	Benzene and substituted derivatives	1	218.148	217.363	199.06	140.048	C9H10O5	0.000514798	0.000470016	0.755975	0.0611721	0.02287	1.09528	0.131299
426	p1-m0265.1894--splash10-004i-0900000000-a3711569f2e62fb34fc1	0.722024	Tetracaine				1	474.952	474.182	265.189	176.107	C15H24N2O2	7.70782e-05	0.000160495	1.34364	2.30957e-06	2.16732e-06	0.480253	-1.05813
427	p1-m0181.0733--splash10-0gwr-0900000000-ff0642c5ac94dbf53155	0.664023	Theobromine	C07480	HMDB0002825	Imidazopyrimidines	1	649.826	648.622	181.073	138.066	C7H8N4O2	4.20003e-06	5.01675e-06	0.563792	0.664214	0.179154	0.837201	-0.256354
429	p1-m0334.1956--splash10-000i-3910000000-f01a3cfb4578d36eb12f	0.565519	Thr Ile Thr			Mini Peptide	1	184.935	182.853	334.196	86.1	C14H27N3O6	5.22718e-05	0.000120099	1.29486	2.16317e-06	2.04991e-06	0.43524	-1.20012
430	p1-m0395.1962--splash10-0002-0930000000-a02e6c2bfaaffe812f91	0.653173	Thr Phe Gln			Mini Peptide	1	482.095	478.985	395.196	147.044	C18H26N4O6	0.000147621	0.000260306	1.33417	5.15874e-08	8.64405e-08	0.567105	-0.818312
431	p1-m0165.0889--splash10-01dl-9500000000-65dc3b2e6edeecff72f2	0.517726	Thymoquinone		HMDB0034732	Organooxygen compounds	1	715.855	715.811	165.089	91.054	C10H12O2	0.000316235	0.000299098	0.309618	0.499468	0.140983	1.05729	0.0803757
432	p1-m0163.0754--splash10-014i-3900000000-43c3d9d3f6ae48bcde35	0.507769	trans-2-Phenylcyclopropanecarboxylic acid				1	549.679	546.858	163.075	115.055	C10H10O2	0.000715077	0.000619785	1.09583	0.00126608	0.000644415	1.15375	0.206329
433	p1-m0365.1054--splash10-0uxr-0294000000-e3ae236a46317ebe3abe	0.869227	Trehalose	C01083	HMDB0000975	Organooxygen compounds	1	48.6991	48.6748	365.105	203.053	C12H22O11	0.0136361	0.00944006	0.554295	0.0836395	0.0301688	1.44449	0.53056
434	p1-m0183.0775--splash10-0002-9000000000-2a61ae250a2a2a71b525	0.811756	Triethylphosphate				1	426.65	426.639	183.077	98.986	C6H15O4P	0.000251409	0.000210439	0.655513	0.096982	0.0342651	1.19469	0.256633
436	p1-m0327.0780--splash10-0ufr-1595000000-1737163715f37b729fcf	0.77841	Triphenylphosphate				1	276.165	266.736	327.078	215.022	C18H15O4P	2.68067e-05	4.16797e-05	0.449425	0.154255	0.0509017	0.64316	-0.636751
437	p1-m0161.1072--splash10-0006-0900000000-5751d261f3c59af0fd09	0.779716	Tryptamine				1	262.124	260.735	161.107	144.081	C10H12N2	0.00360146	0.00302805	0.978306	0.0118812	0.00531282	1.18936	0.250191
438	p1-m0138.0913--splash10-0fb9-9300000000-55188c1d0e930963daab	0.827554	Tyramine	C00483	HMDB0000306	Benzene and substituted derivatives	1	126.448	122.385	138.091	77.041	C8H11NO	0.00151835	0.00167972	0.69302	0.103706	0.0362667	0.903929	-0.145719
439	p1-m0163.0387--splash10-004i-9500000000-ffcc88c684437ec2bd2d	0.509775	Umbelliferone	C09315	HMDB0029865	Coumarins and derivatives	1	274.124	274.496	163.039	77.042	C9H6O3	7.35713e-05	8.87935e-05	0.194999	0.580089	0.160097	0.828567	-0.271311
441	p0-m0243.0615--splash10-03e9-6900000000-ac6e9e14b864a0323eeb	0.825499	Uridine				0	114.08	109.863	243.061	110.025	C9H12N2O6	0.000581077	0.000847439	1.2979	2.33961e-06	2.19113e-06	0.685686	-0.544381
443	p1-m0288.1911--splash10-00di-9600000000-f927d7fc32dac1280d58	0.675494	Val Ala Val			Mini Peptide	1	173.879	174.217	288.191	72.084	C13H25N3O4	0.000252514	0.00059359	1.33666	5.47625e-06	4.40969e-06	0.425401	-1.2331
444	p1-m0274.1855--splash10-00b9-2900000000-5edc1af6c8ce58d93e0c	0.540657	Val Arg			Mini Peptide	1	63.1099	60.6079	274.186	175.123	C11H23N5O3	2.11408e-05	2.11326e-05	0.0640489	0.998618	0.247067	1.00039	0.000564095
447	p1-m0330.2351--splash10-002r-8910000000-11bfd9514a1883cf4f78	0.670568	Val Ile Val			Mini Peptide	1	304.558	295.125	330.235	86.104	C16H31N3O4	8.31703e-05	0.000263616	1.33636	4.47856e-11	3.45566e-10	0.315498	-1.6643
448	p1-m0378.2411--splash10-0079-3911000000-f5dd41bca8f75101b3c9	0.675569	Val Leu Phe			Mini Peptide	1	390.745	389.902	378.241	185.167	C20H31N3O4	3.29426e-05	4.5252e-05	0.944725	0.0147017	0.00644383	0.727982	-0.458026
450	p1-m0217.1537--splash10-00di-9200000000-7edeaae3ad31ab948b64	0.705979	Val Val			Mini Peptide	1	161.469	162.211	217.154	72.084	C10H20N2O3	0.000595132	0.00218359	1.35513	4.80053e-07	5.81361e-07	0.272548	-1.87542
452	p1-m0153.0547--splash10-014i-9100000000-2872b3c5b702f825c3cb	0.63468	Vanillin	C00755	HMDB0012308	Phenols	1	345.819	344.665	153.055	65.042	C8H8O3	0.000270997	0.000340096	1.10817	0.00122109	0.000624114	0.796825	-0.327665
454	p1-m0269.2267--splash10-00sj-2930000000-8250eebf38e4e6a16795	0.62669	Vitamin A	C00473	HMDB0000305	Prenol lipids	1	758.099	756.23	269.227	173.133	C20H30O	2.14533e-05	1.68037e-05	0.250379	0.425561	0.122681	1.2767	0.352422
455	p1-m0433.1113--splash10-03ea-0139000000-28efa06733445e5d1007	0.674956	Vitexin				1	360.788	359.871	433.111	313.071	C21H20O10	0.000302601	0.000223468	1.29211	1.17321e-06	1.20489e-06	1.35411	0.43735
457	p1-m0235.1696--splash10-005l-3910000000-f2991d5e9d5b91abcc18	0.516008	xi-2-Hydroxy-1,3,5-bisabolatrien-9-one		HMDB0038698		1	718.786	731.944	235.17	179.107	C15H22O2	0.00116623	0.00101585	0.513439	0.23793	0.0747452	1.14803	0.199155
458	p1-m0153.1266--splash10-05ow-9100000000-2980c4e4077871faf754	0.565157	xi-p-Mentha-3,8-dien-1-ol		HMDB0037302	Prenol lipids	1	427.649	433.606	153.127	91.056	C10H16O	4.2615e-05	8.04407e-05	0.831636	0.107533	0.0373876	0.529769	-0.916564
460	p1-m0293.2479--splash10-00ls-9700000000-766d19a7bf90e116506a	0.847184	γ-Linolenic Acid methyl ester				1	748.792	746.886	293.248	67.057	C19H32O2	0.0108279	0.0111208	0.226541	0.626783	0.170783	0.973667	-0.0384994

## Sheet: Mono-cultured v.s.Co-cultured 3
DEMs in Rice and L. chinensis plants (Mono-cultured v.s. Co-cultured)
Down-regulated in Rice				Up-regulated in Rice				Down-regulated in L. chinensis				Up-regulated in L. chinensis
Compound	Formula			Compound	Formula			Compound	Formula			Compound	Formula
Protocatechualdehyde	C7H6O3			Choline	C5H14NO			Leu Ala Arg Glu	C20H37N7O7			13-HOTrE	C18H30O3
(4aR,5S,6S,8R,8aS)-6-hydroxy-3,8-dimethyl-5-propan-2-yl-4a,5,6,7,8,8a-hexahydro-1H-naphthalen-2-one	C15H24O2			N-Benzylformamide	C8H9NO			13(R)-HODE	C18H32O3			Palmitic acid	C16H32O2
1-naphthylamine	C10H9N			Estra-1,3,5(10)-triene-2,17beta-diol	C18H24O2			4a(2H)-Phenanthrenecarboxylic acid, 7-ethenyl-1,3,4,4b,5,6,7,9,10,10a-decahydro-4b-hydroxy-1,1,7-trimethyl-9-oxo-	C20H28O4			Inosine	C10H12N4O5
Oxidized glutathione	C20H32N6O12S2			5,7-nonadienal	C9H14O			N6,N6-Dimethyladenosine	C12H17N5O4			Choline	C5H14NO
Asp Tyr Phe	C22H25N3O7			Gly Ile Phe	C17H25N3O4			(9xi,10xi,12xi)-9,10-Dihydroxy-12-octadecenoic acid	C18H34O4			trans-2-Phenylcyclopropanecarboxylic acid	C10H10O2
Tetracaine	C15H24N2O2			trans-2-Phenylcyclopropanecarboxylic acid	C10H10O2			M-Tyrosine	C9H11NO3			Phosphatidylethanolamine lyso 18:1	C23H46NO7P
2-Methoxy-4-methylphenol	C8H10O2			N,N-Dimethyldodecylamine N-oxide	C14H31NO			2-Hydroxycinnamic acid	C9H8O3			3-p-Coumaroylquinic acid	C16H18O8
Naringenin	C15H12O5			4-Hydroxynonenal	C9H16O2			8-{(1S,5R)-4-Oxo-5-[(2Z)-2-penten-1-yl]-2-cyclopenten-1-yl}octanoic acid	C18H28O3			PE(17:1(9Z)/0:0)	C22H44NO7P
Di-4-coumaroylputrescine	C22H24N2O4			Sphinganine	C18H39NO2			4-Coumaroylputrescine	C13H18N2O2			Dimethyl-phthalate	C10H10O4
5,7-dihydroxy-2-(4-hydroxyphenyl)-3,4-dihydro-2H-1-benzopyran-4-one	C15H12O5			(2E)-N-(4-aminobutyl)-3-(4-hydroxy-3-methoxyphenyl)prop-2-enimidic acid	C14H20N2O3			Val Val	C10H20N2O3			Nb-trans-Feruloylserotonin glucoside	C26H30N2O9
Citric acid	C6H8O7			QUINALIZARIN	C14H8O6			Gly Leu	C8H16N2O3			Adenosine	C10H13N5O4
2-Phenylethanol	C8H10O			C17-Sphinganine	C17H37NO2			5,7-dihydroxy-2-(4-hydroxyphenyl)-3,4-dihydro-2H-1-benzopyran-4-one	C15H12O5			Vitexin	C21H20O10
Phenylacetaldehyde	C8H8O			2H-Oxireno[1,10a]phenanthro[3,2-b]furan-10(11bH)-one, 5,7-bis(acetyloxy)-3,3a,4,5,6,7,7a,7b,8,8a-decahydro-4,4,7a,11-tetramethyl-, (1aS,3aR,5S,7S,7aR,7bS,8aR,11bR)-	C24H32O7			Deoxyguanosine	C10H13N5O4			4-Hydroxybenzoic acid	C7H6O3
Methyl 4-hydroxycinnamate	C10H10O3			gamma-Glutamylleucine	C11H20N2O5			Val Ile Val	C16H31N3O4			Pantothenic Acid	C9H17NO5
4a(2H)-Phenanthrenecarboxylic acid, 7-ethenyl-1,3,4,4b,5,6,7,9,10,10a-decahydro-4b-hydroxy-1,1,7-trimethyl-9-oxo-	C20H28O4			Feruloylquinic acid	C17H20O9			gamma-Glutamylphenylalanine	C14H18N2O5			Herniarin	C10H8O3
1,2,3-Trimethylbenzene	C9H12			13-HOTrE	C18H30O3			Naringenin	C15H12O5			3-Quinolinecarboxylic acid, 7-amino-1-ethyl-6-fluoro-1,4-dihydro-4-oxo-	C12H11FN2O3
Ferulaldehyde	C10H10O3			6,10,14-Trimethyl-5,9,13-pentadecatrien-2-one	C18H30O			Leu Asp	C10H18N2O5			Cyclic GMP	C10H12N5O7P
Deoxyinosine	C10H12N4O4			6-[3-[(3,4-dimethoxyphenyl)methyl]-4-methoxy-2-(methoxymethyl)butyl]-4-methoxy-1,3-benzodioxole	C24H32O7			5,7-dihydroxy-2-(4-hydroxy-3,5-dimethoxyphenyl)-4H-chromen-4-one	C17H14O7			1-(Malonylamino)cyclopropanecarboxylic acid	C7H9NO5
Thr Phe Gln	C18H26N4O6			Palmitic acid	C16H32O2			Jaceosidin	C17H14O7			Pyrophosphate	H4O7P2
methyl 9,10-epoxy-12,15-octadecadienoate	C19H32O3			9,12,15-Octadecatrienoic acid, 3-(hexopyranosyloxy)-2-hydroxypropyl ester, (9Z,12Z,15Z)-	C27H46O9			9-OxoOTrE	C18H28O3			N-Acetyl-D-glucosamine	C8H15NO6
Deoxyguanosine	C10H13N5O4			5-Decynoic acid	C10H16O2			2,3-dinor Prostaglandin E1	C18H30O5			Phosphatidylethanolamine lyso 20:5	C25H42NO7P
Dehydroepiandrosterone	C19H28O2			Feruloylagmatine	C15H22N4O3			Glu Ile Leu	C17H31N3O6			Allantoic acid	C4H8N4O4
12(S)-HpEPE	C20H30O4			Adenosine	C10H13N5O4			Demethoxycentaureidin 7-O-rutinoside	C29H34O16			ACS 67	C32H38O5S3
L-Pipecolic acid	C6H11NO2			Trehalose	C12H22O11			methyl (2E,4E,8E)-7,13-dihydroxy-4,8,12-trimethyltetradeca-2,4,8-trienoate	C18H30O4			Protocatechualdehyde	C7H6O3
(5beta,8alpha,10alpha)-Kaura-9(11),16-dien-18-oic acid	C20H28O2			L-Tyrosine	C9H11NO3			Hypoxanthine	C5H4N4O			Glutamine	C5H10N2O3
2,3-dinor Prostaglandin E1	C18H30O5			3-Hydroxybenzaldehyde	C7H6O2			3-Methylsalicylaldehyde	C8H8O2			2-Methyl-4-oxo-4H-pyran-3-yl 6-O-(4-carboxy-3-hydroxy-3-methylbutanoyl)-beta-D-glucopyranoside	C18H24O12
Pinolenic Acid methyl ester	C19H32O2			Ile Ile Asp	C16H29N3O6			Indole-3-carboxylic acid	C9H7NO2			Palatinose	C12H22O11
Methyl 4-hydroxy-3-methoxycinnamate	C11H12O4			Epigallocatechin gallate	C22H18O11			1,2,3-Trimethylbenzene	C9H12			(2S,3R,4S,5S,6R)-2-[4-[(3S,3aR,6S,6aR)-3-(4-hydroxy-3,5-dimethoxyphenyl)-1,3,3a,4,6,6a-hexahydrofuro[3,4-c]furan-6-yl]-2,6-dimethoxyphenoxy]-6-(hydroxymethyl)oxane-3,4,5-triol	C28H36O13
Moupinamide	C18H19NO4			p-Mentha-1,3,8-triene	C10H14			2-Phenylethanol	C8H10O			5-(1,2,4a,5-tetramethyl-7-oxo-3,4,8,8a-tetrahydro-2H-naphthalen-1-yl)-3-methylpentanoic acid	C20H32O3
γ-Linolenic Acid methyl ester	C19H32O2			Lactose	C12H22O11			Phenylacetaldehyde	C8H8O			(3S)-5-[(1S,8aR)-2,5,5,8a-tetramethyl-4-oxo-4a,6,7,8-tetrahydro-1H-naphthalen-1-yl]-3-methylpentanoic acid	C20H32O3
D-Malic acid	C4H6O5			3,4,4',alpha-Tetrahydroxy-2'-methoxydihydrochalcone	C16H16O6			Grossamide	C36H36N2O8			Ethyl gallate	C9H10O5
cis-2-Methylaconitate	C7H8O6			Syringic acid	C9H10O5			Deoxyinosine	C10H12N4O4			1-Linoleoyl Glycerol	C21H38O4
Diosmetin	C16H12O6			Ethyl gallate	C9H10O5			Leu Val Ala	C14H27N3O4			9,12,15-Octadecatrienoic acid, 3-(hexopyranosyloxy)-2-hydroxypropyl ester, (9Z,12Z,15Z)-	C27H46O9
2-Hydroxybenzothiazole	C7H5NOS			5-Hydroxymethyl-2-furancarboxaldehyde	C6H6O3			Di-4-coumaroylputrescine	C22H24N2O4			3-(Benzoyloxy)-2-hydroxypropyl beta-D-glucopyranosiduronic acid	C16H20O10
Guanosine 3'-phosphate	C10H14N5O8P			(1S,2R,4aR,8aR)-1-Acetoxy-7-isopropylidene-1,4a-dimethyl-6-oxodecahydro-2-naphthalenyl 2,3-dimethyl-2-oxiranecarboxylate	C22H32O6			METHOPRENE (S)	C19H34O3			1-Hydroxy-2-(9Z,12Z,15Z-octadecatrienoyl)-sn-glycero-3-phosphoethanolamine	C23H41NO7P
(S)-3-Octanol	C8H18O			5,7-dihydroxy-2-(4-hydroxy-3,5-dimethoxyphenyl)-4H-chromen-4-one	C17H14O7			Val Ala Val	C13H25N3O4			2-Linoleoyl Glycerol	C21H38O4
Pyrophosphate	H4O7P2			Jaceosidin	C17H14O7			Indoleacetic acid	C10H9NO2			sn-Glycero-3-phosphocholine	C8H21NO6P
N6,N6-Dimethyladenosine	C12H17N5O4			Stearic acid	C18H36O2			Thr Ile Thr	C14H27N3O6			3-Methyl-quinolin-2-ol	C10H9NO
Grossamide	C36H36N2O8			Oxacyclotetradeca-7,11-diene-2,6,10-trione, 14-ethyl-13-hydroxy-3,5,7,9,13-pentamethyl-, (7E,11E)-	C20H30O5			(±)9-HpODE	C18H32O4			Serotonin	C10H12N2O
METHOPRENE (S)	C19H34O3			Styrene	C8H8			Asn Ile	C10H19N3O4			Feruloylquinic acid	C17H20O9
L-Histidine	C6H9N3O2			Vitamin A	C20H30O			Cytosine	C4H5N3O			Lactose	C12H22O11
(E)-2,6-Dimethyl-2,5-heptadienoic acid	C9H14O2			1-Hydroxy-2-(9Z,12Z,15Z-octadecatrienoyl)-sn-glycero-3-phosphoethanolamine	C23H41NO7P			4',7-Dimethoxy-3-hydroxyflavone	C17H14O5			Abu-TyrMe-OH	C19H20N2O7
PE(17:1(9Z)/0:0)	C22H44NO7P			Vitexin	C21H20O10			2(3H)-Furanone, dihydro-3-methylene-4-[(2E)-3-methyl-4-(tetrahydro-4-methyl-5-oxo-2-furanyl)-2-buten-1-yl]-, (4R)-	C15H20O4			Dopamine	C13H16O8
4-Hydroxybenzoic acid	C7H6O3			L-Nicotine	C10H14N2			Cis-Zeatin-riboside	C15H21N5O5			Asp Tyr Phe	C22H25N3O7
Phosphatidylethanolamine lyso 18:1	C23H46NO7P			Isoschaftoside	C26H28O14			Ser Ile Asp	C13H23N3O7			Oxidized glutathione	C20H32N6O12S2
3-p-Coumaroylquinic acid	C16H18O8			Corymboside	C26H28O14			Tetracaine	C15H24N2O2
Tryptamine	C10H12N2			Luteolin C-glucoside C-xyloside	C26H28O15			(±)13-HpODE	C18H32O4
p-Coumaric acid	C9H8O3			Luteolin-6-C-arabinoside-8-C-glucoside	C26H28O15			5-(2-Hydroxyethyl)-4-methylthiazole	C6H9NOS
9-OxoOTrE	C18H28O3			Malvidin 3-glucoside	C23H24O12			quinolin-8-ol	C9H7NO
(±)9-HpODE	C18H32O4			5-hydroxy-2-(4-hydroxy-3-methoxyphenyl)-6-methoxy-7-[(2S,3R,4S,5S,6R)-3,4,5-trihydroxy-6-(hydroxymethyl)oxan-2-yl]oxychromen-4-one	C23H24O12			2-Cyclohexen-1-one, 4-hydroxy-4-(3-hydroxybutyl)-3,5,5-trimethyl-	C13H22O3
(±)13-HpODE	C18H32O4							10-Nitrooleate	C18H33NO4
13(R)-HODE	C18H32O3							17-phenyl trinor Prostaglandin A2	C23H28O4
Cytosine	C4H5N3O							13(S)-HpOTrE	C18H30O4
Inosine	C10H12N4O5							(4aR,5S,6S,8R,8aS)-6-hydroxy-3,8-dimethyl-5-propan-2-yl-4a,5,6,7,8,8a-hexahydro-1H-naphthalen-2-one	C15H24O2
12(S)-HETE	C20H32O3							Moupinamide	C18H19NO4
8-{(1S,5R)-4-Oxo-5-[(2Z)-2-penten-1-yl]-2-cyclopenten-1-yl}octanoic acid	C18H28O3							12-OPDA	C18H28O3
gamma-Glutamylphenylalanine	C14H18N2O5							Ala Leu Ala	C12H23N3O4
Phosphatidylinositol lyso 16:0	C25H49O12P							Gly Ile Ile	C14H27N3O4
Guanosine	C10H13N5O5							L-Valine	C5H5N5O
17-phenyl trinor Prostaglandin A2	C23H28O4							15-deoxy-δ-12,14-PGD2	C20H30O4
Leu Val Ala	C14H27N3O4							L-Tyrosine	C9H11NO3
Guanine	C5H5N5O							Thr Phe Gln	C18H26N4O6
Nicotinic acid	C6H5NO2							Ile Met	C11H22N2O3S1
L-Leucine	C6H13NO2							Diosmin	C28H32O15
Pantothenic Acid	C9H17NO5							Ile Thr Leu	C16H31N3O5
5-(1,2,4a,5-tetramethyl-7-oxo-3,4,8,8a-tetrahydro-2H-naphthalen-1-yl)-3-methylpentanoic acid	C20H32O3							5-hydroxy-2-(4-hydroxy-3-methoxyphenyl)-6-methoxy-7-[(2S,3R,4S,5S,6R)-3,4,5-trihydroxy-6-(hydroxymethyl)oxan-2-yl]oxychromen-4-one	C23H24O12
Leu Ala Arg Glu	C20H37N7O7							gamma-Glutamyltyrosine	C14H18N2O6
12,13-EODE	C18H32O3							Leu Ile Ser	C15H29N3O5
(±)7-epi Jasmonic Acid	C12H18O3							N-Benzylformamide	C8H9NO
9,10-EODE	C18H32O3							L-Pipecolic acid	C6H11NO2
3-Methyl-quinolin-2-ol	C10H9NO							Malvidin 3-glucoside	C23H24O12
(±)12(13)-EpOME	C18H32O3							(2R,3R,6R)-5-[(1E,3E)-hepta-1,3-dienyl]-2,3-dihydroxy-6-(hydroxymethyl)cyclohexan-1-one	C14H22O4
Asymmetric dimethylarginine	C8H18N4O2							L-Leucyl-L- Alanine	C9H18N2O3
Isoferulic acid	C10H10O4							Rhoifolin	C27H30O14
Uridine	C9H12N2O6							p-Coumaric acid	C9H8O3
(9xi,10xi,12xi)-9,10-Dihydroxy-12-octadecenoic acid	C18H34O4							PGA1 methyl ester	C21H34O4
Serotonin	C10H12N2O							Diosmetin	C16H12O6
(Â±)-Tryptophan	C11H12N2O2							Ile Leu Glu	C17H31N3O6
L-Tryptophan	C11H12N2O2							12(S)-HpEPE	C20H30O4
2-hydroxyhexadecanoic acid	C16H32O3							QUINALIZARIN	C14H8O6
4-Coumaroylputrescine	C13H18N2O2							3,4,4',alpha-Tetrahydroxy-2'-methoxydihydrochalcone	C16H16O6
								Uridine	C9H12N2O6
								Ile Ala Ala	C12H23N3O4
								9,10-EODE	C18H32O3
								7S,8S-DiHOTrE	C18H30O4
								3-Hydroxybenzaldehyde	C7H6O2
								Gly Ile Phe	C17H25N3O4
								L-Phenylalanine	C9H11NO2
								(±)12(13)-EpOME	C18H32O3
								Oxacyclotetradeca-7,11-diene-2,6,10-trione, 14-ethyl-13-hydroxy-3,5,7,9,13-pentamethyl-, (7E,11E)-	C20H30O5
								12,13-EODE	C18H32O3
								Genistein 7-O-beta-d-glucoside-6''-O-malonate	C24H22O13
								Vanillin	C8H8O3
								2-hydroxyhexadecanoic acid	C16H32O3
								methyl 9,10-epoxy-12,15-octadecadienoate	C19H32O3
								Nicotinic acid	C6H5NO2
								Asymmetric dimethylarginine	C8H18N4O2
								Myriocin-12-en	C21H37NO6
