# Supplementary material for: Metabolomic and transcriptomic analyses of rice plant interaction with invasive weed Leptochloa chinensis
Source: Front Plant Sci. 2023 Sep 25;14:1271303. doi: 10.3389/fpls.2023.1271303 (PMC10560989; doi:10.3389/fpls.2023.1271303)
Supplement: Supplementary file 2 [file Table_2.xlsx]

## Sheet: Mono-culturev.s.Co-culture1
Genes with significant (> 2-fold, p<0.05) expression in rice plants as determined by RNA-seq analysis
gene_id	LogFC	Pvalue	Annotation
LOC_Os09g20260	-12.5255	0.0102072	protein|polyamine oxidase precursor, putative, expressed
LOC_Os11g23210	-8.91261	0.00405909	protein|expressed protein
LOC_Os10g30130	-8.45612	0.00210384	protein|retrotransposon protein, putative, unclassified, expressed
LOC_Os04g27340	-8.30995	0.00189898	protein|terpene synthase, putative, expressed
LOC_Os07g37950	-7.41225	1.66e-05	protein|expressed protein
LOC_Os01g27700	-7.27397	0.0196905	protein|laccase precursor protein, putative, expressed
LOC_Os02g51440	-7.07611	0.00135394	protein|laccase precursor protein, putative, expressed
LOC_Os05g46790	-6.9294	0.00192452	protein|expressed protein
LOC_Os02g36020	-6.80303	0.0103185	protein|transposon protein, putative, CACTA, En/Spm sub-class, expressed
LOC_Os04g01810	-6.68764	0.00243928	protein|terpene synthase, putative, expressed
LOC_Os12g13800	-6.68764	0.00243928	protein|O-methyltransferase, putative, expressed
LOC_Os08g04240	-6.52026	0.00303584	protein|cysteine-rich repeat secretory protein 55 precursor, putative, expressed
LOC_Os09g29710	-6.4205	0.00209453	protein|beta-expansin precursor, putative, expressed
LOC_Os10g20300	-6.4171	0.00485063	protein|expressed protein
LOC_Os10g04074	-6.39778	0.00122903	protein|retrotransposon protein, putative, unclassified, expressed
LOC_Os04g04310	-6.24814	0.00541082	protein|hypothetical protein
LOC_Os07g04110	-6.24814	0.00541082	protein|legume lectins beta domain containing protein, expressed
LOC_Os09g17530	-6.24485	0.000223116	protein|OsFBX321 - F-box domain containing protein, expressed
LOC_Os09g37880	-6.18927	0.00452688	protein|serine/threonine-protein kinase receptor precursor, putative, expressed
LOC_Os01g03370	-6.17676	0.000193909	protein|senescence-induced receptor-like serine/threonine-protein kinase precursor, putative, expressed
LOC_Os06g13910	-6.16413	0.00734645	protein|expressed protein
LOC_Os01g09900	-6.15885	1.61e-05	protein|helix-loop-helix DNA-binding domain containing protein, expressed
LOC_Os03g17432	-6.15556	0.000623397	protein|pre-mRNA-splicing factor ATP-dependent RNA helicase DHX16, putative, expressed
LOC_Os08g06450	-6.13186	0.000179441	protein|cytidylyltransferase domain containing protein, expressed
LOC_Os02g01326	-6.113	0.00478296	protein|auxin-induced protein 5NG4, putative, expressed
LOC_Os02g31940	-6.113	0.00478296	protein|potassium transporter, putative, expressed
LOC_Os12g11420	-6.10211	0.00305566	protein|expressed protein
LOC_Os11g47610	-6.07714	0.000695518	protein|glycosyl hydrolase, putative, expressed
LOC_Os01g19440	-6.0567	0.00614828	protein|pectinesterase, putative, expressed
LOC_Os11g10200	-6.01062	0.00107419	protein|OsFBX413 - F-box domain containing protein, expressed
LOC_Os08g03540	-5.9897	0.000698805	protein|expressed protein
LOC_Os02g51020	-5.98365	0.000213859	protein|expressed protein
LOC_Os07g02620	-5.95058	0.00671255	protein|NB-ARC domain containing protein, expressed
LOC_Os07g48940	-5.95058	0.00671255	protein|OsFBDUF39 - F-box and DUF domain containing protein, expressed
LOC_Os08g10190	-5.95058	0.00671255	protein|retrotransposon protein, putative, unclassified, expressed
LOC_Os11g32650	-5.89603	0.0167065	protein|chalcone synthase, putative, expressed
LOC_Os02g20240	-5.87452	0.00032485	protein|retrotransposon protein, putative, unclassified
LOC_Os06g04150	-5.85745	0.000593283	protein|magnesium-protoporphyrin O-methyltransferase, putative, expressed
LOC_Os12g36440	-5.85646	0.00588968	protein|expressed protein
LOC_Os07g11870	-5.84779	0.0269986	protein|cytochrome P450, putative, expressed
LOC_Os09g23610	-5.83599	0.00736244	protein|hypothetical protein
LOC_Os03g52910	-5.77183	0.0265961	protein|uncharacterized UPF0114 domain containing protein, expressed
LOC_Os09g31502	-5.75964	0.00647492	protein|dehydrogenase, putative, expressed
LOC_Os12g13490	-5.75964	0.00647492	protein|retrotransposon protein, putative, Ty3-gypsy subclass
LOC_Os01g18120	-5.73488	0.000746319	protein|cinnamoyl CoA reductase, putative, expressed
LOC_Os02g29950	-5.71162	0.00119196	protein|transposon protein, putative, CACTA, En/Spm sub-class, expressed
LOC_Os02g06450	-5.71153	0.00818221	protein|coiled-coil domain-containing protein 72, putative, expressed
LOC_Os02g30520	-5.71153	0.00818221	protein|retrotransposon protein, putative, unclassified, expressed
LOC_Os05g45140	-5.71153	0.00818221	protein|glucosyl transferase, putative, expressed
LOC_Os07g11790	-5.69896	0.0357278	protein|terpene synthase, putative, expressed
LOC_Os05g20420	-5.68114	0.00291868	protein|expressed protein
LOC_Os02g56690	-5.65602	0.00303525	protein|dihydroflavonol-4-reductase, putative, expressed
LOC_Os06g02780	-5.65585	0.00716957	protein|aspartic protease, putative, expressed
LOC_Os06g02930	-5.65585	0.00716957	protein|expressed protein
LOC_Os10g36090	-5.65585	0.00716957	protein|LTPL156 - Protease inhibitor/seed storage/LTP family protein precursor, putative, expressed
LOC_Os06g02610	-5.65422	0.00175538	protein|folic acid binding protein, putative, expressed
LOC_Os10g41880	-5.65422	0.00175538	protein|expressed protein
LOC_Os03g52570	-5.60447	0.000934045	protein|glycerol-3-phosphate acyltransferase, putative, expressed
LOC_Os11g28720	-5.60447	0.000934045	protein|retrotransposon protein, putative, Ty3-gypsy subclass, expressed
LOC_Os02g33800	-5.58123	0.000796854	protein|expressed protein
LOC_Os07g03279	-5.5764	0.0025817	protein|SCP-like extracellular protein, expressed
LOC_Os01g13340	-5.57537	0.00931137	protein|harpin-induced protein 1 domain containing protein, expressed
LOC_Os01g50330	-5.57537	0.00931137	protein|strictosidine synthase 1 precursor, putative, expressed
LOC_Os05g20710	-5.57537	0.00931137	protein|retrotransposon protein, putative, Ty3-gypsy subclass, expressed
LOC_Os05g33480	-5.57537	0.00931137	protein|retrotransposon protein, putative, unclassified, expressed
LOC_Os06g32600	-5.57537	0.00931137	protein|THION15 - Plant thionin family protein precursor, expressed
LOC_Os06g36960	-5.57537	0.00931137	protein|expressed protein
LOC_Os07g15930	-5.57537	0.00931137	protein|legume lectins beta domain containing protein, expressed
LOC_Os05g43110	-5.544	0.00800542	protein|GDSL-like lipase/acylhydrolase, putative, expressed
LOC_Os06g33090	-5.544	0.00800542	protein|peroxidase precursor, putative, expressed
LOC_Os12g33610	-5.53586	0.000871336	protein|phenylalanine ammonia-lyase, putative, expressed
LOC_Os12g14939	-5.45987	0.00123873	protein|expressed protein
LOC_Os01g65950	-5.43517	0.00112681	protein|thioesterase family protein, putative, expressed
LOC_Os04g41390	-5.43517	0.00112681	protein|expressed protein
LOC_Os02g40310	-5.42501	0.0107471	protein|retrotransposon protein, putative, unclassified, expressed
LOC_Os05g17320	-5.42501	0.0107471	protein|retrotransposon protein, putative, Ty3-gypsy subclass, expressed
LOC_Os05g41190	-5.42501	0.0107471	protein|expressed protein
LOC_Os06g22020	-5.42501	0.0107471	protein|cytochrome P450, putative, expressed
LOC_Os07g08380	-5.42501	0.0107471	protein|expressed protein
LOC_Os07g33410	-5.42501	0.0107471	protein|ATPase, AAA family protein, expressed
LOC_Os07g37690	-5.42501	0.0107471	protein|UDP-glucoronosyl and UDP-glucosyl transferase domain containing protein, expressed
LOC_Os08g31680	-5.42501	0.0107471	protein|retrotransposon protein, putative, unclassified, expressed
LOC_Os09g15930	-5.42501	0.0107471	protein|expressed protein
LOC_Os01g59780	-5.42274	0.00902731	protein|AP2 domain containing protein, expressed
LOC_Os01g70370	-5.42274	0.00902731	protein|serine palmitoyltransferase 2, putative, expressed
LOC_Os04g28330	-5.42274	0.00902731	protein|expressed protein
LOC_Os06g44020	-5.42274	0.00902731	protein|expressed protein
LOC_Os06g32960	-5.41988	0.0010968	protein|peroxidase precursor, putative, expressed
LOC_Os06g47440	-5.38853	0.00422985	protein|expressed protein
LOC_Os08g43740	-5.38853	0.00422985	protein|expressed protein
LOC_Os02g54790	-5.29034	0.0102996	protein|expressed protein
LOC_Os03g45850	-5.29034	0.0102996	protein|OsSAUR16 - Auxin-responsive SAUR gene family member, expressed
LOC_Os01g71860	-5.2831	0.00578015	protein|glycosyl hydrolases family 17, putative, expressed
LOC_Os07g34280	-5.28203	0.0154339	protein|CXE carboxylesterase, putative, expressed
LOC_Os07g40080	-5.27614	0.00510805	protein|ZOS7-09 - C2H2 zinc finger protein, expressed
LOC_Os05g16570	-5.2734	0.00169876	protein|retrotransposon protein, putative, unclassified, expressed
LOC_Os01g10870	-5.25714	0.0126248	protein|CAMK_KIN1/SNF1/Nim1_like.7 - CAMK includes calcium/calmodulin depedent protein kinases, expressed
LOC_Os01g56720	-5.25714	0.0126248	protein|expressed protein
LOC_Os03g05790	-5.25714	0.0126248	protein|transposon protein, putative, unclassified, expressed
LOC_Os03g21560	-5.25714	0.0126248	protein|photosystem II 11 kD protein, putative, expressed
LOC_Os03g24470	-5.25714	0.0126248	protein|hypothetical protein
LOC_Os05g37490	-5.25714	0.0126248	protein|expressed protein
LOC_Os07g09740	-5.25714	0.0126248	protein|no apical meristem protein, expressed
LOC_Os07g29760	-5.25714	0.0126248	protein|cysteine proteinase A494 precursor, putative, expressed
LOC_Os07g35880	-5.25714	0.0126248	protein|beta-amylase, putative, expressed
LOC_Os08g32560	-5.25714	0.0126248	protein|expressed protein
LOC_Os09g04000	-5.25714	0.0126248	protein|transposon protein, putative, CACTA, En/Spm sub-class
LOC_Os10g01044	-5.25714	0.0126248	protein|isoflavone reductase, putative, expressed
LOC_Os10g21324	-5.25714	0.0126248	protein|cytochrome b6, putative, expressed
LOC_Os10g33410	-5.25714	0.0126248	protein|expressed protein
LOC_Os11g39310	-5.25714	0.0126248	protein|NB-ARC domain containing protein, expressed
LOC_Os12g01810	-5.25714	0.0126248	protein|expressed protein
LOC_Os12g02330	-5.25714	0.0126248	protein|LTPL13 - Protease inhibitor/seed storage/LTP family protein precursor, expressed
LOC_Os07g48330	-5.1821	0.00355417	protein|cytochrome P450, putative, expressed
LOC_Os08g13580	-5.1821	0.00355417	protein|transposon protein, putative, unclassified, expressed
LOC_Os09g10310	-5.1821	0.00355417	protein|retrotransposon protein, putative, Ty3-gypsy subclass
LOC_Os08g15149	-5.15047	0.00280636	protein|oxidoreductase, 2OG-Fe oxygenase family protein, expressed
LOC_Os01g42090	-5.14452	0.0119194	protein|nodulin MtN3 family protein, putative, expressed
LOC_Os01g64450	-5.14452	0.0119194	protein|harpin-induced protein 1 domain containing protein, expressed
LOC_Os01g70360	-5.14452	0.0119194	protein|serine palmitoyltransferase 2, putative, expressed
LOC_Os02g28970	-5.14452	0.0119194	protein|expressed protein
LOC_Os06g11420	-5.14452	0.0119194	protein|SKIP/SNW domain containing protein, expressed
LOC_Os07g31770	-5.14452	0.0119194	protein|chalcone synthase, putative, expressed
LOC_Os07g38410	-5.14452	0.0119194	protein|YABBY domain containing protein, putative, expressed
LOC_Os12g43450	-5.14452	0.0119194	protein|thaumatin family domain containing protein, expressed
LOC_Os10g27380	-5.12094	0.00256432	protein|expressed protein
LOC_Os10g23310	-5.1126	0.00185954	protein|transferase family protein, putative, expressed
LOC_Os08g01210	-5.09198	0.00276475	protein|harpin-induced protein 1 domain containing protein, expressed
LOC_Os01g13180	-5.06714	0.0151693	protein|expressed protein
LOC_Os01g19529	-5.06714	0.0151693	protein|pentatricopeptide, putative, expressed
LOC_Os01g48600	-5.06714	0.0151693	protein|ubiquitin carboxyl-terminal hydrolase family protein, putative, expressed
LOC_Os06g38250	-5.06714	0.0151693	protein|retrotransposon protein, putative, unclassified, expressed
LOC_Os07g18570	-5.06714	0.0151693	protein|expressed protein
LOC_Os09g01510	-5.06714	0.0151693	protein|retrotransposon protein, putative, unclassified
LOC_Os09g14750	-5.06714	0.0151693	protein|retrotransposon protein, putative, unclassified
LOC_Os09g18460	-5.06714	0.0151693	protein|hypothetical protein
LOC_Os09g21870	-5.06714	0.0151693	protein|retrotransposon protein, putative, Ty3-gypsy subclass, expressed
LOC_Os10g06730	-5.06714	0.0151693	protein|transposon protein, putative, unclassified, expressed
LOC_Os10g07998	-5.06714	0.0151693	protein|nodulin, putative, expressed
LOC_Os10g28975	-5.06714	0.0151693	protein|BTB/POZ domain containing protein, putative, expressed
LOC_Os11g24770	-5.06714	0.0151693	protein|ankyrin repeat domain containing protein, expressed
LOC_Os11g44770	-5.06714	0.0151693	protein|retrotransposon protein, putative, unclassified, expressed
LOC_Os12g32770	-5.06714	0.0151693	protein|expressed protein
LOC_Os02g30690	-5.06132	0.00355842	protein|steroleosin, putative, expressed
LOC_Os06g33080	-5.0387	0.0491109	protein|peroxidase precursor, putative, expressed
LOC_Os04g12720	-5.02192	0.00685345	protein|indole-3-acetate beta-glucosyltransferase, putative, expressed
LOC_Os08g38120	-5.02192	0.00685345	protein|expressed protein
LOC_Os06g03150	-4.98403	0.00487456	protein|expressed protein
LOC_Os01g03310	-4.98226	0.0140396	protein|BBTI1 - Bowman-Birk type bran trypsin inhibitor precursor, expressed
LOC_Os04g22470	-4.98226	0.0140396	protein|SHR5-receptor-like kinase, putative, expressed
LOC_Os05g25930	-4.98226	0.0140396	protein|expressed protein
LOC_Os05g31720	-4.98226	0.0140396	protein|stromal membrane-associated protein, putative, expressed
LOC_Os11g45400	-4.8755	0.0027317	protein|glycerol-3-phosphate acyltransferase, putative, expressed
LOC_Os01g11780	-4.8483	0.018779	protein|expressed protein
LOC_Os01g56840	-4.8483	0.018779	protein|DUF domain containing protein, expressed
LOC_Os01g62514	-4.8483	0.018779	protein|WRKY56, expressed
LOC_Os02g43460	-4.8483	0.018779	protein|required to maintain repression 1, putative, expressed
LOC_Os03g06970	-4.8483	0.018779	protein|tetratricopeptide repeat domain containing protein, expressed
LOC_Os03g24190	-4.8483	0.018779	protein|retrotransposon protein, putative, unclassified, expressed
LOC_Os03g62070	-4.8483	0.018779	protein|hydrolase, putative, expressed
LOC_Os04g01340	-4.8483	0.018779	protein|retrotransposon protein, putative, LINE subclass, expressed
LOC_Os05g15950	-4.8483	0.018779	protein|retrotransposon protein, putative, unclassified, expressed
LOC_Os05g20390	-4.8483	0.018779	protein|transposon protein, putative, unclassified, expressed
LOC_Os05g23890	-4.8483	0.018779	protein|retrotransposon protein, putative, LINE subclass, expressed
LOC_Os08g03330	-4.8483	0.018779	protein|expressed protein
LOC_Os08g38040	-4.8483	0.018779	protein|transposon protein, putative, unclassified, expressed
LOC_Os10g20880	-4.8483	0.018779	protein|LTPL136 - Protease inhibitor/seed storage/LTP family protein precursor, putative, expressed
LOC_Os10g37090	-4.8483	0.018779	protein|expressed protein
LOC_Os11g38220	-4.8483	0.018779	protein|DUF538 domain containing protein, putative, expressed
LOC_Os12g11110	-4.8483	0.018779	protein|retrotransposon protein, putative, Ty3-gypsy subclass, expressed
LOC_Os07g03458	-4.84773	0.00724818	protein|SCP-like extracellular protein, expressed
LOC_Os07g35770	-4.83768	0.000112191	protein|TKL_IRAK_DUF26-ld.4 - DUF26 kinases have homology to DUF26 containing loci
LOC_Os01g67430	-4.81337	0.0119114	protein|lipase, putative, expressed
LOC_Os01g32520	-4.79935	0.0169126	protein|expressed protein
LOC_Os01g61730	-4.79935	0.0169126	protein|expressed protein
LOC_Os01g63410	-4.79935	0.0169126	protein|expressed protein
LOC_Os01g67670	-4.79935	0.0169126	protein|gibberellin response modulator protein, putative, expressed
LOC_Os01g70680	-4.79935	0.0169126	protein|DEF1 - Defensin and Defensin-like DEFL family, expressed
LOC_Os03g45830	-4.79935	0.0169126	protein|OsSAUR15 - Auxin-responsive SAUR gene family member
LOC_Os03g58320	-4.79935	0.0169126	protein|indole-3-glycerol phosphate lyase, chloroplast precursor, putative, expressed
LOC_Os04g03890	-4.79935	0.0169126	protein|cytochrome P450, putative, expressed
LOC_Os06g02680	-4.79935	0.0169126	protein|expressed protein
LOC_Os06g08900	-4.79935	0.0169126	protein|glutamate receptor 2.6 precursor, putative, expressed
LOC_Os06g12370	-4.79935	0.0169126	protein|OsFtsH6 FtsH protease, homologue of AtFtsH6, expressed
LOC_Os06g32740	-4.79935	0.0169126	protein|OsSCP35 - Putative Serine Carboxypeptidase homologue, expressed
LOC_Os09g01530	-4.79935	0.0169126	protein|retrotransposon protein, putative, Ty3-gypsy subclass, expressed
LOC_Os10g02250	-4.79935	0.0169126	protein|OsWAK95 - OsWAK receptor-like protein kinase, expressed
LOC_Os11g09260	-4.79935	0.0169126	protein|expressed protein
LOC_Os11g40480	-4.79935	0.0169126	protein|expressed protein
LOC_Os12g26700	-4.79935	0.0169126	protein|retrotransposon protein, putative, Ty3-gypsy subclass, expressed
LOC_Os12g43380	-4.79935	0.0169126	protein|thaumatin, putative, expressed
LOC_Os02g27170	-4.79724	0.00930235	protein|hypothetical protein
LOC_Os04g06010	-4.75572	0.00710616	protein|transposon protein, putative, CACTA, En/Spm sub-class, expressed
LOC_Os05g13860	-4.75572	0.00710616	protein|expressed protein
LOC_Os01g56710	-4.72189	0.000265553	protein|OsFBDUF6 - F-box and DUF domain containing protein, expressed
LOC_Os01g25100	-4.68287	0.00723243	protein|glutathione S-transferase, putative, expressed
LOC_Os08g39840	-4.64336	0.000286961	protein|lipoxygenase, chloroplast precursor, putative, expressed
LOC_Os04g20330	-4.64283	0.00987861	protein|UDP-glucoronosyl/UDP-glucosyl transferase, putative, expressed
LOC_Os11g42370	-4.60907	0.00478264	protein|transferase family protein, putative, expressed
LOC_Os01g18150	-4.59031	0.0242121	protein|STE_MEK_ste7_MAP2K.1 - STE kinases include homologs to sterile 7, sterile 11 and sterile 20 from yeast, expressed
LOC_Os01g45210	-4.59031	0.0242121	protein|retrotransposon protein, putative, Ty3-gypsy subclass, expressed
LOC_Os01g46660	-4.59031	0.0242121	protein|transposon protein, putative, unclassified, expressed
LOC_Os02g31850	-4.59031	0.0242121	protein|transposon protein, putative, unclassified, expressed
LOC_Os02g38660	-4.59031	0.0242121	protein|retrotransposon protein, putative, unclassified, expressed
LOC_Os07g01380	-4.59031	0.0242121	protein|peroxidase precursor, putative, expressed
LOC_Os07g24060	-4.59031	0.0242121	protein|retrotransposon protein, putative, unclassified, expressed
LOC_Os07g27470	-4.59031	0.0242121	protein|transposon protein, putative, CACTA, En/Spm sub-class, expressed
LOC_Os07g44760	-4.59031	0.0242121	protein|expressed protein
LOC_Os07g44900	-4.59031	0.0242121	protein|gibberellin receptor GID1L2, putative, expressed
LOC_Os08g26450	-4.59031	0.0242121	protein|retrotransposon protein, putative, unclassified, expressed
LOC_Os08g30240	-4.59031	0.0242121	protein|1-aminocyclopropane-1-carboxylate oxidase homolog 1, putative, expressed
LOC_Os08g32370	-4.59031	0.0242121	protein|mucin-associated surface protein, putative, expressed
LOC_Os09g03890	-4.59031	0.0242121	protein|octicosapeptide/Phox/Bem1p, putative, expressed
LOC_Os10g29570	-4.59031	0.0242121	protein|late embryogenesis abundant protein D-34, putative, expressed
LOC_Os10g42080	-4.59031	0.0242121	protein|expressed protein
LOC_Os11g39920	-4.59031	0.0242121	protein|expressed protein
LOC_Os11g45470	-4.59031	0.0242121	protein|transposon protein, putative, CACTA, En/Spm sub-class, expressed
LOC_Os01g01950	-4.5897	0.020983	protein|expressed protein
LOC_Os01g19280	-4.5897	0.020983	protein|expressed protein
LOC_Os01g22249	-4.5897	0.020983	protein|peroxidase precursor, putative, expressed
LOC_Os01g41522	-4.5897	0.020983	protein|retrotransposon protein, putative, unclassified
LOC_Os01g48840	-4.5897	0.020983	protein|hypothetical protein
LOC_Os01g63920	-4.5897	0.020983	protein|hypothetical protein
LOC_Os03g03760	-4.5897	0.020983	protein|MYB family transcription factor, putative, expressed
LOC_Os03g18010	-4.5897	0.020983	protein|phospholipase C, putative, expressed
LOC_Os03g21260	-4.5897	0.020983	protein|2,3-bisphosphoglycerate-independent phosphoglycerate mutase, putative, expressed
LOC_Os03g40490	-4.5897	0.020983	protein|expressed protein
LOC_Os04g05950	-4.5897	0.020983	protein|expressed protein
LOC_Os04g09770	-4.5897	0.020983	protein|Ser/Thr protein kinase, putative, expressed
LOC_Os04g21910	-4.5897	0.020983	protein|pentatricopeptide, putative, expressed
LOC_Os05g05770	-4.5897	0.020983	protein|hypothetical protein
LOC_Os05g10310	-4.5897	0.020983	protein|acid phosphatase, putative, expressed
LOC_Os06g04440	-4.5897	0.020983	protein|expressed protein
LOC_Os06g23780	-4.5897	0.020983	protein|glutaryl-CoA dehydrogenase, mitochondrial precursor, putative, expressed
LOC_Os06g31800	-4.5897	0.020983	protein|THION2 - Plant thionin family protein precursor, expressed
LOC_Os06g32310	-4.5897	0.020983	protein|expressed protein
LOC_Os07g31610	-4.5897	0.020983	protein|peroxidase precursor, putative, expressed
LOC_Os08g09600	-4.5897	0.020983	protein|F-box protein, putative, expressed
LOC_Os08g09700	-4.5897	0.020983	protein|OsFBX270 - F-box domain containing protein, expressed
LOC_Os08g10920	-4.5897	0.020983	protein|retrotransposon protein, putative, unclassified, expressed
LOC_Os09g23480	-4.5897	0.020983	protein|transposon protein, putative, CACTA, En/Spm sub-class, expressed
LOC_Os10g22720	-4.5897	0.020983	protein|expressed protein
LOC_Os10g25380	-4.5897	0.020983	protein|GDSL-like lipase/acylhydrolase, putative, expressed
LOC_Os11g19454	-4.5897	0.020983	protein|hypothetical protein
LOC_Os11g37550	-4.5897	0.020983	protein|OsCML6 - Calmodulin-related calcium sensor protein, expressed
LOC_Os11g47470	-4.5897	0.020983	protein|retrotransposon protein, putative, Ty1-copia subclass, expressed
LOC_Os12g11780	-4.5897	0.020983	protein|transposon protein, putative, CACTA, En/Spm sub-class, expressed
LOC_Os08g02700	-4.58187	0.0169568	protein|fructose-bisphospate aldolase isozyme, putative, expressed
LOC_Os07g10120	-4.53539	0.00370616	protein|expressed protein
LOC_Os07g38660	-4.53217	0.0134477	protein|ubiquitin-like protein SMT3, putative, expressed
LOC_Os12g07250	-4.53217	0.0134477	protein|hypothetical protein
LOC_Os09g08100	-4.48669	0.0112227	protein|cysteine proteinase inhibitor precursor, putative, expressed
LOC_Os01g02370	-4.48004	0.0274093	protein|receptor-like kinase ARK1AS, putative, expressed
LOC_Os01g22170	-4.48004	0.0274093	protein|retrotransposon protein, putative, Ty3-gypsy subclass, expressed
LOC_Os01g02580	-4.44592	0.0114065	protein|protein kinase domain containing protein, expressed
LOC_Os04g58770	-4.44592	0.0114065	protein|expressed protein
LOC_Os02g57210	-4.44505	0.00655052	protein|expressed protein
LOC_Os01g40950	-4.40255	0.0142979	protein|expressed protein
LOC_Os07g06750	-4.37846	0.000407414	protein|VQ domain containing protein, putative, expressed
LOC_Os01g73200	-4.36731	0.0066591	protein|peroxidase precursor, putative, expressed
LOC_Os01g29650	-4.34404	0.0270981	protein|retrotransposon protein, putative, Ty1-copia subclass, expressed
LOC_Os01g58048	-4.34404	0.0270981	protein|expressed protein
LOC_Os01g67270	-4.34404	0.0270981	protein|expressed protein
LOC_Os02g04900	-4.34404	0.0270981	protein|expressed protein
LOC_Os02g13550	-4.34404	0.0270981	protein|hypothetical protein
LOC_Os03g33310	-4.34404	0.0270981	protein|retrotransposon, putative, centromere-specific, expressed
LOC_Os04g03700	-4.34404	0.0270981	protein|transposon protein, putative, CACTA, En/Spm sub-class, expressed
LOC_Os04g18260	-4.34404	0.0270981	protein|retrotransposon protein, putative, unclassified
LOC_Os04g22320	-4.34404	0.0270981	protein|hypothetical protein
LOC_Os04g46270	-4.34404	0.0270981	protein|expressed protein
LOC_Os04g48330	-4.34404	0.0270981	protein|ethylene-responsive transcription factor ERF027, putative, expressed
LOC_Os05g11190	-4.34404	0.0270981	protein|BTB2 - Bric-a-Brac, Tramtrack, Broad Complex BTB domain, expressed
LOC_Os05g24380	-4.34404	0.0270981	protein|retrotransposon protein, putative, unclassified, expressed
LOC_Os06g13420	-4.34404	0.0270981	protein|OsSCP34 - Putative Serine Carboxypeptidase homologue, expressed
LOC_Os06g17060	-4.34404	0.0270981	protein|retrotransposon protein, putative, Ty1-copia subclass
LOC_Os06g22950	-4.34404	0.0270981	protein|hypothetical protein
LOC_Os06g23820	-4.34404	0.0270981	protein|retrotransposon protein, putative, unclassified, expressed
LOC_Os06g23830	-4.34404	0.0270981	protein|retrotransposon protein, putative, unclassified, expressed
LOC_Os06g43304	-4.34404	0.0270981	protein|cytochrome P450, putative, expressed
LOC_Os07g10570	-4.34404	0.0270981	protein|PROLM25 - Prolamin precursor, expressed
LOC_Os08g04760	-4.34404	0.0270981	protein|retrotransposon protein, putative, unclassified, expressed
LOC_Os08g22640	-4.34404	0.0270981	protein|retrotransposon protein, putative, unclassified, expressed
LOC_Os09g25130	-4.34404	0.0270981	protein|hypothetical protein
LOC_Os09g26480	-4.34404	0.0270981	protein|expressed protein
LOC_Os09g34140	-4.34404	0.0270981	protein|expressed protein
LOC_Os09g38180	-4.34404	0.0270981	protein|retrotransposon protein, putative, Ty3-gypsy subclass, expressed
LOC_Os09g38200	-4.34404	0.0270981	protein|retrotransposon protein, putative, unclassified, expressed
LOC_Os10g08014	-4.34404	0.0270981	protein|white-brown complex homolog protein 11, putative, expressed
LOC_Os10g28370	-4.34404	0.0270981	protein|chlorophyllase-2, chloroplast precursor, putative, expressed
LOC_Os10g30010	-4.34404	0.0270981	protein|retrotransposon protein, putative, unclassified, expressed
LOC_Os10g38278	-4.34404	0.0270981	protein|chloroplast 30S ribosomal protein S2, putative, expressed
LOC_Os10g40859	-4.34404	0.0270981	protein|matrixin family protein, expressed
LOC_Os11g14790	-4.34404	0.0270981	protein|retrotransposon protein, putative, unclassified, expressed
LOC_Os11g22190	-4.34404	0.0270981	protein|transposon protein, putative, unclassified
LOC_Os12g36510	-4.34404	0.0270981	protein|retrotransposon protein, putative, unclassified, expressed
LOC_Os10g37160	-4.27474	0.00378871	protein|transposon protein, putative, unclassified, expressed
LOC_Os01g02550	-4.26377	0.0227572	protein|protein kinase domain containing protein, expressed
LOC_Os01g09960	-4.26377	0.0227572	protein|transposon protein, putative, unclassified, expressed
LOC_Os01g28740	-4.26377	0.0227572	protein|transposon protein, putative, unclassified, expressed
LOC_Os01g34520	-4.26377	0.0227572	protein|expressed protein
LOC_Os02g10390	-4.26377	0.0227572	protein|chlorophyll A-B binding protein, putative, expressed
LOC_Os02g51220	-4.26377	0.0227572	protein|transposon protein, putative, CACTA, En/Spm sub-class, expressed
LOC_Os03g14669	-4.26377	0.0227572	protein|core histone H2A/H2B/H3/H4, putative, expressed
LOC_Os03g26680	-4.26377	0.0227572	protein|expressed protein
LOC_Os03g45440	-4.26377	0.0227572	protein|expressed protein
LOC_Os04g04230	-4.26377	0.0227572	protein|9-cis-epoxycarotenoid dioxygenase 1, chloroplast precursor, putative, expressed
LOC_Os04g04720	-4.26377	0.0227572	protein|retrotransposon protein, putative, unclassified, expressed
LOC_Os04g14570	-4.26377	0.0227572	protein|expressed protein
LOC_Os05g08760	-4.26377	0.0227572	protein|expressed protein
LOC_Os05g36020	-4.26377	0.0227572	protein|expressed protein
LOC_Os06g06200	-4.26377	0.0227572	protein|retrotransposon protein, putative, LINE subclass, expressed
LOC_Os06g24630	-4.26377	0.0227572	protein|retrotransposon protein, putative, Ty3-gypsy subclass, expressed
LOC_Os06g47980	-4.26377	0.0227572	protein|expressed protein
LOC_Os07g43750	-4.26377	0.0227572	protein|retrotransposon protein, putative, unclassified, expressed
LOC_Os08g10670	-4.26377	0.0227572	protein|expressed protein
LOC_Os08g11940	-4.26377	0.0227572	protein|retrotransposon protein, putative, Ty3-gypsy subclass, expressed
LOC_Os08g16940	-4.26377	0.0227572	protein|ZOS8-01 - C2H2 zinc finger protein, expressed
LOC_Os08g44970	-4.26377	0.0227572	protein|transposon protein, putative, CACTA, En/Spm sub-class, expressed
LOC_Os09g04240	-4.26377	0.0227572	protein|retrotransposon protein, putative, unclassified, expressed
LOC_Os09g39000	-4.26377	0.0227572	protein|OsFBX341 - F-box domain containing protein, expressed
LOC_Os11g34050	-4.26377	0.0227572	protein|retrotransposon, putative, centromere-specific, expressed
LOC_Os12g10470	-4.26377	0.0227572	protein|expressed protein
LOC_Os12g15110	-4.26377	0.0227572	protein|retrotransposon protein, putative, unclassified, expressed
LOC_Os11g42380	-4.21445	0.0456602	protein|expressed protein
LOC_Os04g10060	-4.18627	0.00915693	protein|ent-kaurene synthase, chloroplast precursor, putative, expressed
LOC_Os08g08090	-4.17576	0.0151092	protein|wound induced protein, putative, expressed
LOC_Os04g01470	-4.1711	0.00581854	protein|O-methyltransferase, putative, expressed
LOC_Os06g05730	-4.16721	0.00249113	protein|expressed protein
LOC_Os05g15850	-4.16094	0.0256861	protein|glycosyl hydrolase, putative, expressed
LOC_Os08g17390	-4.16094	0.0256861	protein|expressed protein
LOC_Os06g07330	-4.14947	0.0182297	protein|OsWAK63 - OsWAK receptor-like protein kinase, expressed
LOC_Os10g21670	-4.09378	0.0155613	protein|dehydration stress-induced protein, putative, expressed
LOC_Os01g09090	-4.05547	0.0289388	protein|expressed protein
LOC_Os01g37230	-4.05547	0.0289388	protein|retrotransposon protein, putative, unclassified, expressed
LOC_Os01g46910	-4.05547	0.0289388	protein|microneme protein Sm70, putative, expressed
LOC_Os01g50460	-4.05547	0.0289388	protein|nodulin MtN3 family protein, putative, expressed
LOC_Os02g09120	-4.05547	0.0289388	protein|isoleucyl-tRNA synthetase, cytoplasmic, putative, expressed
LOC_Os02g22120	-4.05547	0.0289388	protein|expressed protein
LOC_Os02g42280	-4.05547	0.0289388	protein|UDP-glucoronosyl/UDP-glucosyl transferase family protein, putative, expressed
LOC_Os02g43194	-4.05547	0.0289388	protein|aldehyde dehydrogenase, putative, expressed
LOC_Os03g02210	-4.05547	0.0289388	protein|expressed protein
LOC_Os03g32980	-4.05547	0.0289388	protein|expressed protein
LOC_Os03g48120	-4.05547	0.0289388	protein|BTB/POZ domain containing protein, putative
LOC_Os03g49340	-4.05547	0.0289388	protein|transposon protein, putative, Mariner sub-class, expressed
LOC_Os03g61510	-4.05547	0.0289388	protein|pectinesterase inhibitor domain containing protein, expressed
LOC_Os04g02490	-4.05547	0.0289388	protein|expressed protein
LOC_Os04g09880	-4.05547	0.0289388	protein|expressed protein
LOC_Os04g43480	-4.05547	0.0289388	protein|retrotransposon protein, putative, unclassified, expressed
LOC_Os04g53606	-4.05547	0.0289388	protein|expressed protein
LOC_Os04g54960	-4.05547	0.0289388	protein|expressed protein
LOC_Os04g56960	-4.05547	0.0289388	protein|expressed protein
LOC_Os05g25914	-4.05547	0.0289388	protein|expressed protein
LOC_Os05g36030	-4.05547	0.0289388	protein|retrotransposon, putative, centromere-specific
LOC_Os06g07320	-4.05547	0.0289388	protein|retrotransposon protein, putative, unclassified, expressed
LOC_Os06g41490	-4.05547	0.0289388	protein|expressed protein
LOC_Os06g51370	-4.05547	0.0289388	protein|OsSCP38 - Putative Serine Carboxypeptidase homologue, expressed
LOC_Os07g01520	-4.05547	0.0289388	protein|expressed protein
LOC_Os07g02180	-4.05547	0.0289388	protein|3-5 exonuclease domain-containing protein, putative, expressed
LOC_Os07g20890	-4.05547	0.0289388	protein|retrotransposon protein, putative, unclassified
LOC_Os07g26540	-4.05547	0.0289388	protein|hexokinase, putative, expressed
LOC_Os07g33170	-4.05547	0.0289388	protein|retrotransposon protein, putative, unclassified, expressed
LOC_Os07g33190	-4.05547	0.0289388	protein|retrotransposon protein, putative, unclassified, expressed
LOC_Os08g20440	-4.05547	0.0289388	protein|OsMADS69 - MADS-box family gene with M-alpha type-box, expressed
LOC_Os08g22190	-4.05547	0.0289388	protein|expressed protein
LOC_Os08g26020	-4.05547	0.0289388	protein|transposon protein, putative, CACTA, En/Spm sub-class, expressed
LOC_Os08g31600	-4.05547	0.0289388	protein|expressed protein
LOC_Os09g29690	-4.05547	0.0289388	protein|beta-expansin precursor, putative, expressed
LOC_Os09g32480	-4.05547	0.0289388	protein|expressed protein
LOC_Os09g39110	-4.05547	0.0289388	protein|vignain precursor, putative, expressed
LOC_Os10g01500	-4.05547	0.0289388	protein|expressed protein
LOC_Os10g03370	-4.05547	0.0289388	protein|retrotransposon, putative, centromere-specific, expressed
LOC_Os10g09300	-4.05547	0.0289388	protein|retrotransposon protein, putative, Ty3-gypsy subclass, expressed
LOC_Os10g12050	-4.05547	0.0289388	protein|expressed protein
LOC_Os10g13790	-4.05547	0.0289388	protein|retrotransposon protein, putative, Ty3-gypsy subclass, expressed
LOC_Os10g29100	-4.05547	0.0289388	protein|MBTB44 - Bric-a-Brac, Tramtrack, Broad Complex BTB domain with Meprin and TRAF Homology MATH domain, expressed
LOC_Os10g41070	-4.05547	0.0289388	protein|glycerol-3-phosphate acyltransferase 1, putative, expressed
LOC_Os11g02280	-4.05547	0.0289388	protein|expressed protein
LOC_Os11g12280	-4.05547	0.0289388	protein|expressed protein
LOC_Os11g30400	-4.05547	0.0289388	protein|expressed protein
LOC_Os11g35000	-4.05547	0.0289388	protein|expressed protein
LOC_Os11g46290	-4.05547	0.0289388	protein|transposon protein, putative, unclassified, expressed
LOC_Os12g02940	-4.05547	0.0289388	protein|expressed protein
LOC_Os12g06430	-4.05547	0.0289388	protein|retrotransposon protein, putative, unclassified
LOC_Os12g07210	-4.05547	0.0289388	protein|expressed protein
LOC_Os12g19640	-4.05547	0.0289388	protein|retrotransposon protein, putative, Ty3-gypsy subclass
LOC_Os12g33750	-4.05547	0.0289388	protein|retrotransposon protein, putative, unclassified
LOC_Os12g41970	-4.05547	0.0289388	protein|lipase class 3 family protein, putative, expressed
LOC_Os10g33510	-4.01564	0.041852	protein|hypothetical protein
LOC_Os02g36210	-4.01292	0.0339559	protein|ent-kaurene synthase, chloroplast precursor, putative, expressed
LOC_Os04g11860	-3.9759	0.0444988	protein|expressed protein
LOC_Os10g25400	-3.97164	0.0488908	protein|GDSL-like lipase/acylhydrolase, putative, expressed
LOC_Os03g61500	-3.96461	0.0283046	protein|uncharacterized Cys-rich domain containing protein, putative, expressed
LOC_Os04g51640	-3.96242	0.0182544	protein|expressed protein
LOC_Os11g47550	-3.94742	0.00119194	protein|glycosyl hydrolase, putative, expressed
LOC_Os05g39310	-3.93891	0.0389916	protein|thiamine pyrophosphate enzyme, C-terminal TPP binding domain containing protein, expressed
LOC_Os08g08070	-3.90565	0.00967603	protein|transporter family protein, putative, expressed
LOC_Os07g48190	-3.90249	0.022658	protein|expressed protein
ChrSy.fgenesh.gene.69	-3.86375	0.0399621	NA
LOC_Os01g35880	-3.86375	0.0399621	protein|expressed protein
LOC_Os01g62510	-3.86375	0.0399621	protein|WRKY119, expressed
LOC_Os02g57550	-3.86375	0.0399621	protein|ZOS2-18 - C2H2 zinc finger protein, expressed
LOC_Os03g50800	-3.86375	0.0399621	protein|fucosyltransferase 6, putative, expressed
LOC_Os03g59090	-3.86375	0.0399621	protein|retrotransposon protein, putative, unclassified, expressed
LOC_Os03g61870	-3.86375	0.0399621	protein|transposon protein, putative, Mariner sub-class, expressed
LOC_Os04g03790	-3.86375	0.0399621	protein|retrotransposon protein, putative, unclassified, expressed
LOC_Os04g21080	-3.86375	0.0399621	protein|retrotransposon protein, putative, unclassified, expressed
LOC_Os05g41840	-3.86375	0.0399621	protein|expressed protein
LOC_Os07g05710	-3.86375	0.0399621	protein|expressed protein
LOC_Os07g06274	-3.86375	0.0399621	protein|retrotransposon protein, putative, Ty3-gypsy subclass, expressed
LOC_Os07g26900	-3.86375	0.0399621	protein|alpha-galactosidase precursor, putative, expressed
LOC_Os08g08390	-3.86375	0.0399621	protein|retrotransposon protein, putative, unclassified, expressed
LOC_Os08g28820	-3.86375	0.0399621	protein|Skp1 family, dimerisation domain containing protein, expressed
LOC_Os09g27840	-3.86375	0.0399621	protein|transposon protein, putative, unclassified, expressed
LOC_Os10g01920	-3.86375	0.0399621	protein|transferase family protein, putative, expressed
LOC_Os10g19000	-3.86375	0.0399621	protein|transposon protein, putative, CACTA, En/Spm sub-class, expressed
LOC_Os10g40150	-3.86375	0.0399621	protein|retrotransposon protein, putative, Ty3-gypsy subclass, expressed
LOC_Os12g37260	-3.86375	0.0399621	protein|lipoxygenase 2.1, chloroplast precursor, putative, expressed
LOC_Os12g39950	-3.86375	0.0399621	protein|expressed protein
LOC_Os09g38840	-3.85894	0.00254187	protein|OsWAK90 - OsWAK receptor-like protein kinase, expressed
LOC_Os11g37210	-3.85729	0.000905527	protein|MTN26L5 - MtN26 family protein precursor, expressed
LOC_Os07g14880	-3.85702	0.0496643	protein|expressed protein
LOC_Os04g46250	-3.85432	4.37e-05	protein|AP2 domain containing protein, expressed
LOC_Os01g27860	-3.83942	0.00148819	protein|expressed protein
LOC_Os09g30438	-3.80241	0.0425698	protein|expressed protein
LOC_Os01g24200	-3.77578	0.00777429	protein|expressed protein
LOC_Os01g46390	-3.77544	0.0118435	protein|DUF538 domain containing protein, putative, expressed
LOC_Os11g14150	-3.77544	0.0118435	protein|transposon protein, putative, Pong sub-class, expressed
LOC_Os01g40430	-3.76713	0.000948581	protein|WRKY27, expressed
LOC_Os09g38350	-3.76686	0.00271648	protein|AMP-binding domain containing protein, expressed
LOC_Os09g20170	-3.7559	0.00648941	protein|expressed protein
LOC_Os02g26540	-3.74041	0.0453051	protein|expressed protein
LOC_Os03g23800	-3.74041	0.0453051	protein|retrotransposon protein, putative, Ty3-gypsy subclass, expressed
LOC_Os08g13590	-3.73215	0.00471519	protein|retrotransposon protein, putative, unclassified, expressed
LOC_Os05g36100	-3.73062	0.0193014	protein|AP2 domain containing protein, expressed
LOC_Os04g57530	-3.73012	0.0340295	protein|transcription factor, putative, expressed
LOC_Os04g09260	-3.71844	0.000646509	protein|transferase family protein, putative, expressed
LOC_Os01g42370	-3.70687	0.0234016	protein|pleiotropic drug resistance protein, putative, expressed
LOC_Os12g18090	-3.68619	0.0275625	protein|expressed protein
LOC_Os07g27650	-3.68617	0.0019697	protein|expressed protein
LOC_Os07g03580	-3.67941	0.0299751	protein|SCP-like extracellular protein, expressed
LOC_Os01g07650	-3.67785	0.048167	protein|expressed protein
LOC_Os01g15800	-3.67785	0.048167	protein|expressed protein
LOC_Os01g23530	-3.67785	0.048167	protein|terpene synthase, putative, expressed
LOC_Os01g28960	-3.67785	0.048167	protein|retrotransposon protein, putative, Ty3-gypsy subclass, expressed
LOC_Os01g29488	-3.67785	0.048167	protein|retrotransposon protein, putative, unclassified, expressed
LOC_Os01g37460	-3.67785	0.048167	protein|zinc finger family protein, putative, expressed
LOC_Os01g47960	-3.67785	0.048167	protein|retrotransposon protein, putative, Ty3-gypsy subclass
LOC_Os01g55549	-3.67785	0.048167	protein|homeobox and START domains containing protein, putative, expressed
LOC_Os01g55610	-3.67785	0.048167	protein|peptide transporter PTR2, putative, expressed
LOC_Os01g62690	-3.67785	0.048167	protein|expressed protein
LOC_Os01g66680	-3.67785	0.048167	protein|S-domain receptor-like protein kinase, putative, expressed
LOC_Os01g67700	-3.67785	0.048167	protein|expressed protein
LOC_Os01g72630	-3.67785	0.048167	protein|expressed protein
LOC_Os02g03500	-3.67785	0.048167	protein|expressed protein
LOC_Os02g03660	-3.67785	0.048167	protein|OsFBDUF12 - F-box and DUF domain containing protein, expressed
LOC_Os02g09540	-3.67785	0.048167	protein|expressed protein
LOC_Os02g11665	-3.67785	0.048167	protein|transposon protein, putative, unclassified, expressed
LOC_Os02g15780	-3.67785	0.048167	protein|expressed protein
LOC_Os02g22690	-3.67785	0.048167	protein|retrotransposon, putative, centromere-specific
LOC_Os02g29040	-3.67785	0.048167	protein|ankyrin repeat domain containing protein, putative, expressed
LOC_Os02g36050	-3.67785	0.048167	protein|retrotransposon protein, putative, unclassified, expressed
LOC_Os02g36790	-3.67785	0.048167	protein|retrotransposon protein, putative, Ty3-gypsy subclass
LOC_Os02g44850	-3.67785	0.048167	protein|GDSL-like lipase/acylhydrolase, putative, expressed
LOC_Os02g57010	-3.67785	0.048167	protein|RNA recognition motif containing protein, putative, expressed
LOC_Os03g02890	-3.67785	0.048167	protein|expressed protein
LOC_Os03g03050	-3.67785	0.048167	protein|expressed protein
LOC_Os03g06060	-3.67785	0.048167	protein|expansin precursor, putative, expressed
LOC_Os03g14915	-3.67785	0.048167	protein|expressed protein
LOC_Os03g21180	-3.67785	0.048167	protein|retrotransposon protein, putative, unclassified, expressed
LOC_Os03g26310	-3.67785	0.048167	protein|expressed protein
LOC_Os03g33490	-3.67785	0.048167	protein|hypothetical protein
LOC_Os03g33870	-3.67785	0.048167	protein|retrotransposon protein, putative, Ty3-gypsy subclass, expressed
LOC_Os03g40720	-3.67785	0.048167	protein|UDP-glucose 6-dehydrogenase, putative, expressed
LOC_Os03g51040	-3.67785	0.048167	protein|STRUBBELIG-RECEPTOR FAMILY 6 precursor, putative, expressed
LOC_Os03g51210	-3.67785	0.048167	protein|expressed protein
LOC_Os03g57060	-3.67785	0.048167	protein|expressed protein
LOC_Os03g62460	-3.67785	0.048167	protein|transposon protein, putative, CACTA, En/Spm sub-class, expressed
LOC_Os04g10730	-3.67785	0.048167	protein|retrotransposon protein, putative, unclassified, expressed
LOC_Os04g18410	-3.67785	0.048167	protein|retrotransposon protein, putative, unclassified, expressed
LOC_Os04g21500	-3.67785	0.048167	protein|retrotransposon protein, putative, Ty3-gypsy subclass, expressed
LOC_Os04g24540	-3.67785	0.048167	protein|expressed protein
LOC_Os04g34350	-3.67785	0.048167	protein|retrotransposon protein, putative, Ty3-gypsy subclass, expressed
LOC_Os04g45230	-3.67785	0.048167	protein|hypothetical protein
LOC_Os04g46490	-3.67785	0.048167	protein|aquaporin protein, putative, expressed
LOC_Os04g46710	-3.67785	0.048167	protein|thioesterase family protein, putative, expressed
LOC_Os06g02940	-3.67785	0.048167	protein|expressed protein
LOC_Os06g11260	-3.67785	0.048167	protein|12-oxophytodienoate reductase 2, putative, expressed
LOC_Os06g12450	-3.67785	0.048167	protein|soluble starch synthase 2-3, chloroplast precursor, putative, expressed
LOC_Os06g13390	-3.67785	0.048167	protein|SAM dependent carboxyl methyltransferase, putative, expressed
LOC_Os06g16150	-3.67785	0.048167	protein|expressed protein
LOC_Os06g16600	-3.67785	0.048167	protein|RNA-directed DNA polymerase, putative, expressed
LOC_Os06g17200	-3.67785	0.048167	protein|retrotransposon protein, putative, unclassified, expressed
LOC_Os06g23730	-3.67785	0.048167	protein|retrotransposon, putative, centromere-specific
LOC_Os06g26070	-3.67785	0.048167	protein|retrotransposon protein, putative, Ty3-gypsy subclass, expressed
LOC_Os06g30179	-3.67785	0.048167	protein|cytochrome P450, putative, expressed
LOC_Os06g30880	-3.67785	0.048167	protein|expressed protein
LOC_Os06g36000	-3.67785	0.048167	protein|AP2 domain containing protein, expressed
LOC_Os06g36280	-3.67785	0.048167	protein|retrotransposon protein, putative, Ty1-copia subclass
LOC_Os06g46010	-3.67785	0.048167	protein|expressed protein
LOC_Os07g24578	-3.67785	0.048167	protein|transposon protein, putative, unclassified
LOC_Os07g25640	-3.67785	0.048167	protein|retrotransposon protein, putative, Ty3-gypsy subclass, expressed
LOC_Os07g26190	-3.67785	0.048167	protein|retrotransposon protein, putative, unclassified
LOC_Os07g27060	-3.67785	0.048167	protein|hypothetical protein
LOC_Os07g32774	-3.67785	0.048167	protein|chorismate mutase/prephenate dehydratase, putative, expressed
LOC_Os07g34830	-3.67785	0.048167	protein|ankyrin repeat family protein, putative, expressed
LOC_Os07g41620	-3.67785	0.048167	protein|expressed protein
LOC_Os08g04250	-3.67785	0.048167	protein|cysteine-rich repeat secretory protein 55 precursor, putative, expressed
LOC_Os08g10890	-3.67785	0.048167	protein|retrotransposon, putative, centromere-specific, expressed
LOC_Os08g11920	-3.67785	0.048167	protein|retrotransposon protein, putative, Ty3-gypsy subclass, expressed
LOC_Os08g20350	-3.67785	0.048167	protein|retrotransposon protein, putative, Ty3-gypsy subclass, expressed
LOC_Os08g22930	-3.67785	0.048167	protein|conserved hypothetical protein
LOC_Os08g34820	-3.67785	0.048167	protein|OsFBX292 - F-box domain containing protein, expressed
LOC_Os08g35750	-3.67785	0.048167	protein|Cupin domain containing protein, expressed
LOC_Os08g42790	-3.67785	0.048167	protein|expressed protein
LOC_Os08g44550	-3.67785	0.048167	protein|expressed protein
LOC_Os09g11650	-3.67785	0.048167	protein|retrotransposon protein, putative, Ty3-gypsy subclass, expressed
LOC_Os09g12350	-3.67785	0.048167	protein|expressed protein
LOC_Os09g30502	-3.67785	0.048167	protein|transposon protein, putative, unclassified, expressed
LOC_Os09g36680	-3.67785	0.048167	protein|ribonuclease T2 family domain containing protein, expressed
LOC_Os10g15230	-3.67785	0.048167	protein|retrotransposon protein, putative, Ty3-gypsy subclass
LOC_Os10g22830	-3.67785	0.048167	protein|expressed protein
LOC_Os10g24290	-3.67785	0.048167	protein|retrotransposon protein, putative, unclassified, expressed
LOC_Os10g27400	-3.67785	0.048167	protein|expressed protein
LOC_Os10g34760	-3.67785	0.048167	protein|RIPER3 - Ripening-related family protein precursor, putative, expressed
LOC_Os11g06620	-3.67785	0.048167	protein|transposon protein, putative, CACTA, En/Spm sub-class, expressed
LOC_Os11g12160	-3.67785	0.048167	protein|retrotransposon protein, putative, unclassified, expressed
LOC_Os11g13840	-3.67785	0.048167	protein|AP2 domain containing protein, expressed
LOC_Os11g19240	-3.67785	0.048167	protein|transmembrane amino acid transporter protein, putative, expressed
LOC_Os11g32060	-3.67785	0.048167	protein|retrotransposon protein, putative, unclassified, expressed
LOC_Os12g04910	-3.67785	0.048167	protein|retrotransposon protein, putative, Ty3-gypsy subclass, expressed
LOC_Os12g16620	-3.67785	0.048167	protein|retrotransposon protein, putative, unclassified, expressed
LOC_Os12g17700	-3.67785	0.048167	protein|expressed protein
LOC_Os12g25370	-3.67785	0.048167	protein|retrotransposon protein, putative, unclassified, expressed
LOC_Os12g26710	-3.67785	0.048167	protein|retrotransposon protein, putative, Ty3-gypsy subclass, expressed
LOC_Os12g41270	-3.67785	0.048167	protein|cysteine-rich receptor-like protein kinase 20 precursor, putative, expressed
LOC_Os12g43230	-3.67785	0.048167	protein|retrotransposon protein, putative, Ty3-gypsy subclass, expressed
LOC_Os04g39180	-3.65509	0.0140952	protein|nodulation receptor kinase precursor, putative, expressed
LOC_Os03g03720	-3.64357	0.00613173	protein|glyceraldehyde-3-phosphate dehydrogenase, putative, expressed
LOC_Os05g18604	-3.63711	0.000539979	protein|OsSCP28 - Putative Serine Carboxypeptidase homologue, expressed
LOC_Os12g08760	-3.61408	0.012414	protein|carboxyvinyl-carboxyphosphonate phosphorylmutase, putative, expressed
LOC_Os11g20790	-3.60823	0.00130212	protein|adenylate kinase, putative, expressed
LOC_Os04g38270	-3.60234	0.0115181	protein|expressed protein
LOC_Os08g36000	-3.60162	0.0107257	protein|OsFBL51 - F-box domain and LRR containing protein, expressed
LOC_Os12g03770	-3.586	0.0116388	protein|transposon protein, putative, CACTA, En/Spm sub-class, expressed
LOC_Os06g37300	-3.53687	0.0206855	protein|cytochrome P450, putative, expressed
LOC_Os01g42380	-3.50761	0.0105656	protein|pleiotropic drug resistance protein, putative, expressed
LOC_Os12g27930	-3.50046	0.000613784	protein|expressed protein
LOC_Os09g38830	-3.48136	0.00282925	protein|OsWAK89a - OsWAK receptor-like protein kinase, expressed
LOC_Os05g51030	-3.47457	0.0192751	protein|expressed protein
LOC_Os09g25430	-3.45808	0.0032368	protein|ZOS9-07 - C2H2 zinc finger protein, expressed
LOC_Os04g33290	-3.44131	0.0161816	protein|cysteine protease, putative, expressed
LOC_Os11g47530	-3.44027	0.00153997	protein|glycosyl hydrolase, putative, expressed
LOC_Os06g50950	-3.431	0.0441175	protein|GDSL-like lipase/acylhydrolase, putative, expressed
LOC_Os06g24130	-3.43056	0.0184546	protein|expressed protein
LOC_Os07g39860	-3.39454	0.00361663	protein|expressed protein
LOC_Os06g08600	-3.39144	0.000337397	protein|versicolorin reductase, putative, expressed
LOC_Os02g15060	-3.39059	0.0301554	protein|zinc finger, C3HC4 type domain containing protein, expressed
LOC_Os02g36030	-3.31324	0.0250174	protein|cytochrome P450, putative, expressed
LOC_Os12g36430	-3.28694	0.00112196	protein|expressed protein
LOC_Os01g01290	-3.27996	0.0332743	protein|histone-like transcription factor and archaeal histone, putative, expressed
LOC_Os07g34820	-3.2634	0.00315137	protein|ankyrin repeat domain-containing protein, putative, expressed
LOC_Os03g50720	-3.26033	0.0249465	protein|expressed protein
LOC_Os08g36600	-3.24567	0.000217482	protein|expressed protein
LOC_Os02g36280	-3.22147	0.0134005	protein|cytochrome P450, putative, expressed
LOC_Os05g35140	-3.17914	0.00603811	protein|nodulin MtN3 family protein, putative, expressed
LOC_Os04g58940	-3.17489	0.020282	protein|expressed protein
LOC_Os03g18020	-3.16802	0.00170331	protein|rhodanese-like family protein, putative, expressed
LOC_Os02g35329	-3.12468	0.029287	protein|RING-H2 finger protein ATL3F, putative, expressed
LOC_Os06g09270	-3.11967	0.00746936	protein|hypro1, putative, expressed
LOC_Os02g30060	-3.08799	0.0452668	protein|3-oxoacyl-reductase, chloroplast precursor, putative, expressed
LOC_Os12g33928	-3.07785	0.0266737	protein|expressed protein
LOC_Os01g04220	-3.06578	0.0370781	protein|DNA binding protein, putative, expressed
LOC_Os12g43179	-3.04465	0.00961174	protein|retrotransposon protein, putative, Ty3-gypsy subclass, expressed
LOC_Os09g15540	-3.03547	0.0426289	protein|OsFBX312 - F-box domain containing protein, expressed
LOC_Os09g07290	-3.01448	0.0124237	protein|GDSL-like lipase/acylhydrolase, putative, expressed
LOC_Os04g56430	-3.0051	0.00021639	protein|cysteine-rich receptor-like protein kinase, putative, expressed
LOC_Os12g08850	-2.9976	0.0466362	protein|expressed protein
LOC_Os05g33830	-2.99437	0.00356662	protein|zinc finger, C3HC4 type domain containing protein, expressed
LOC_Os03g59320	-2.99025	0.0343791	protein|expressed protein
LOC_Os06g32160	-2.97959	1.14e-05	protein|THION7 - Plant thionin family protein precursor, expressed
LOC_Os04g59200	-2.97546	0.0374433	protein|peroxidase precursor, putative, expressed
LOC_Os01g09990	-2.96615	0.00168339	protein|helix-loop-helix DNA-binding domain containing protein, expressed
LOC_Os05g47730	-2.96544	0.0307377	protein|LTPL153 - Protease inhibitor/seed storage/LTP family protein precursor, expressed
LOC_Os04g48850	-2.93207	0.00352998	protein|aminotransferase, classes I and II, domain containing protein, expressed
LOC_Os01g29780	-2.92218	0.049971	protein|expressed protein
LOC_Os11g47110	-2.91187	0.00241528	protein|OsWAK121 - OsWAK receptor-like protein kinase, expressed
LOC_Os02g58370	-2.91119	0.0319393	protein|expressed protein
LOC_Os06g33100	-2.89211	0.000607769	protein|peroxidase precursor, putative, expressed
LOC_Os02g26480	-2.88713	0.041204	protein|OsSCP7 - Putative Serine Carboxypeptidase homologue, expressed
LOC_Os04g32480	-2.87912	0.00116256	protein|zinc-finger protein, putative, expressed
LOC_Os11g03150	-2.87833	0.0435181	protein|retrotransposon protein, putative, SINE subclass, expressed
LOC_Os04g38800	-2.87293	0.0309995	protein|expressed protein
LOC_Os07g26230	-2.8705	0.0104596	protein|retrotransposon protein, putative, Ty3-gypsy subclass, expressed
LOC_Os03g29270	-2.86116	0.00846576	protein|expressed protein
LOC_Os08g04370	-2.85271	0.00146197	protein|plastocyanin-like domain containing protein, putative, expressed
LOC_Os07g07290	-2.82034	0.0307937	protein|expressed protein
LOC_Os05g05290	-2.81844	0.0168408	protein|expressed protein
LOC_Os01g66760	-2.8137	5.42e-05	protein|inactive receptor kinase At2g26730 precursor, putative, expressed
LOC_Os01g04750	-2.81054	0.029484	protein|B3 DNA binding domain containing protein, expressed
LOC_Os02g01310	-2.79166	0.0205196	protein|invertase/pectin methylesterase inhibitor family protein, putative, expressed
LOC_Os07g34260	-2.78241	0.0185852	protein|chalcone and stilbene synthases, putative, expressed
LOC_Os02g35540	-2.77663	0.00320317	protein|expressed protein
LOC_Os09g37834	-2.76514	0.00157778	protein|serine/threonine-protein kinase receptor precursor, putative, expressed
LOC_Os06g29110	-2.76417	0.019796	protein|MLO domain containing protein, putative, expressed
LOC_Os04g45290	-2.76111	3.59e-05	protein|glycosyl hydrolases, putative, expressed
LOC_Os06g45580	-2.73621	0.012798	protein|RING-H2 finger protein, putative, expressed
LOC_Os03g11430	-2.73005	0.0429124	protein|expressed protein
LOC_Os04g18280	-2.72776	0.0431937	protein|retrotransposon protein, putative, unclassified, expressed
LOC_Os07g03467	-2.72087	0.000837617	protein|SCP-like extracellular protein, expressed
LOC_Os06g32980	-2.71527	5.17e-05	protein|peroxidase precursor, putative, expressed
LOC_Os03g46070	-2.71517	0.00148909	protein|thaumatin, putative, expressed
LOC_Os11g45380	-2.70718	0.00390205	protein|zinc finger family protein, putative, expressed
LOC_Os12g31180	-2.68997	0.0319615	protein|retrotransposon protein, putative, Ty3-gypsy subclass, expressed
LOC_Os02g21070	-2.68429	0.0105447	protein|PPR repeat domain containing protein, putative, expressed
LOC_Os05g06380	-2.68242	0.00125804	protein|transferase family protein, putative, expressed
LOC_Os11g04400	-2.6771	0.012788	protein|GRAS family transcription factor containing protein, expressed
LOC_Os01g12210	-2.66761	0.0298335	protein|aluminum-activated malate transporter, putative, expressed
LOC_Os11g28910	-2.66722	0.00493165	protein|transposon protein, putative, CACTA, En/Spm sub-class, expressed
LOC_Os02g36190	-2.66042	0.0317544	protein|cytochrome P450, putative, expressed
LOC_Os06g26030	-2.65551	0.0156294	protein|retrotransposon protein, putative, Ty3-gypsy subclass, expressed
LOC_Os06g38040	-2.6355	0.041796	protein|retrotransposon protein, putative, unclassified, expressed
LOC_Os05g50770	-2.62917	0.00230918	protein|C4-dicarboxylate transporter/malic acid transport protein, expressed
LOC_Os10g37120	-2.60455	0.0273835	protein|transposon protein, putative, unclassified, expressed
LOC_Os02g46400	-2.58692	0.0139293	protein|expressed protein
LOC_Os04g30110	-2.57812	0.0272264	protein|wall-associated receptor kinase 3 precursor, putative, expressed
LOC_Os02g10550	-2.57732	0.00528293	protein|expressed protein
LOC_Os01g41710	-2.53863	0.0148627	protein|chlorophyll A-B binding protein, putative, expressed
LOC_Os03g61270	-2.52231	0.000536301	protein|OsMan04 - Endo-Beta-Mannanase, expressed
LOC_Os06g43080	-2.51507	0.0439355	protein|expressed protein
LOC_Os01g71340	-2.49625	2.08e-14	protein|glycosyl hydrolases family 17, putative, expressed
LOC_Os02g36110	-2.49081	0.026615	protein|cytochrome P450, putative, expressed
LOC_Os11g31560	-2.48876	0.000132683	protein|BRASSINOSTEROID INSENSITIVE 1-associated receptor kinase 1 precursor, putative, expressed
LOC_Os05g13970	-2.48597	0.00933018	protein|phosphorylase domain containing protein, putative, expressed
LOC_Os11g05750	-2.47535	0.0445671	protein|expressed protein
LOC_Os07g27390	-2.43852	0.00344186	protein|retrotransposon protein, putative, unclassified, expressed
LOC_Os08g26240	-2.43321	0.0325953	protein|hypothetical protein
LOC_Os12g02350	-2.42479	0.0229102	protein|RING-H2 finger protein, putative, expressed
LOC_Os03g64310	-2.415	0.0438838	protein|expressed protein
LOC_Os07g05830	-2.41455	0.0113514	protein|zinc-finger protein, putative, expressed
LOC_Os12g43870	-2.41115	0.0037493	protein|expressed protein
LOC_Os01g52320	-2.40758	0.00640167	protein|NB-ARC domain containing protein, expressed
LOC_Os08g43840	-2.3939	0.0355808	protein|expressed protein
LOC_Os07g31960	-2.39144	0.0282104	protein|UDP-glucoronosyl and UDP-glucosyl transferase domain containing protein, expressed
LOC_Os09g27260	-2.38493	0.00159283	protein|plant viral response family protein, putative, expressed
LOC_Os08g37210	-2.38464	0.000464823	protein|patatin, putative, expressed
LOC_Os08g39850	-2.35863	0.00484641	protein|lipoxygenase, chloroplast precursor, putative, expressed
LOC_Os05g10650	-2.34387	0.0227696	protein|6-phosphofructokinase, putative, expressed
LOC_Os02g33420	-2.33279	0.01826	protein|ATPase, AAA family protein, expressed
LOC_Os04g08730	-2.3172	0.0104893	protein|hypothetical protein
LOC_Os10g02960	-2.31543	0.00588249	protein|retrotransposon protein, putative, Ty1-copia subclass, expressed
LOC_Os06g32990	-2.31228	0.0213519	protein|peroxidase precursor, putative, expressed
LOC_Os11g30290	-2.29568	0.0049287	protein|PHF5-like protein domain containing protein, expressed
LOC_Os06g43220	-2.2534	0.00888628	protein|AP2 domain containing protein, expressed
LOC_Os03g49880	-2.25159	0.00826063	protein|TCP family transcription factor, putative, expressed
LOC_Os11g07690	-2.2424	0.000128599	protein|dirigent, putative, expressed
LOC_Os06g10030	-2.23362	0.0339937	protein|expressed protein
LOC_Os03g47160	-2.2196	0.019383	protein|expressed protein
LOC_Os01g16310	-2.21555	0.00438866	protein|glycosyl hydrolase, family 31, putative, expressed
LOC_Os09g03200	-2.21554	0.0306261	protein|expressed protein
LOC_Os01g67314	-2.20267	0.0344348	protein|expressed protein
LOC_Os06g14050	-2.2014	0.000487488	protein|membrane attack complex component/perforin/complement C9, putative, expressed
LOC_Os12g42810	-2.19827	0.000117668	protein|mov34/MPN/PAD-1 family protein, expressed
LOC_Os05g39860	-2.19577	0.0460293	protein|expressed protein
LOC_Os04g44354	-2.17255	0.00893727	protein|UDP-glucoronosyl and UDP-glucosyl transferase domain containing protein, expressed
LOC_Os02g11660	-2.16954	0.0163825	protein|retrotransposon protein, putative, Ty3-gypsy subclass, expressed
LOC_Os04g59120	-2.16928	0.00529887	protein|auxin-induced protein 5NG4, putative, expressed
LOC_Os07g03499	-2.15484	0.00805452	protein|SCP-like extracellular protein, expressed
LOC_Os04g33240	-2.13389	5.14e-06	protein|sex determination protein tasselseed-2, putative, expressed
LOC_Os11g21910	-2.13353	0.0440977	protein|retrotransposon protein, putative, Ty3-gypsy subclass
LOC_Os03g64260	-2.1199	0.0171571	protein|AP2 domain containing protein, expressed
LOC_Os07g34520	-2.11473	0.0153705	protein|isocitrate lyase, putative, expressed
LOC_Os05g30490	-2.11045	0.0169621	protein|harpin-induced protein 1 domain containing protein, expressed
LOC_Os05g05680	-2.1089	0.0164522	protein|1-aminocyclopropane-1-carboxylate oxidase, putative, expressed
LOC_Os09g26210	-2.10885	0.0360843	protein|ZOS9-12 - C2H2 zinc finger protein, expressed
LOC_Os09g37120	-2.10711	0.010854	protein|pyridoxal-dependent decarboxylase protein, putative, expressed
LOC_Os10g28299	-2.10358	0.00647155	protein|expressed protein
LOC_Os02g17534	-2.09734	4.52e-07	protein|xyloglucan fucosyltransferase, putative, expressed
LOC_Os01g03380	-2.09429	0.000420452	protein|BBTI6 - Bowman-Birk type bran trypsin inhibitor precursor, putative, expressed
LOC_Os03g61829	-2.09099	0.0378927	protein|haloacid dehalogenase-like hydrolase family protein, putative, expressed
LOC_Os04g44470	-2.09003	0.0152808	protein|KUN1 - Kunitz-type trypsin inhibitor precursor, expressed
LOC_Os04g01354	-2.07474	0.00496832	protein|chalcone synthase, putative, expressed
LOC_Os11g13970	-2.06747	0.000363945	protein|transferase family protein, putative, expressed
LOC_Os06g31960	-2.06386	0.00159913	protein|THION5 - Plant thionin family protein precursor, expressed
LOC_Os03g46930	-2.05881	0.0401257	protein|expressed protein
LOC_Os10g29230	-2.05792	0.0485369	protein|MBTB49 - Bric-a-Brac, Tramtrack, Broad Complex BTB domain with Meprin and TRAF Homology MATH domain, expressed
LOC_Os03g58500	-2.0534	0.0330123	protein|expressed protein
LOC_Os07g03590	-2.05317	0.00361244	protein|SCP-like extracellular protein, expressed
LOC_Os04g38580	-2.03597	0.00831625	protein|expressed protein
LOC_Os07g11440	-2.03228	0.0234821	protein|chalcone synthase, putative, expressed
LOC_Os05g16824	-2.03183	0.0133544	protein|SHR5-receptor-like kinase, putative, expressed
LOC_Os02g50080	-2.02035	0.044436	protein|EF hand family protein, putative, expressed
LOC_Os04g47420	-2.0148	0.00232457	protein|transmembrane amino acid transporter protein, putative, expressed
LOC_Os02g12820	-1.98798	0.0421932	protein|helix-loop-helix DNA-binding domain containing protein, expressed
LOC_Os02g06990	-1.9796	0.0227967	protein|expressed protein
LOC_Os12g28750	-1.97712	0.0434909	protein|TPD1, putative, expressed
LOC_Os04g56995	-1.97133	0.0196028	protein|expressed protein
LOC_Os09g04050	-1.96743	9.11e-06	protein|dehydrogenase, putative, expressed
LOC_Os04g20749	-1.96138	0.0260359	protein|expressed protein
LOC_Os02g42150	-1.95789	0.0382018	protein|OsWAK14 - OsWAK receptor-like protein kinase, expressed
LOC_Os01g15770	-1.94952	0.0167196	protein|transmembrane protein 136, putative, expressed
LOC_Os11g01360	-1.92287	0.033707	protein|aspartic proteinase precursor, putative, expressed
LOC_Os06g09600	-1.91412	0.0256764	protein|expressed protein
LOC_Os04g36820	-1.91124	0.0227094	protein|expressed protein
LOC_Os01g03330	-1.91061	5.18e-05	protein|BBTI3 - Bowman-Birk type bran trypsin inhibitor precursor, expressed
LOC_Os03g32420	-1.89461	0.0019899	protein|expressed protein
LOC_Os05g35420	-1.89442	0.00284459	protein|expressed protein
LOC_Os01g03180	-1.8884	0.02243	protein|retrotransposon protein, putative, unclassified, expressed
LOC_Os11g42360	-1.88551	0.0200379	protein|expressed protein
LOC_Os01g61070	-1.884	0.0378233	protein|heavy metal-associated domain containing protein, expressed
LOC_Os10g33130	-1.88169	0.00275889	protein|leucine-rich repeat receptor protein kinase EXS precursor, putative, expressed
LOC_Os01g05890	-1.87842	0.0449238	protein|OsFBX2 - F-box domain containing protein, expressed
LOC_Os08g39730	-1.87777	0.00214611	protein|cytochrome P450, putative, expressed
LOC_Os03g12510	-1.87513	0.0467675	protein|non-symbiotic hemoglobin 2, putative, expressed
LOC_Os01g32920	-1.87061	0.0264365	protein|ZOS1-08 - C2H2 zinc finger protein, expressed
LOC_Os04g46240	-1.86846	0.0284952	protein|AP2 domain containing protein, expressed
LOC_Os04g09900	-1.86137	0.0486815	protein|ent-kaurene synthase, chloroplast precursor, putative, expressed
LOC_Os10g02509	-1.84695	0.0191176	protein|GAGA-binding protein, putative, expressed
LOC_Os06g03180	-1.84692	0.0145485	protein|expressed protein
LOC_Os01g62570	-1.84614	0.0471213	protein|ATP/GTP/Ca++ binding protein, putative, expressed
LOC_Os05g01380	-1.84528	4.1e-06	protein|polygalacturonase inhibitor precursor, putative, expressed
LOC_Os08g02030	-1.84281	0.00201982	protein|transferase family protein, putative, expressed
LOC_Os06g30640	-1.83884	0.0382425	protein|cytochrome P450, putative, expressed
LOC_Os03g21450	-1.83589	0.00171261	protein|bromodomain domain containing protein, expressed
LOC_Os07g03368	-1.82736	0.00798093	protein|SCP-like extracellular protein, expressed
LOC_Os06g17070	-1.82498	0.0004492	protein|retrotransposon protein, putative, Ty1-copia subclass, expressed
LOC_Os01g70770	-1.81509	0.0012481	protein|glutathione S-transferase, putative, expressed
LOC_Os08g34900	-1.80374	0.00957261	protein|pectinesterase, putative, expressed
LOC_Os10g37340	-1.8	9.39e-06	protein|cystathionine gamma-synthase, putative, expressed
LOC_Os02g10590	-1.78588	0.0162769	protein|peptidyl-prolyl cis-trans isomerase, FKBP-type, putative, expressed
LOC_Os04g38360	-1.7817	0.00833868	protein|wound/stress protein, putative, expressed
LOC_Os01g54570	-1.78027	0.000321893	protein|DUF623 domain containing protein, expressed
LOC_Os03g62020	-1.76785	0.0313748	protein|harpin-induced protein 1 domain containing protein, expressed
LOC_Os01g33950	-1.76324	0.0299266	protein|expressed protein
LOC_Os11g10520	-1.75895	0.0130374	protein|dehydrogenase, putative, expressed
LOC_Os09g16070	-1.74358	0.0317388	protein|expressed protein
LOC_Os07g46920	-1.72991	0.023168	protein|sex determination protein tasselseed-2, putative, expressed
LOC_Os01g61240	-1.72467	0.0129237	protein|gamma-interferon-inducible lysosomal thiol reductase precursor, putative, expressed
LOC_Os05g03920	-1.72244	0.0164936	protein|TKL_IRAK_DUF26-lf.3 - DUF26 kinases have homology to DUF26 containing loci, expressed
LOC_Os10g26510	-1.7216	0.0386742	protein|expressed protein
LOC_Os11g47390	-1.71787	0.0105981	protein|laccase precursor protein, putative, expressed
LOC_Os04g37820	-1.70443	0.0082124	protein|cytokinin-O-glucosyltransferase 2, putative, expressed
LOC_Os05g15530	-1.70341	0.000120039	protein|aminotransferase domain containing protein, putative, expressed
LOC_Os05g39000	-1.70199	0.00516068	protein|KIP1, putative, expressed
LOC_Os07g48900	-1.69374	0.00116845	protein|expressed protein
LOC_Os01g12240	-1.68263	0.0122346	protein|hypothetical protein
LOC_Os07g03710	-1.67783	0.00721868	protein|SCP-like extracellular protein, expressed
LOC_Os06g38056	-1.67709	0.0307141	protein|expressed protein
LOC_Os02g30780	-1.67678	0.0416552	protein|LGC1, putative, expressed
LOC_Os07g47550	-1.67064	0.0187785	protein|glucosyltransferase, putative, expressed
LOC_Os08g30014	-1.66281	0.0164302	protein|expressed protein
LOC_Os05g37225	-1.66199	0.0120301	protein|expressed protein
LOC_Os12g10630	-1.6422	0.0421733	protein|ZF-HD protein dimerisation region containing protein, expressed
LOC_Os10g38160	-1.63207	0.0209847	protein|glutathione S-transferase, putative, expressed
LOC_Os04g54310	-1.6314	0.0347327	protein|expressed protein
LOC_Os07g33660	-1.62901	0.0174232	protein|expressed protein
LOC_Os01g66530	-1.62385	0.0462884	protein|ARGOS, putative, expressed
LOC_Os01g32120	-1.62268	0.034161	protein|OsCML11 - Calmodulin-related calcium sensor protein, expressed
LOC_Os02g31910	-1.61747	0.00834401	protein|potassium transporter, putative, expressed
LOC_Os12g02060	-1.61138	3.47e-05	protein|peroxidase precursor, putative, expressed
LOC_Os10g38110	-1.59915	0.00780832	protein|cytochrome P450, putative, expressed
LOC_Os04g25650	-1.59777	1.39e-07	protein|cysteine-rich receptor-like protein kinase, putative, expressed
LOC_Os05g01444	-1.59669	0.0220025	protein|polygalacturonase inhibitor precursor, putative, expressed
LOC_Os12g36700	-1.59487	0.0139451	protein|expressed protein
LOC_Os06g38660	-1.59171	0.0213391	protein|expressed protein
LOC_Os11g47580	-1.59147	0.0143149	protein|glycosyl hydrolase, putative, expressed
LOC_Os08g06510	-1.59084	0.0351533	protein|zinc finger, C3HC4 type domain containing protein, expressed
LOC_Os08g17150	-1.59084	0.0298803	protein|expressed protein
LOC_Os09g37940	-1.59062	0.043225	protein|expressed protein
LOC_Os03g22820	-1.58269	0.00164572	protein|expressed protein
LOC_Os05g04380	-1.58198	0.0150436	protein|peroxidase precursor, putative, expressed
LOC_Os10g22520	-1.57697	7.67e-05	protein|cellulase, putative, expressed
LOC_Os07g03780	-1.57189	0.0117597	protein|lectin-like receptor kinase, putative, expressed
LOC_Os02g15460	-1.56782	0.0460081	protein|expressed protein
LOC_Os02g07170	-1.56461	0.00430098	protein|MYB family transcription factor, putative, expressed
LOC_Os08g22380	-1.56204	0.0358303	protein|retrotransposon protein, putative, unclassified, expressed
LOC_Os01g42860	-1.56165	0.0131	protein|inhibitor I family protein, putative, expressed
LOC_Os06g10100	-1.56122	0.00456387	protein|expressed protein
LOC_Os11g44790	-1.56001	0.0135958	protein|EAP30/Vps36 family domain containing protein, expressed
LOC_Os10g39210	-1.55129	0.0363543	protein|heavy metal-associated domain containing protein, expressed
LOC_Os10g18700	-1.54946	0.0167667	protein|expressed protein
LOC_Os04g25060	-1.54823	2.57e-05	protein|cysteine-rich receptor-like protein kinase, putative, expressed
LOC_Os01g18390	-1.54764	0.0130981	protein|OsRCI2-1 - Putative low temperature and salt responsive protein, expressed
LOC_Os05g33160	-1.5362	0.00803059	protein|inactive receptor kinase At1g27190 precursor, putative, expressed
LOC_Os04g03860	-1.52387	0.0294924	protein|expressed protein
LOC_Os01g51570	-1.52185	0.00365154	protein|glycosyl hydrolases family 17, putative, expressed
LOC_Os04g10000	-1.52061	0.0371868	protein|sex determination protein tasselseed-2, putative, expressed
LOC_Os08g27250	-1.51528	0.00509845	protein|expressed protein
LOC_Os01g50170	-1.51071	0.0372485	protein|eukaryotic aspartyl protease domain containing protein, expressed
LOC_Os05g47880	-1.49695	0.0105115	protein|hypro1, putative, expressed
LOC_Os12g06180	-1.49445	0.0107362	protein|HVA22, putative, expressed
LOC_Os02g05600	-1.49445	0.0263314	protein|expressed protein
LOC_Os01g48030	-1.49281	0.0151493	protein|expressed protein
LOC_Os03g04890	-1.49192	0.0267271	protein|zinc finger family protein, putative, expressed
LOC_Os09g02540	-1.49169	0.0443612	protein|expressed protein
LOC_Os02g39160	-1.48999	0.00497333	protein|hydroxymethylbutenyl 4-diphosphate synthase, putative, expressed
LOC_Os01g55200	-1.4871	0.0320959	protein|potassium channel KAT1, putative, expressed
LOC_Os02g54730	-1.4781	0.00715074	protein|transmembrane amino acid transporter protein, putative, expressed
LOC_Os11g47520	-1.47323	0.000210174	protein|glycosyl hydrolase, putative, expressed
LOC_Os04g22080	-1.45398	0.0281607	protein|retrotransposon protein, putative, unclassified, expressed
LOC_Os06g03520	-1.4477	0.0342864	protein|DUF581 domain containing protein, expressed
LOC_Os04g52630	-1.4468	0.0331456	protein|leucine-rich repeat-containing protein kinase family protein, putative, expressed
LOC_Os05g33570	-1.43624	0.0230434	protein|pyruvate, phosphate dikinase, chloroplast precursor, putative, expressed
LOC_Os01g56730	-1.43493	0.0365428	protein|expressed protein
LOC_Os01g04800	-1.43398	0.000162339	protein|B3 DNA binding domain containing protein, expressed
LOC_Os08g41550	-1.42766	0.00678656	protein|ubiquitin carboxyl-terminal hydrolase, putative, expressed
LOC_Os08g36910	-1.4199	0.0152916	protein|alpha-amylase precursor, putative, expressed
LOC_Os02g34580	-1.41833	0.0403331	protein|ammonium transporter protein, putative, expressed
LOC_Os03g05900	-1.41042	0.0393415	protein|expressed protein
LOC_Os06g42540	-1.40769	0.0381252	protein|expressed protein
LOC_Os07g13160	-1.40499	0.0349987	protein|expressed protein
LOC_Os12g43890	-1.40267	0.00217164	protein|GNS1/SUR4 membrane family protein, putative, expressed
LOC_Os06g37410	-1.40057	0.0202977	protein|helix-loop-helix DNA-binding domain containing protein, expressed
LOC_Os08g28880	-1.39735	0.0213834	protein|patatin, putative, expressed
LOC_Os06g44640	-1.39224	0.0258705	protein|expressed protein
LOC_Os03g49550	-1.39041	0.0225036	protein|glucosyltransferase, putative, expressed
LOC_Os03g16960	-1.38723	0.0151901	protein|cysteine-rich repeat secretory protein 55 precursor, putative, expressed
LOC_Os10g26940	-1.38527	0.00606745	protein|BURP domain containing protein, expressed
LOC_Os11g29290	-1.3787	0.00741352	protein|cytochrome P450, putative, expressed
LOC_Os03g10970	-1.37073	0.0294004	protein|expressed protein
LOC_Os01g29330	-1.36964	0.0384659	protein|expressed protein
LOC_Os06g03740	-1.36645	0.0276964	protein|folic acid binding protein, putative, expressed
LOC_Os02g52540	-1.36486	0.0174788	protein|EF hand family protein, putative, expressed
LOC_Os01g52480	-1.36447	0.000979367	protein|senescence-associated protein, putative, expressed
LOC_Os11g31550	-1.35619	0.000103208	protein|BRASSINOSTEROID INSENSITIVE 1-associated receptor kinase 1 precursor, putative, expressed
LOC_Os01g57990	-1.35321	0.0364938	protein|expressed protein
LOC_Os05g50100	-1.34598	0.00141294	protein|expressed protein
LOC_Os01g72460	-1.34118	0.0241102	protein|NADPH quinone oxidoreductase, putative, expressed
LOC_Os01g32830	-1.33947	0.0423077	protein|expressed protein
LOC_Os10g30390	-1.33846	0.04311	protein|cytochrome P450, putative, expressed
LOC_Os02g38320	-1.33103	0.0173147	protein|BTBZ3 - Bric-a-Brac, Tramtrack, Broad Complex BTB domain with TAZ zinc finger and Calmodulin-binding domains, expressed
LOC_Os11g47590	-1.33009	0.0114038	protein|glycosyl hydrolase, putative, expressed
LOC_Os01g60020	-1.32274	2.5e-05	protein|NAC domain transcription factor, putative, expressed
LOC_Os04g09390	-1.32171	0.000948207	protein|HEV3 - Hevein family protein precursor, expressed
LOC_Os03g19850	-1.31708	0.0102522	protein|expressed protein
LOC_Os04g49160	-1.31121	0.0261912	protein|zinc finger, C3HC4 type domain containing protein, expressed
LOC_Os01g36790	-1.30269	0.0311701	protein|TKL_IRAK_DUF26-lf.2 - DUF26 kinases have homology to DUF26 containing loci, expressed
LOC_Os03g12110	-1.29051	0.0249954	protein|homocysteine S-methyltransferase protein, putative, expressed
LOC_Os09g28580	-1.29019	0.0153724	protein|expressed protein
LOC_Os10g26700	-1.27927	0.015571	protein|YGL010w, putative, expressed
LOC_Os01g22352	-1.27076	0.000598695	protein|peroxidase precursor, putative, expressed
LOC_Os03g45960	-1.26671	5.46e-05	protein|thaumatin, putative, expressed
LOC_Os01g47360	-1.2655	0.00470863	protein|GATA zinc finger domain containing protein, expressed
LOC_Os08g38110	-1.25462	0.0237985	protein|cytokinin-O-glucosyltransferase 1, putative, expressed
LOC_Os06g48450	-1.2523	0.00836456	protein|retrotransposon protein, putative, Ty3-gypsy subclass
LOC_Os07g04990	-1.25194	0.0404607	protein|oxidoreductase, aldo/keto reductase family protein, putative, expressed
LOC_Os02g41720	-1.25055	0.0490755	protein|transposon protein, putative, unclassified, expressed
LOC_Os09g03110	-1.2499	0.0178038	protein|retrotransposon protein, putative, Ty3-gypsy subclass, expressed
LOC_Os04g40475	-1.24702	0.00782717	protein|expressed protein
LOC_Os08g30020	-1.24129	0.0336776	protein|membrane protein, putative, expressed
LOC_Os08g04630	-1.24116	0.0344895	protein|external NADH-ubiquinone oxidoreductase 1, mitochondrial precursor, putative, expressed
LOC_Os05g26032	-1.23868	0.0495218	protein|expressed protein
LOC_Os04g46470	-1.23866	0.00443706	protein|carotenoid cleavage dioxygenase 7, chloroplast precursor, putative, expressed
LOC_Os05g29810	-1.23508	0.00667479	protein|AP2 domain containing protein, expressed
LOC_Os06g11450	-1.2299	0.0113789	protein|zinc finger, C3HC4 type domain containing protein, expressed
LOC_Os01g57004	-1.22564	0.0264182	protein|adhesive/proline-rich protein, putative, expressed
LOC_Os12g12720	-1.22448	0.00353621	protein|jasmonate-induced protein, putative, expressed
LOC_Os01g32460	-1.21136	0.000404222	protein|expressed protein
LOC_Os12g06080	-1.20942	0.00216595	protein|expressed protein
LOC_Os06g38670	-1.20911	0.00736759	protein|receptor-like protein kinase precursor, putative, expressed
LOC_Os11g02100	-1.20444	0.0138173	protein|peroxidase precursor, putative, expressed
LOC_Os01g05440	-1.20368	0.0363014	protein|XH domain containing protein, expressed
LOC_Os03g33240	-1.20146	0.0332051	protein|retrotransposon protein, putative, unclassified, expressed
LOC_Os01g71350	-1.19642	0.0418504	protein|glycosyl hydrolases family 17, putative, expressed
LOC_Os04g42830	-1.18934	0.0176417	protein|transferase family protein, putative, expressed
LOC_Os06g01960	-1.18478	0.0026168	protein|retrotransposon protein, putative, unclassified, expressed
LOC_Os03g43770	-1.17873	0.00643585	protein|OsFBX97 - F-box domain containing protein, expressed
LOC_Os02g44090	-1.17152	0.038026	protein|zinc finger protein, putative, expressed
LOC_Os04g28410	-1.16755	0.00648288	protein|expressed protein
LOC_Os04g52980	-1.16518	0.0151408	protein|expressed protein
LOC_Os07g47790	-1.16363	0.0463603	protein|AP2 domain containing protein, expressed
LOC_Os01g12060	-1.15574	0.0122419	protein|expressed protein
LOC_Os11g06150	-1.1546	0.00113806	protein|basic proline-rich protein precursor, putative, expressed
LOC_Os12g41490	-1.15175	0.0206348	protein|cysteine-rich receptor-like protein kinase 8 precursor, putative, expressed
LOC_Os04g31790	-1.15131	0.00547218	protein|expressed protein
LOC_Os02g04170	-1.14936	0.0013538	protein|L-aspartate oxidase 1, putative, expressed
LOC_Os06g48235	-1.14927	0.0349517	protein|expressed protein
LOC_Os05g33410	-1.14605	0.0485132	protein|xylanase inhibitor, putative, expressed
LOC_Os01g52514	-1.13942	0.0492487	protein|B3 DNA binding domain containing protein, expressed
LOC_Os01g19990	-1.13888	0.0313445	protein|expressed protein
LOC_Os12g38150	-1.1384	1.13e-07	protein|osmotin, putative, expressed
LOC_Os11g04900	-1.13548	0.0302135	protein|glycoprotein X precursor, putative, expressed
LOC_Os02g02340	-1.13385	0.00835109	protein|glycerol-3-phosphate acyltransferase, putative, expressed
LOC_Os01g38110	-1.12694	0.0453708	protein|cytochrome P450, putative, expressed
LOC_Os07g49114	-1.12659	0.000121067	protein|wound-induced protein WI12, putative, expressed
LOC_Os07g03600	-1.12561	0.000753601	protein|SCP-like extracellular protein, expressed
LOC_Os01g53820	-1.11976	0.0235667	protein|expressed protein
LOC_Os06g01460	-1.11714	0.00994033	protein|expressed protein
LOC_Os12g36240	-1.1128	1.67e-05	protein|inhibitor I family protein, putative, expressed
LOC_Os01g24090	-1.11039	0.0465921	protein|TPR repeat, putative, expressed
LOC_Os05g30500	-1.1102	0.027495	protein|expressed protein
LOC_Os09g32150	-1.10871	0.0252444	protein|expressed protein
LOC_Os05g38860	-1.10827	0.0112974	protein|expressed protein
LOC_Os06g38764	-1.10802	0.0245698	protein|expressed protein
LOC_Os02g45660	-1.10113	0.00715103	protein|2-C-methyl-D-erythritol 2,4-cyclodiphosphate synthase, chloroplast precursor, putative, expressed
LOC_Os04g43650	-1.09895	0.0053937	protein|L-allo-threonine aldolase, putative, expressed
LOC_Os10g34730	-1.08965	0.0213594	protein|GEM, putative, expressed
LOC_Os01g66710	-1.085	0.02007	protein|polygalacturonase, putative, expressed
LOC_Os06g37224	-1.07761	0.0177778	protein|cytochrome P450, putative, expressed
LOC_Os10g38740	-1.07655	0.0261478	protein|glutathione S-transferase, putative, expressed
LOC_Os05g40890	-1.07376	0.0197157	protein|expressed protein
LOC_Os01g41430	-1.0724	0.0486326	protein|UDP-glucoronosyl and UDP-glucosyl transferase, putative, expressed
LOC_Os06g24430	-1.07072	0.0406959	protein|expressed protein
LOC_Os01g29280	-1.06612	0.0229047	protein|expressed protein
LOC_Os03g43750	-1.05925	0.0487314	protein|retrotransposon, putative, centromere-specific, expressed
LOC_Os05g07120	-1.05699	0.019146	protein|basic helix-loop-helix, putative, expressed
LOC_Os07g35480	-1.05457	0.0242049	protein|glucan endo-1,3-beta-glucosidase precursor, putative, expressed
LOC_Os03g10980	-1.05143	0.0231821	protein|expressed protein
LOC_Os01g57854	-1.04238	0.00417458	protein|pectinesterase, putative, expressed
LOC_Os01g74570	-1.03304	0.0186163	protein|tetraspanin family protein, putative, expressed
LOC_Os01g45860	-1.02997	0.00788661	protein|GRAS family transcription factor domain containing protein, expressed
LOC_Os08g24300	-1.02893	0.0482944	protein|expressed protein
LOC_Os10g41550	-1.02734	0.0100197	protein|beta-amylase, putative, expressed
LOC_Os03g52180	-1.02663	0.0497351	protein|4-hydroxy-3-methylbut-2-enyl diphosphate reductase, putative, expressed
LOC_Os01g74020	-1.02452	0.00547717	protein|MYB family transcription factor, putative, expressed
LOC_Os03g02874	-1.01959	0.0270487	protein|retrotransposon protein, putative, Ty3-gypsy subclass, expressed
LOC_Os12g36210	-1.0151	0.000147942	protein|inhibitor I family protein, putative, expressed
LOC_Os05g45410	-1.01018	0.00939629	protein|HSF-type DNA-binding domain containing protein, expressed
LOC_Os01g72190	-1.00875	0.0240379	protein|expressed protein
LOC_Os11g05170	-1.0081	0.0154698	protein|expressed protein
LOC_Os04g10350	-1.00748	0.0183652	protein|1-aminocyclopropane-1-carboxylate oxidase homolog 2, putative, expressed
LOC_Os10g31330	-1.00535	0.00191079	protein|retrotransposon protein, putative, unclassified, expressed
LOC_Os03g61490	-1.00195	0.00344907	protein|expressed protein
LOC_Os04g42520	1.00138	0.000627739	protein|phosphoribosyl transferase, putative, expressed
LOC_Os02g10140	1.00176	0.0248777	protein|bZIP transcription factor domain containing protein, expressed
LOC_Os08g02900	1.00283	0.049692	protein|expressed protein
LOC_Os04g09580	1.00794	0.0215234	protein|expressed protein
LOC_Os06g49050	1.00922	0.0373543	protein|hAT dimerisation domain containing protein, expressed
LOC_Os03g63970	1.01027	0.000372823	protein|gibberellin 20 oxidase 1, putative, expressed
LOC_Os02g49060	1.01049	0.036967	protein|amino acid transporter, putative, expressed
LOC_Os11g07840	1.01081	0.0088227	protein|expressed protein
LOC_Os01g48130	1.01996	0.0145985	protein|no apical meristem protein, putative, expressed
LOC_Os06g08880	1.02033	0.00519682	protein|glutamate receptor 2.7 precursor, putative, expressed
LOC_Os03g62170	1.0231	0.0390737	protein|cyclase/dehydrase family protein, expressed
LOC_Os04g41000	1.02699	0.0168721	protein|expressed protein
LOC_Os11g01140	1.02797	0.0113276	protein|AGC_PVPK_like_kin82y.18 - ACG kinases include homologs to PKA, PKG and PKC, expressed
LOC_Os01g08220	1.02806	0.0460987	protein|gibberellin 3-beta-dioxygenase 2-2, putative, expressed
LOC_Os10g10300	1.0286	0.0288156	protein|retrotransposon protein, putative, unclassified, expressed
LOC_Os03g42259	1.02864	0.000162911	protein|hypervariable Bacillus group-specific protein, putative, expressed
LOC_Os08g09300	1.03091	0.00700038	protein|expressed protein
LOC_Os03g44670	1.03217	0.00305694	protein|expressed protein
LOC_Os08g23670	1.03244	0.0309043	protein|expressed protein
LOC_Os04g35880	1.03264	0.0062687	protein|retrotransposon protein, putative, unclassified, expressed
LOC_Os02g13970	1.03274	0.026737	protein|Complex I intermediate-associated protein 30 domain containing protein, putative, expressed
LOC_Os09g19300	1.03805	0.0167955	protein|retrotransposon protein, putative, unclassified, expressed
LOC_Os03g15340	1.04056	0.00659026	protein|plastocyanin-like domain containing protein, putative, expressed
LOC_Os11g38930	1.04417	0.0371016	protein|tRNA-splicing endonuclease subunit Sen2, putative, expressed
LOC_Os12g29950	1.04465	0.0333126	protein|nodulin, putative, expressed
LOC_Os11g41150	1.04492	0.00197981	protein|nitrilase-associated protein, putative, expressed
LOC_Os11g47809	1.04546	0.00614846	protein|metallothionein, putative, expressed
LOC_Os01g31890	1.046	0.0405422	protein|transposon protein, putative, unclassified, expressed
LOC_Os09g31390	1.0467	0.0101925	protein|transcription factor, putative, expressed
LOC_Os09g28210	1.04932	0.0258826	protein|bHelix-loop-helix transcription factor, putative, expressed
LOC_Os06g12960	1.04964	0.0122658	protein|expressed protein
LOC_Os02g51110	1.05444	0.000657294	protein|aquaporin protein, putative, expressed
LOC_Os09g33650	1.06126	0.00231526	protein|expressed protein
LOC_Os08g32630	1.06321	0.0465468	protein|FAD dependent oxidoreductase, putative, expressed
LOC_Os05g38270	1.06408	0.0361897	protein|regulator of chromosome condensation, putative, expressed
LOC_Os04g45665	1.06473	0.0204891	protein|hypothetical protein
LOC_Os02g18180	1.06527	2.66e-05	protein|ATP-binding cassette sub-family E member 1, putative, expressed
LOC_Os01g42024	1.06609	0.0475481	protein|expressed protein
LOC_Os03g27019	1.06902	0.000959955	protein|expressed protein
LOC_Os12g16480	1.06949	0.0219997	protein|expressed protein
LOC_Os04g35250	1.07019	0.0324492	protein|MONOCULM 1, putative, expressed
LOC_Os02g18880	1.07047	0.00868662	protein|calcineurin B, putative, expressed
LOC_Os12g04500	1.0709	0.000371039	protein|response regulator receiver domain containing protein, expressed
LOC_Os05g45320	1.07182	0.00541434	protein|ubiquitin domain-containing protein 1, putative, expressed
LOC_Os03g14590	1.07341	0.00572231	protein|calcium-binding EF hand family protein, putative, expressed
LOC_Os05g37950	1.0755	2e-05	protein|guanylyl cyclase, putative, expressed
LOC_Os02g08018	1.07613	0.00269035	protein|calcium-transporting ATPase 9, plasma membrane-type, putative, expressed
LOC_Os02g18070	1.07658	0.0394058	protein|NB-ARC domain containing protein, expressed
LOC_Os03g08720	1.0766	0.0329531	protein|transferase family protein, putative, expressed
LOC_Os06g28530	1.07846	0.0322238	protein|retrotransposon protein, putative, unclassified, expressed
LOC_Os03g28300	1.08146	6.39e-05	protein|protein kinase domain containing protein, expressed
LOC_Os11g14570	1.08148	0.00308213	protein|expressed protein
LOC_Os07g40974	1.08191	0.0331207	protein|NAD dependent epimerase/dehydratase family protein, putative, expressed
LOC_Os10g40620	1.08368	0.0195132	protein|expressed protein
LOC_Os07g45550	1.09002	0.0151957	protein|expressed protein
LOC_Os05g05600	1.09031	0.0353316	protein|ATA15 protein, putative, expressed
LOC_Os10g01640	1.09392	0.000222157	protein|decarboxylase, putative, expressed
LOC_Os09g33550	1.09437	0.000254167	protein|CCT/B-box zinc finger protein, putative, expressed
LOC_Os01g05820	1.09744	0.0154382	protein|gamma-glutamyltranspeptidase 1 precursor, putative, expressed
LOC_Os06g46270	1.09895	0.0183703	protein|no apical meristem protein, putative, expressed
LOC_Os12g25800	1.09994	0.0110778	protein|expressed protein
LOC_Os01g64100	1.10632	0.0215747	protein|glycosyl hydrolase, putative, expressed
LOC_Os06g02010	1.10714	0.0440712	protein|expressed protein
LOC_Os02g17710	1.10725	0.0282429	protein|receptor-like protein kinase 5 precursor, putative, expressed
LOC_Os04g11890	1.10739	0.0478056	protein|OsFBX121 - F-box domain containing protein, expressed
LOC_Os02g51760	1.1108	0.00427156	protein|expressed protein
LOC_Os10g25870	1.11194	0.00219992	protein|dirigent, putative, expressed
LOC_Os04g47810	1.11542	6.84e-05	protein|ethylene-responsive protein related, putative, expressed
LOC_Os11g17504	1.11587	0.0422098	protein|retrotransposon protein, putative, Ty1-copia subclass, expressed
LOC_Os03g12270	1.12233	0.00621809	protein|dehydrogenase, putative, expressed
LOC_Os03g58490	1.1336	0.0345811	protein|DUF593 domain containing protein, expressed
LOC_Os10g12500	1.13596	0.00186257	protein|integral membrane protein DUF6 containing protein, expressed
LOC_Os09g23340	1.13756	0.0493299	protein|expressed protein
LOC_Os02g13100	1.13847	0.00920182	protein|protein phosphatase 2C, putative, expressed
LOC_Os01g25740	1.14194	0.0055179	protein|powdery mildew resistance protein PM3F, putative, expressed
LOC_Os03g22050	1.1486	1.25e-05	protein|CAMK_KIN1/SNF1/Nim1_like.16 - CAMK includes calcium/calmodulin depedent protein kinases, expressed
LOC_Os01g46120	1.14863	0.00258559	protein|GDSL-like lipase/acylhydrolase, putative, expressed
LOC_Os08g33710	1.15212	0.0209758	protein|ribonuclease T2 family domain containing protein, expressed
LOC_Os11g35240	1.15357	0.0119773	protein|transposon protein, putative, unclassified, expressed
LOC_Os05g31020	1.15384	0.0480101	protein|eukaryotic peptide chain release factor subunit 1-1, putative, expressed
LOC_Os03g62314	1.15466	0.0366952	protein|retrotransposon protein, putative, LINE subclass, expressed
LOC_Os11g05490	1.15607	0.013768	protein|expressed protein
LOC_Os11g43960	1.15633	0.0434019	protein|mitochondrial carrier protein, putative, expressed
LOC_Os10g11860	1.15768	0.00691237	protein|MATE efflux family protein, putative, expressed
LOC_Os01g37350	1.16029	0.000485776	protein|retrotransposon protein, putative, Ty3-gypsy subclass, expressed
LOC_Os07g46680	1.16099	0.0383607	protein|expressed protein
LOC_Os08g23754	1.16662	0.00591981	protein|expressed protein
LOC_Os11g40690	1.16829	0.00859455	protein|dehydrogenase, putative, expressed
LOC_Os11g44750	1.16847	0.0386123	protein|retrotransposon protein, putative, unclassified, expressed
LOC_Os08g16790	1.1697	0.00111144	protein|DUF593 domain containing protein, expressed
LOC_Os07g46090	1.17528	0.0287182	protein|expressed protein
LOC_Os05g03740	1.18153	0.0252529	protein|transcription factor TF2, putative, expressed
LOC_Os08g34210	1.18638	0.000414002	protein|aldehyde dehydrogenase, putative, expressed
LOC_Os10g11889	1.18664	8.19e-05	protein|expressed protein
LOC_Os08g33479	1.18918	0.0246664	protein|expressed protein
LOC_Os04g55600	1.19071	0.0399314	protein|expressed protein
LOC_Os05g34325	1.19114	0.00322866	protein|cytochrome P450 51, putative, expressed
LOC_Os04g39970	1.19192	0.00355014	protein|vacuolar sorting protein 9 domain-containing protein, putative, expressed
LOC_Os06g09350	1.19472	0.000241917	protein|expressed protein
LOC_Os11g05390	1.1959	8.72e-05	protein|transporter, major facilitator family, putative, expressed
LOC_Os08g08030	1.20268	0.0346609	protein|double-strand break repair protein MRE11, putative, expressed
LOC_Os07g10800	1.20335	0.0449756	protein|expressed protein
LOC_Os08g20486	1.20362	0.0174282	protein|transposon protein, putative, unclassified, expressed
LOC_Os04g25454	1.20574	0.0114672	protein|transposon protein, putative, CACTA, En/Spm sub-class, expressed
LOC_Os09g20880	1.20645	0.0264391	protein|serine/threonine-protein kinase, putative, expressed
LOC_Os05g47680	1.20805	0.00175943	protein|expressed protein
LOC_Os08g03002	1.20877	0.0316105	protein|lectin-like receptor kinase 1, putative, expressed
LOC_Os01g04490	1.21077	0.0242978	protein|Ser/Thr protein kinase, putative, expressed
LOC_Os05g38530	1.21208	0.00343772	protein|DnaK family protein, putative, expressed
LOC_Os11g07830	1.21448	0.000533027	protein|dirigent, putative, expressed
LOC_Os09g33940	1.22227	0.00330725	protein|expressed protein
LOC_Os01g59570	1.22752	0.000544399	protein|senescence-induced receptor-like serine/threonine-protein kinase precursor, putative, expressed
LOC_Os03g42830	1.23302	0.00670906	protein|MATE efflux family protein, putative, expressed
LOC_Os01g63280	1.23312	0.00785851	protein|tyrosine protein kinase domain containing protein, putative, expressed
LOC_Os07g04560	1.23342	0.012471	protein|no apical meristem protein, putative, expressed
LOC_Os08g44150	1.23346	0.0168983	protein|transmembrane 9 superfamily member, putative, expressed
LOC_Os03g30092	1.23434	0.0205113	protein|expressed protein
LOC_Os02g10150	1.2383	0.00289228	protein|bZIP transcription factor, putative, expressed
LOC_Os06g38590	1.23941	0.00243841	protein|receptor-like protein kinase precursor, putative, expressed
LOC_Os03g12290	1.24303	0.000541979	protein|glutamine synthetase, catalytic domain containing protein, expressed
LOC_Os04g30450	1.24584	0.0454953	protein|DUF803 domain containing, putative, expressed
LOC_Os07g41310	1.24806	0.00956515	protein|COBRA, putative, expressed
LOC_Os10g41490	1.25271	0.000413414	protein|CAMK_CAMK_like.41 - CAMK includes calcium/calmodulin depedent protein kinases, expressed
LOC_Os11g40380	1.25738	0.0303562	protein|expressed protein
LOC_Os07g01110	1.26621	0.0165287	protein|laccase precursor protein, putative, expressed
LOC_Os03g27480	1.26694	0.0452057	protein|OsSCP14 - Putative Serine Carboxypeptidase homologue, expressed
LOC_Os01g62600	1.26785	0.00118484	protein|laccase precursor protein, putative, expressed
LOC_Os05g25620	1.26884	0.0477197	protein|caltractin, putative, expressed
LOC_Os01g32330	1.27121	0.000387856	protein|heavy metal-associated domain containing protein, expressed
LOC_Os01g07450	1.27263	0.0124538	protein|MYB family transcription factor, putative, expressed
LOC_Os03g52040	1.27558	0.0470509	protein|OsSCP19 - Putative Serine Carboxypeptidase homologue, expressed
LOC_Os01g72740	1.27813	0.00936611	protein|cytochrome P450, putative, expressed
LOC_Os09g37620	1.28022	0.000154481	protein|flavin-containing monooxygenase family protein, putative, expressed
LOC_Os06g05070	1.28551	0.0413144	protein|protein kinase domain containing protein, expressed
LOC_Os12g16290	1.28559	1.23e-06	protein|isoflavone reductase, putative, expressed
LOC_Os11g04970	1.28614	0.0397833	protein|expressed protein
LOC_Os11g11890	1.28695	0.00180307	protein|protein kinase domain containing protein, expressed
LOC_Os03g01700	1.28773	8.91e-06	protein|expressed protein
LOC_Os01g44180	1.29995	0.0424842	protein|expressed protein
LOC_Os04g57980	1.30001	0.0094486	protein|hypothetical protein
LOC_Os01g21970	1.30046	0.0104772	protein|protein kinase, putative, expressed
LOC_Os02g54180	1.30603	0.000304052	protein|expressed protein
LOC_Os03g09880	1.30732	0.0343865	protein|AIR12, putative, expressed
LOC_Os04g41930	1.30885	0.0409414	protein|expressed protein
LOC_Os11g26190	1.31461	0.0127692	protein|RALFL23 - Rapid ALkalinization Factor RALF family protein precursor, expressed
LOC_Os05g49640	1.31671	0.0386213	protein|expressed protein
LOC_Os08g10300	1.317	2.46e-06	protein|SHR5-receptor-like kinase, putative, expressed
LOC_Os04g54560	1.31767	0.0247896	protein|transferase family protein, putative, expressed
LOC_Os03g01300	1.31865	0.000619479	protein|LTPL114 - Protease inhibitor/seed storage/LTP family protein precursor, expressed
LOC_Os04g26380	1.32271	0.00504399	protein|aspartic proteinase-like protein 2 precursor, putative, expressed
LOC_Os02g48330	1.32393	0.0446547	protein|3-hydroxy-3-methylglutaryl-coenzyme A reductase, putative, expressed
LOC_Os06g12930	1.34248	0.0159589	protein|expressed protein
LOC_Os09g10840	1.34362	3.87e-07	protein|transcription factor, putative, expressed
LOC_Os02g30190	1.34435	0.0115059	protein|expressed protein
LOC_Os01g41970	1.34716	0.039139	protein|expressed protein
LOC_Os06g08620	1.34844	0.0215614	protein|expressed protein
LOC_Os04g31484	1.34981	0.0260928	protein|RALFL20 - Rapid ALkalinization Factor RALF family protein precursor, expressed
LOC_Os06g12910	1.35033	0.025903	protein|XPA-binding protein 2, putative, expressed
LOC_Os01g52410	1.35763	0.00903706	protein|myb-like DNA-binding domain containing protein, putative, expressed
LOC_Os02g43314	1.3578	0.0195709	protein|expressed protein
LOC_Os02g16060	1.3582	0.0263214	protein|RGA-1, putative, expressed
LOC_Os03g52284	1.35869	0.0190603	protein|expressed protein
LOC_Os01g47100	1.36492	0.0466277	protein|3-5 exonuclease domain-containing protein, putative, expressed
LOC_Os10g38730	1.37694	0.00297661	protein|glutathione S-transferase, putative, expressed
LOC_Os11g39360	1.37775	0.00036502	protein|pentatricopeptide repeat domain containing protein, putative, expressed
LOC_Os08g05710	1.37845	0.0152955	protein|ABC transporter, ATP-binding protein, putative, expressed
LOC_Os04g31410	1.38523	0.0220133	protein|RALFL37 - Rapid ALkalinization Factor RALF family protein precursor, expressed
LOC_Os11g37970	1.40047	0.0196542	protein|WIP5 - Wound-induced protein precursor, expressed
LOC_Os10g20030	1.40063	0.0445123	protein|retrotransposon protein, putative, Ty3-gypsy subclass, expressed
LOC_Os01g65130	1.40145	0.000758692	protein|peptide transporter, putative, expressed
LOC_Os02g10360	1.4063	0.00199007	protein|MONOCULM 1, putative, expressed
LOC_Os07g18154	1.40837	0.0136085	protein|aldehyde oxidase 4, putative, expressed
LOC_Os08g38170	1.41458	0.000240175	protein|methyladenine glycosylase, putative, expressed
LOC_Os01g05640	1.41738	0.00150469	protein|receptor-like protein kinase 5 precursor, putative, expressed
LOC_Os06g51200	1.41965	0.00771131	protein|lysine ketoglutarate reductase trans-splicing related 1, putative, expressed
LOC_Os10g41280	1.42128	0.0308697	protein|expressed protein
LOC_Os11g17480	1.42271	0.0294747	protein|retrotransposon protein, putative, Ty1-copia subclass, expressed
LOC_Os11g37870	1.42809	0.0255494	protein|stripe rust resistance protein Yr10, putative, expressed
LOC_Os03g35640	1.42838	0.0110939	protein|retrotransposon protein, putative, unclassified, expressed
LOC_Os02g58520	1.42904	0.0310748	protein|CAMK_CAMK_like.16 - CAMK includes calcium/calmodulin depedent protein kinases, expressed
LOC_Os02g52934	1.43319	0.0114929	protein|expressed protein
LOC_Os09g26170	1.43812	0.0237033	protein|MYB family transcription factor, putative, expressed
LOC_Os06g05930	1.43872	6.01e-05	protein|expressed protein
LOC_Os07g33580	1.43978	0.0339638	protein|cytochrome P450, putative, expressed
LOC_Os11g37880	1.44209	0.000131319	protein|stripe rust resistance protein Yr10, putative, expressed
LOC_Os10g02240	1.45033	0.0413789	protein|peptide transporter PTR2, putative, expressed
LOC_Os04g35160	1.45118	0.00611222	protein|CorA-like magnesium transporter protein, putative, expressed
LOC_Os12g21730	1.45433	0.000226933	protein|retrotransposon protein, putative, unclassified, expressed
LOC_Os12g21784	1.46051	0.0287182	protein|expressed protein
LOC_Os05g38264	1.46122	0.00833746	protein|expressed protein
LOC_Os01g45290	1.4631	2.01e-06	protein|retrotransposon protein, putative, unclassified, expressed
LOC_Os08g15460	1.46342	0.0021858	protein|preprotein translocase subunit secY, putative, expressed
LOC_Os02g20360	1.4668	0.000552337	protein|tyrosine aminotransferase, putative, expressed
LOC_Os03g56430	1.46694	0.000430629	protein|expressed protein
LOC_Os01g46720	1.46835	1.88e-08	protein|expressed protein
LOC_Os04g11060	1.46968	0.0056851	protein|expressed protein
LOC_Os08g14109	1.47703	0.0018504	protein|retrotransposon protein, putative, Ty1-copia subclass, expressed
LOC_Os03g35600	1.47776	0.029733	protein|serine/threonine-protein kinase receptor precursor, putative, expressed
LOC_Os08g41720	1.47926	0.0137714	protein|auxin efflux carrier component, putative, expressed
LOC_Os04g12000	1.48837	0.0146086	protein|retrotransposon protein, putative, unclassified, expressed
LOC_Os03g16020	1.49013	0.0316533	protein|hsp20/alpha crystallin family protein, putative, expressed
LOC_Os10g28700	1.4905	0.00437161	protein|expressed protein
LOC_Os11g43500	1.49272	0.00395527	protein|NBS-LRR type disease resistance protein, putative, expressed
LOC_Os09g12430	1.50004	0.0198976	protein|hypothetical protein
LOC_Os12g04340	1.50217	0.00853828	protein|sulfotransferase domain containing protein, expressed
LOC_Os02g09510	1.5156	0.00167626	protein|limonoid UDP-glucosyltransferase, putative, expressed
LOC_Os12g32814	1.51762	0.00873939	protein|pleiotropic drug resistance protein 3, putative, expressed
LOC_Os01g47110	1.51931	0.0264638	protein|expressed protein
LOC_Os05g40970	1.51989	0.00525097	protein|expressed protein
LOC_Os05g33780	1.52147	0.0417846	protein|expressed protein
LOC_Os12g38910	1.52371	0.0122386	protein|expressed protein
LOC_Os03g07170	1.52497	0.00515288	protein|lactose permease-related, putative, expressed
LOC_Os11g18980	1.52507	0.0197806	protein|expressed protein
LOC_Os01g62980	1.53376	0.00138533	protein|LTPL101 - Protease inhibitor/seed storage/LTP family protein precursor, expressed
LOC_Os07g48030	1.53794	0.000258322	protein|peroxidase precursor, putative, expressed
LOC_Os01g13560	1.54013	0.0183617	protein|membrane associated DUF588 domain containing protein, putative, expressed
LOC_Os11g30110	1.54139	0.00339412	protein|disease resistance RPP13-like protein 1, putative, expressed
LOC_Os05g05610	1.54166	0.000188123	protein|expressed protein
LOC_Os09g13590	1.54411	0.0248159	protein|expressed protein
LOC_Os09g25690	1.54767	0.0318809	protein|retrotransposon protein, putative, unclassified, expressed
LOC_Os01g17065	1.55296	0.0106647	protein|expressed protein
LOC_Os02g43410	1.56352	3.55e-05	protein|transposon protein, putative, unclassified, expressed
LOC_Os04g41310	1.56382	0.00282107	protein|STRUBBELIG-RECEPTOR FAMILY 8 precursor, putative, expressed
LOC_Os01g72910	1.56408	0.00999938	protein|abscisic stress-ripening, putative, expressed
LOC_Os02g45225	1.56731	0.00551093	protein|expressed protein
LOC_Os03g52810	1.56842	0.0269733	protein|retrotransposon protein, putative, unclassified, expressed
LOC_Os10g39720	1.57181	0.0399253	protein|homeobox domain containing protein, expressed
LOC_Os02g29410	1.57299	0.0352429	protein|transposon protein, putative, unclassified, expressed
LOC_Os06g48850	1.57525	0.0318709	protein|OsSAUR27 - Auxin-responsive SAUR gene family member, expressed
LOC_Os02g08014	1.57539	0.0199866	protein|expressed protein
LOC_Os12g28550	1.57904	6.2e-05	protein|ATPase, AAA family domain containing protein, expressed
LOC_Os04g37500	1.58953	0.0171544	protein|glutamate decarboxylase, putative, expressed
LOC_Os04g53120	1.59485	0.00363146	protein|NB-ARC domain containing protein, expressed
LOC_Os05g05630	1.59751	0.00125433	protein|retrotransposon protein, putative, Ty1-copia subclass, expressed
LOC_Os12g08580	1.59905	0.00581549	protein|retrotransposon protein, putative, unclassified, expressed
LOC_Os07g15460	1.60397	2.82e-09	protein|metal transporter Nramp6, putative, expressed
LOC_Os05g29676	1.60467	0.016376	protein|RING-H2 finger protein, putative, expressed
LOC_Os05g04740	1.60486	0.00326361	protein|helix-loop-helix DNA-binding domain containing protein, expressed
LOC_Os12g07110	1.61007	0.0406537	protein|acyl-CoA synthetase protein, putative, expressed
LOC_Os03g57770	1.61512	0.0395616	protein|expressed protein
LOC_Os07g35335	1.61618	0.014459	protein|expressed protein
LOC_Os02g33020	1.61624	0.0175708	protein|SOUL heme-binding protein, putative, expressed
LOC_Os10g23060	1.61822	0.0085256	protein|expressed protein
LOC_Os11g06180	1.62215	0.00498162	protein|nodulation-signaling pathway 2 protein, putative, expressed
LOC_Os11g42490	1.63013	0.0408096	protein|retrotransposon protein, putative, unclassified, expressed
LOC_Os02g43370	1.63162	0.000435029	protein|transposon protein, putative, unclassified, expressed
LOC_Os11g03940	1.63192	4.19e-06	protein|retrotransposon protein, putative, Ty1-copia subclass, expressed
LOC_Os01g56030	1.63256	1.38e-07	protein|EF hand family protein, putative, expressed
LOC_Os11g07240	1.63486	0.028239	protein|serine/threonine-protein kinase BRI1-like 2 precursor, putative, expressed
LOC_Os04g09680	1.64339	0.0375077	protein|caffeic acid 3-O-methyltransferase, putative, expressed
LOC_Os05g51390	1.64403	0.00111055	protein|uncharacterized protein PA4923, putative, expressed
LOC_Os07g29240	1.65028	0.000862746	protein|expressed protein
LOC_Os02g45850	1.65737	0.0479098	protein|B3 DNA binding domain containing protein, expressed
LOC_Os01g09740	1.65785	0.00151178	protein|F-box/LRR-repeat protein, putative, expressed
LOC_Os01g65510	1.6662	0.00737278	protein|OsFBX31 - F-box domain containing protein, expressed
LOC_Os06g15750	1.66941	0.0238538	protein|NB-ARC domain containing protein, expressed
LOC_Os03g52820	1.67213	0.00111633	protein|retrotransposon protein, putative, unclassified, expressed
LOC_Os10g42340	1.67507	0.0375441	protein|expressed protein
LOC_Os03g04950	1.67722	6.71e-05	protein|OsSub26 - Putative Subtilisin homologue, expressed
LOC_Os03g01520	1.67904	0.0198529	protein|expressed protein
LOC_Os08g01710	1.67941	2.28e-08	protein|GLTP domain containing protein, putative, expressed
LOC_Os08g13460	1.68086	0.00108908	protein|expressed protein
ChrSy.fgenesh.gene.42	1.68421	0.00160263	NA
LOC_Os04g54130	1.68515	0.0402335	protein|TKL_IRAK_DUF26-ld.1 - DUF26 kinases have homology to DUF26 containing loci, expressed
LOC_Os10g01840	1.69195	0.0255802	protein|hypothetical protein
LOC_Os01g03740	1.6926	0.0373277	protein|nuclease PA3, putative, expressed
LOC_Os05g19600	1.69406	0.00476469	protein|expansin precursor, putative, expressed
LOC_Os04g58250	1.69408	0.0016944	protein|protein kinase, putative, expressed
LOC_Os02g06290	1.69428	0.0128419	protein|rhodanese-like domain containing protein, putative, expressed
LOC_Os06g47800	1.6965	4.46e-06	protein|disease resistance protein RGA3, putative, expressed
LOC_Os06g11812	1.70483	0.00483142	protein|wound/stress protein, putative, expressed
LOC_Os08g27720	1.70615	0.000960873	protein|pirin, putative, expressed
LOC_Os10g33760	1.70816	0.0391674	protein|No apical meristem protein, putative, expressed
LOC_Os11g17440	1.73096	0.0141913	protein|enoyl-CoA hydratase/isomerase family protein, expressed
LOC_Os12g13340	1.73892	3.2e-12	protein|expressed protein
LOC_Os02g45890	1.74887	0.00422567	protein|sulfotransferase domain containing protein, expressed
LOC_Os01g13620	1.76183	0.00546404	protein|retrotransposon protein, putative, unclassified, expressed
LOC_Os11g05240	1.78198	0.0200815	protein|PAN domain-containing protein At5g03700 precursor, putative, expressed
LOC_Os01g24340	1.79564	0.0114872	protein|expressed protein
LOC_Os04g53560	1.79842	0.00855849	protein|expressed protein
LOC_Os08g03890	1.81229	0.0138607	protein|hypothetical protein
LOC_Os10g27030	1.81497	0.0389047	protein|retrotransposon protein, putative, unclassified, expressed
LOC_Os10g03230	1.83318	0.0146643	protein|expressed protein
LOC_Os07g46860	1.83513	0.00964565	protein|sex determination protein tasselseed-2, putative, expressed
LOC_Os01g36550	1.83624	0.034951	protein|protein kinase family protein, putative, expressed
LOC_Os01g72370	1.85094	3.91e-06	protein|helix-loop-helix DNA-binding domain containing protein, expressed
LOC_Os12g43090	1.86148	0.0371163	protein|expressed protein
LOC_Os05g07060	1.8689	0.00312483	protein|fasciclin domain containing protein, expressed
LOC_Os08g01450	1.88334	1.81e-05	protein|cytochrome P450, putative, expressed
LOC_Os11g35730	1.88354	0.0246085	protein|retrotransposon protein, putative, unclassified
LOC_Os01g13024	1.88827	0.0480118	protein|expressed protein
LOC_Os02g54880	1.89113	0.0158437	protein|cytochrome c oxidase subunit, putative, expressed
LOC_Os11g29630	1.89116	0.00135567	protein|expressed protein
LOC_Os12g20380	1.89571	0.00324405	protein|expressed protein
LOC_Os09g24620	1.90483	9.68e-07	protein|expressed protein
LOC_Os09g33830	1.90613	0.00176518	protein|solute carrier family 35 member F1, putative, expressed
LOC_Os12g35110	1.91386	0.0244815	protein|retrotransposon protein, putative, Ty3-gypsy subclass, expressed
LOC_Os02g37480	1.92386	3.03e-06	protein|glycine-rich cell wall structural protein precursor, putative, expressed
LOC_Os05g38390	1.92666	0.00382493	protein|laccase precursor protein, putative, expressed
LOC_Os08g04560	1.92827	0.000627876	protein|decarboxylase, putative, expressed
LOC_Os07g30610	1.93792	0.00776154	protein|cytokinin-O-glucosyltransferase 2, putative, expressed
LOC_Os06g27670	1.969	0.0283362	protein|expressed protein
LOC_Os03g52920	1.97138	0.0401933	protein|expressed protein
LOC_Os08g28890	1.97903	0.00522829	protein|protein kinase family protein, putative, expressed
LOC_Os01g70490	1.98083	0.0214658	protein|potassium transporter, putative, expressed
LOC_Os11g40820	1.99058	0.00208344	protein|retrotransposon protein, putative, unclassified, expressed
LOC_Os02g15050	1.99178	0.0437401	protein|expressed protein
LOC_Os08g01970	1.99656	0.00685431	protein|retrotransposon protein, putative, unclassified, expressed
LOC_Os10g08018	1.99676	0.00965925	protein|expressed protein
LOC_Os10g12450	1.99678	0.00241645	protein|expressed protein
LOC_Os08g11490	2.00018	0.00673094	protein|hypothetical protein
LOC_Os05g40180	2.00405	0.00382734	protein|serine/threonine-protein kinase stt7, chloroplast precursor, putative, expressed
LOC_Os09g15840	2.00552	0.00980722	protein|NBS-LRR disease resistance protein, putative, expressed
LOC_Os06g06000	2.00687	0.00408331	protein|expressed protein
LOC_Os02g02790	2.01085	1.37e-05	protein|C2 domain containing protein, expressed
LOC_Os07g03200	2.01246	0.00243924	protein|phytosulfokines precursor, putative, expressed
LOC_Os02g17760	2.02459	0.0264498	protein|cytochrome P450, putative, expressed
LOC_Os03g51530	2.02921	0.0219946	protein|expressed protein
LOC_Os02g47790	2.03002	0.00805575	protein|monodehydroascorbate reductase, putative, expressed
LOC_Os11g42550	2.03961	0.00169565	protein|dirigent, putative, expressed
LOC_Os05g14930	2.05307	0.00525085	protein|expressed protein
LOC_Os11g08380	2.06442	0.000103558	protein|1-aminocyclopropane-1-carboxylate oxidase, putative, expressed
LOC_Os11g03840	2.09874	0.0130318	protein|D-mannose binding lectin family protein, expressed
LOC_Os03g43970	2.10292	0.0225167	protein|amino acid permease family protein, putative, expressed
LOC_Os08g20130	2.10546	0.00444593	protein|flavonol sulfotransferase, putative, expressed
LOC_Os01g45140	2.10859	0.00884807	protein|anthocyanin 3-O-beta-glucosyltransferase, putative, expressed
LOC_Os03g62330	2.11229	0.0395754	protein|expressed protein
LOC_Os04g13140	2.11583	0.0115178	protein|vignain precursor, putative, expressed
LOC_Os02g48850	2.12435	0.020483	protein|plant-specific domain TIGR01615 family protein, expressed
LOC_Os03g37780	2.12999	0.00376151	protein|expressed protein
LOC_Os03g55230	2.14291	4.71e-05	protein|cytochrome P450, putative, expressed
LOC_Os05g47900	2.16366	0.00259378	protein|protein binding protein, putative, expressed
LOC_Os08g41770	2.16449	0.0206006	protein|expressed protein
LOC_Os03g25060	2.16614	0.00509756	protein|expressed protein
LOC_Os12g13730	2.16779	0.00214813	protein|pleiotropic drug resistance protein 2, putative, expressed
LOC_Os11g04540	2.16951	0.00163628	protein|sulfotransferase domain containing protein, expressed
LOC_Os09g04370	2.176	0.00690228	protein|expressed protein
LOC_Os11g14630	2.18185	0.0097431	protein|expressed protein
LOC_Os01g36460	2.18911	0.03473	protein|MYB family transcription factor, putative, expressed
LOC_Os05g31730	2.19445	0.00917661	protein|transporter, monovalent cation:proton antiporter-2 family, putative, expressed
LOC_Os08g19420	2.19558	0.0067814	protein|O-methyltransferase, putative, expressed
LOC_Os08g30820	2.20708	0.00168151	protein|cleavage and polyadenylation specificity factor subunit 5, putative, expressed
LOC_Os03g32490	2.2158	0.000418497	protein|DUF1230 domain containing protein, expressed
LOC_Os01g45914	2.217	0.000197715	protein|expressed protein
LOC_Os08g05810	2.22214	0.0118722	protein|DEAD-box ATP-dependent RNA helicase, putative, expressed
LOC_Os04g12150	2.22307	0.00229421	protein|expressed protein
LOC_Os08g07340	2.2238	0.0479253	protein|mla1, putative, expressed
LOC_Os12g43110	2.22546	0.0113767	protein|OsSAUR58 - Auxin-responsive SAUR gene family member, expressed
LOC_Os02g52450	2.22752	0.018289	protein|regulator of ribonuclease, putative, expressed
LOC_Os02g35530	2.23663	0.0261766	protein|OsFBK8 - F-box domain and kelch repeat containing protein, expressed
LOC_Os12g05630	2.24606	0.0337449	protein|hydrolase protein, putative, expressed
LOC_Os01g28600	2.25278	9.49e-06	protein|exo70 exocyst complex subunit family protein, putative, expressed
LOC_Os07g33450	2.25339	0.0333392	protein|retrotransposon protein, putative, unclassified, expressed
LOC_Os01g23840	2.26073	0.030886	protein|transposon protein, putative, unclassified, expressed
LOC_Os07g33898	2.26078	0.00644032	protein|60S ribosomal protein L44, putative, expressed
LOC_Os06g40240	2.261	7.02e-06	protein|retrotransposon protein, putative, unclassified, expressed
LOC_Os11g36600	2.27054	0.0486532	protein|expressed protein
LOC_Os05g09660	2.27439	1.31e-05	protein|HAD superfamily phosphatase, putative, expressed
LOC_Os01g74110	2.27496	0.00189807	protein|metal cation transporter, putative, expressed
LOC_Os01g72680	2.2765	0.0200505	protein|disease resistance protein RPS2, putative, expressed
LOC_Os04g56420	2.28257	2.03e-09	protein|retrotransposon protein, putative, unclassified, expressed
LOC_Os09g27670	2.28312	0.0132612	protein|expressed protein
LOC_Os03g16610	2.29246	0.000195738	protein|laccase precursor protein, putative, expressed
LOC_Os01g56960	2.29592	0.0153996	protein|acid phosphatase, putative, expressed
LOC_Os01g04500	2.30375	0.00079662	protein|expressed protein
LOC_Os02g12110	2.31074	0.0385316	protein|retrotransposon protein, putative, unclassified, expressed
LOC_Os11g15624	2.32863	0.0430731	protein|expressed protein
LOC_Os09g36590	2.32945	0.0257992	protein|retrotransposon protein, putative, LINE subclass, expressed
LOC_Os01g21380	2.33296	0.0366565	protein|FAD dependent oxidoreductase domain containing protein, expressed
LOC_Os11g44590	2.33862	0.0134224	protein|retrotransposon protein, putative, Ty3-gypsy subclass, expressed
LOC_Os07g44110	2.33896	0.000242539	protein|cytochrome P450 72A1, putative, expressed
LOC_Os06g34390	2.33986	9.26e-06	protein|zinc finger, C3HC4 type domain containing protein, expressed
LOC_Os10g29020	2.34218	0.0479516	protein|ATBPM2, putative, expressed
LOC_Os11g34570	2.34744	0.00025777	protein|lysM domain-containing GPI-anchored protein precursor, putative, expressed
LOC_Os05g32720	2.35524	0.0110616	protein|early-responsive to dehydration protein-related, putative, expressed
LOC_Os07g40390	2.36241	0.034867	protein|expressed protein
LOC_Os04g54630	2.36421	0.000693579	protein|expressed protein
LOC_Os10g41480	2.37633	0.0107291	protein|phospho-2-dehydro-3-deoxyheptonate aldolase, chloroplast precursor, putative, expressed
LOC_Os11g28210	2.37831	0.0439713	protein|retrotransposon protein, putative, unclassified, expressed
LOC_Os02g28820	2.38345	0.0347742	protein|expressed protein
LOC_Os10g02970	2.39916	0.00247424	protein|Leucine rich repeat N-terminal domain containing protein, putative, expressed
LOC_Os09g02180	2.39943	0.00737989	protein|expressed protein
LOC_Os02g12250	2.40461	0.0237095	protein|expressed protein
LOC_Os10g36670	2.40896	0.0289573	protein|expressed protein
LOC_Os01g19190	2.41015	0.019263	protein|retrotransposon protein, putative, unclassified, expressed
LOC_Os03g19370	2.42843	0.0292539	protein|CPuORF4 - conserved peptide uORF-containing transcript, expressed
LOC_Os03g30250	2.44229	0.042124	protein|COBRA-like protein precursor, putative, expressed
LOC_Os06g39070	2.4515	0.041078	protein|UDP-glucoronosyl and UDP-glucosyl transferase, putative, expressed
LOC_Os06g02580	2.45539	0.0135038	protein|high-affinity nickel-transport family protein, putative, expressed
LOC_Os02g40100	2.4574	0.00152436	protein|plant protein of unknown function DUF869 domain containing protein, expressed
LOC_Os03g39850	2.47788	0.0354111	protein|glutathione S-transferase, putative, expressed
LOC_Os06g50830	2.48354	0.00013156	protein|bZIP transcription factor domain containing protein, expressed
LOC_Os05g29720	2.48543	0.0144359	protein|retrotransposon protein, putative, Ty1-copia subclass, expressed
LOC_Os05g38020	2.48971	0.0297932	protein|expressed protein
LOC_Os03g03080	2.49009	0.0135157	protein|expressed protein
LOC_Os08g24260	2.4979	0.0276124	protein|retrotransposon protein, putative, Ty3-gypsy subclass, expressed
LOC_Os02g53250	2.512	0.0213805	protein|expressed protein
LOC_Os09g18530	2.51944	0.0131543	protein|nodulation receptor kinase precursor, putative, expressed
LOC_Os04g34600	2.53514	0.0204897	protein|abscisic stress-ripening, putative, expressed
LOC_Os01g59770	2.54023	0.0392953	protein|expressed protein
LOC_Os11g36590	2.54071	0.0208877	protein|retrotransposon protein, putative, unclassified, expressed
LOC_Os08g41040	2.548	0.0397977	protein|expressed protein
LOC_Os04g04574	2.548	0.0102561	protein|retrotransposon protein, putative, Ty3-gypsy subclass, expressed
LOC_Os10g19930	2.56535	0.0452481	protein|retrotransposon protein, putative, unclassified, expressed
LOC_Os01g65110	2.56874	1.32e-05	protein|POT family protein, expressed
LOC_Os03g18120	2.57584	0.0173323	protein| proteins of unknown function domain containing protein, expressed
LOC_Os02g08230	2.58331	0.0232995	protein|WAX2, putative, expressed
LOC_Os11g01050	2.5963	0.0148363	protein|exo70 exocyst complex subunit domain containing protein, expressed
LOC_Os11g24780	2.59695	7.13e-06	protein|expressed protein
LOC_Os05g01530	2.60132	0.0225557	protein|expressed protein
LOC_Os03g46454	2.60966	0.0142078	protein|metal cation transporter, putative, expressed
LOC_Os03g25030	2.60997	0.000845632	protein|GDSL-like lipase/acylhydrolase, putative, expressed
LOC_Os07g18158	2.61742	0.00801198	protein|aldehyde oxidase, putative, expressed
LOC_Os05g19440	2.62095	0.0305165	protein|transposon protein, putative, unclassified
LOC_Os09g31060	2.63073	0.0484055	protein|expressed protein
LOC_Os01g19210	2.63807	0.0160281	protein|transposon protein, putative, unclassified, expressed
LOC_Os03g02340	2.66975	0.0343508	protein|expressed protein
LOC_Os03g53690	2.6723	0.0141505	protein|oxidoreductase, short chain dehydrogenase/reductase family domain containing protein, expressed
LOC_Os07g25050	2.67452	0.000653663	protein|thionin-like peptide, putative, expressed
LOC_Os09g07130	2.68483	0.000340145	protein|retrotransposon protein, putative, unclassified, expressed
LOC_Os10g02720	2.69376	0.0175777	protein|OsWAK99 - OsWAK receptor-like protein kinase, expressed
LOC_Os11g25100	2.71299	0.000788676	protein|tropinone reductase, putative, expressed
LOC_Os06g50200	2.72262	0.00524394	protein|retrotransposon protein, putative, unclassified, expressed
LOC_Os12g12990	2.72341	0.0418135	protein|transposon protein, putative, CACTA, En/Spm sub-class, expressed
LOC_Os02g04220	2.73875	0.000119887	protein|expressed protein
LOC_Os01g24170	2.741	0.0284412	protein|hypothetical protein
LOC_Os07g42970	2.75327	0.0313183	protein|UDP-glucoronosyl and UDP-glucosyl transferase domain containing protein, expressed
LOC_Os02g06200	2.7592	0.0160869	protein|phytosulfokine receptor precursor, putative, expressed
LOC_Os07g30330	2.76138	0.038416	protein|cytokinin-O-glucosyltransferase 2, putative, expressed
LOC_Os12g24650	2.77369	0.016349	protein|leucine aminopeptidase, chloroplast precursor, putative, expressed
LOC_Os12g07440	2.78289	0.0213131	protein|expressed protein
LOC_Os07g39940	2.79549	0.0163406	protein|helix-loop-helix DNA-binding domain containing protein, expressed
LOC_Os08g28240	2.79817	0.000206091	protein|carotenoid cleavage dioxygenase, putative, expressed
LOC_Os07g42130	2.80465	0.0486284	protein|expressed protein
LOC_Os11g33394	2.80741	0.00880348	protein|plant protein of unknown function domain containing protein, expressed
LOC_Os02g56770	2.80939	0.0200119	protein|OsFBX67 - F-box domain containing protein, expressed
LOC_Os06g16960	2.81972	0.0129989	protein|O-methyltransferase, putative, expressed
LOC_Os07g39240	2.82601	0.00949497	protein|expressed protein
LOC_Os06g41270	2.83386	0.0108347	protein|expressed protein
LOC_Os08g39320	2.84209	0.00774441	protein|expressed protein
LOC_Os02g39310	2.84462	0.0253758	protein|expressed protein
LOC_Os08g32920	2.8504	0.0150378	protein|dynamin-2B, putative, expressed
LOC_Os11g36000	2.87611	4.13e-05	protein|receptor-like protein kinase 2 precursor, putative, expressed
LOC_Os01g50510	2.87656	0.0411377	protein|expressed protein
LOC_Os04g57570	2.88255	0.000471924	protein|retrotransposon protein, putative, unclassified, expressed
LOC_Os01g52680	2.88587	0.0307149	protein|OsMADS32 - MADS-box family gene with MIKCc type-box, expressed
LOC_Os10g30290	2.89542	0.0158144	protein|GDSL-like lipase/acylhydrolase, putative, expressed
LOC_Os05g29750	2.91687	0.0068052	protein|cytochrome P450 71E1, putative, expressed
LOC_Os03g48960	2.93246	0.000193746	protein|expressed protein
LOC_Os03g02544	2.93809	0.0344554	protein|expressed protein
LOC_Os06g10950	2.95782	0.0117558	protein|xyloglucan fucosyltransferase, putative, expressed
LOC_Os10g21784	2.97693	0.0171133	protein|expressed protein
LOC_Os12g13350	2.98003	1.78e-09	protein|retrotransposon protein, putative, Ty1-copia subclass, expressed
LOC_Os12g17610	3.05231	0.039761	protein|expressed protein
LOC_Os01g13130	3.05915	0.0399438	protein|aquaporin protein, putative, expressed
LOC_Os06g01250	3.06894	0.0157339	protein|cytochrome P450, putative, expressed
LOC_Os11g31040	3.06933	0.00417719	protein|expressed protein
LOC_Os06g07905	3.08145	0.0230349	protein|galactosyltransferase family protein, putative, expressed
LOC_Os02g37540	3.08152	0.0149842	protein|expressed protein
LOC_Os04g16970	3.10117	0.00752064	protein|zinc finger, C3HC4 type domain containing protein, expressed
LOC_Os11g04020	3.10443	0.000883394	protein|major facilitator superfamily antiporter, putative, expressed
LOC_Os04g20680	3.11491	0.000623879	protein|wall-associated receptor kinase 3 precursor, putative, expressed
LOC_Os01g02430	3.11618	0.00865654	protein|TAK14, putative, expressed
LOC_Os02g41480	3.11921	0.020982	protein|OsWAK12 - OsWAK receptor-like cytoplasmic kinase OsWAK-RLCK, expressed
LOC_Os08g10240	3.13442	0.0275938	protein|expressed protein
LOC_Os05g05900	3.14768	0.0280562	protein|retrotransposon protein, putative, Ty3-gypsy subclass, expressed
LOC_Os12g29570	3.17107	0.0409705	protein|expressed protein
LOC_Os09g37840	3.22275	0.000221634	protein|carbohydrate binding protein, putative, expressed
LOC_Os06g05310	3.22519	0.00502807	protein|transferase family protein, putative, expressed
LOC_Os03g63580	3.22857	0.0180784	protein|phosphoesterase family protein, putative, expressed
LOC_Os06g09870	3.24344	0.028262	protein|retrotransposon protein, putative, unclassified, expressed
LOC_Os02g08400	3.24436	0.000346475	protein|HLS, putative, expressed
LOC_Os12g40020	3.25406	0.0409532	protein|retrotransposon protein, putative, unclassified, expressed
LOC_Os04g35534	3.26035	0.0410138	protein|expressed protein
LOC_Os10g19300	3.27951	0.00743009	protein|expressed protein
LOC_Os07g40380	3.27957	0.0377867	protein|expressed protein
LOC_Os01g11460	3.27989	0.0033727	protein|zinc finger, C3HC4 type domain containing protein, expressed
LOC_Os02g03910	3.28771	0.00161327	protein|OsFBX35 - F-box domain containing protein, expressed
LOC_Os04g39930	3.29811	0.0148111	protein|receptor-like protein kinase, putative, expressed
LOC_Os02g36600	3.30373	0.00038685	protein|aldose 1-epimerase, putative, expressed
LOC_Os01g46140	3.31273	0.0185826	protein|expressed protein
LOC_Os03g19420	3.35732	0.000323924	protein|nicotianamine synthase, putative, expressed
LOC_Os11g12250	3.37242	0.01249	protein|retrotransposon protein, putative, unclassified
LOC_Os03g25840	3.37982	0.0142778	protein|amino acid permease family protein, putative, expressed
LOC_Os03g03480	3.38932	0.0222152	protein|DUF623 domain containing protein, expressed
LOC_Os04g03210	3.42388	0.00299291	protein|receptor kinase, putative, expressed
LOC_Os11g40890	3.43032	8.93e-05	protein|expressed protein
LOC_Os01g29060	3.43654	0.0123507	protein|transposon protein, putative, unclassified
LOC_Os06g14240	3.43654	0.0123507	protein|hsp20/alpha crystallin family protein, putative, expressed
LOC_Os11g01439	3.49694	0.00918049	protein|chloroplast unusual positioning protein, putative, expressed
LOC_Os03g19427	3.51013	0.0146262	protein|nicotianamine synthase, putative, expressed
LOC_Os10g28810	3.51192	0.00908618	protein|MBTB37 - Bric-a-Brac, Tramtrack, Broad Complex BTB domain with Meprin and TRAF Homology MATH domain, expressed
LOC_Os01g33720	3.51924	0.00686569	protein|hypothetical protein
LOC_Os05g12630	3.57505	0.00810779	protein|expressed protein
LOC_Os03g16030	3.58099	0.00778881	protein|hsp20/alpha crystallin family protein, putative, expressed
LOC_Os09g36880	3.59131	0.00212402	protein|GDSL-like lipase/acylhydrolase, putative, expressed
LOC_Os11g44200	3.63622	0.00990032	protein|hypothetical protein
LOC_Os02g02370	3.68545	6.36e-05	protein|myb-like DNA-binding domain containing protein, putative, expressed
LOC_Os03g25360	3.68635	0.0096687	protein|peroxidase precursor, putative, expressed
LOC_Os09g23770	3.73146	0.00548204	protein|expressed protein
LOC_Os04g20510	3.74222	0.00517215	protein|retrotransposon protein, putative, unclassified, expressed
LOC_Os06g18150	3.76184	0.00103646	protein|expressed protein
LOC_Os11g41550	3.77843	0.00686834	protein|expressed protein
LOC_Os03g62300	3.82572	0.00828363	protein|expressed protein
LOC_Os01g71624	3.82609	0.00944816	protein|expressed protein
LOC_Os10g35180	3.8381	0.0032311	protein|white-brown complex homolog protein 11, putative, expressed
LOC_Os11g06590	3.85428	0.00247329	protein|alcohol dehydrogenase GroES-like domain containing protein, expressed
LOC_Os10g21630	3.87703	0.00846196	protein|hypothetical protein
LOC_Os03g63310	3.89475	0.0017726	protein|cytochrome P450 71E1, putative, expressed
LOC_Os11g22530	3.92878	0.00554529	protein|retrotransposon protein, putative, Ty3-gypsy subclass, expressed
LOC_Os04g02560	3.94467	0.00203458	protein|expressed protein
LOC_Os01g13450	4.03808	0.0435676	protein|expressed protein
LOC_Os01g42670	4.03959	0.043551	protein|hypothetical protein
LOC_Os10g05170	4.03959	0.043551	protein|OsWAK100 - OsWAK receptor-like cytoplasmic kinase OsWAK-RLCK, expressed
LOC_Os04g34740	4.04751	0.043461	protein|transposon protein, putative, unclassified, expressed
LOC_Os12g06030	4.04751	0.043461	protein|OsFBX439 - F-box domain containing protein, expressed
LOC_Os02g20450	4.04897	0.0401983	protein|hypothetical protein
LOC_Os05g04320	4.04897	0.0401983	protein|retrotransposon protein, putative, unclassified, expressed
LOC_Os08g13090	4.04897	0.0401983	protein|BTB/POZ domain containing protein, expressed
LOC_Os12g04410	4.04897	0.0401983	protein|BTBA6 - Bric-a-Brac,Tramtrack, Broad Complex BTB domain with Ankyrin repeat region, expressed
LOC_Os12g42530	4.04897	0.0401983	protein|expressed protein
LOC_Os12g42770	4.04897	0.0401983	protein|expressed protein
LOC_Os08g10180	4.05055	0.0434268	protein|retrotransposon protein, putative, unclassified, expressed
LOC_Os12g18410	4.05596	3.2e-14	protein|expressed protein
LOC_Os02g35740	4.05768	0.0487104	protein|expressed protein
LOC_Os10g01720	4.05768	0.0487104	protein|transferase family protein, putative, expressed
LOC_Os11g34720	4.05768	0.0487104	protein|Ser/Thr protein phosphatase family protein, putative, expressed
LOC_Os01g12580	4.05856	0.0433345	protein|late embryogenesis abundant protein, putative, expressed
LOC_Os08g26010	4.05856	0.0433345	protein|transposon protein, putative, CACTA, En/Spm sub-class, expressed
LOC_Os11g25220	4.05856	0.0433345	protein|oxidoreductase, short chain dehydrogenase/reductase domain containing protein, expressed
LOC_Os12g42670	4.05856	0.0433345	protein|expressed protein
LOC_Os12g10400	4.06011	0.043317	protein|NBS-LRR type resistance protein, putative, expressed
LOC_Os12g34360	4.06011	0.043317	protein|expressed protein
LOC_Os04g47950	4.06264	0.0486353	protein|expressed protein
LOC_Os03g47169	4.07164	0.00474158	protein|Peptidase family C50, putative, expressed
LOC_Os08g14720	4.18688	0.00289616	protein|expressed protein
LOC_Os12g27560	4.2318	0.0404546	protein|expressed protein
LOC_Os04g13540	4.2341	0.000528933	protein|albumin-2, putative
LOC_Os02g27830	4.2385	0.0477451	protein|expressed protein
LOC_Os06g18670	4.2385	0.0477451	protein|anthocyanidin 3-O-glucosyltransferase, putative, expressed
LOC_Os07g33130	4.2385	0.0477451	protein|retrotransposon protein, putative, unclassified, expressed
LOC_Os02g45100	4.24241	0.0342842	protein|mitochondrial import inner membrane translocase subunit Tim17, putative, expressed
LOC_Os03g25640	4.24241	0.0342842	protein|OsFBX91 - F-box domain containing protein, expressed
LOC_Os04g51930	4.24241	0.0342842	protein|retrotransposon protein, putative, LINE subclass, expressed
LOC_Os12g19250	4.24241	0.0342842	protein|retrotransposon protein, putative, unclassified, expressed
LOC_Os05g04970	4.24342	0.0477167	protein|retrotransposon protein, putative, Ty3-gypsy subclass
LOC_Os05g19450	4.24342	0.0477167	protein|retrotransposon protein, putative, unclassified, expressed
LOC_Os05g43020	4.24342	0.0477167	protein|retrotransposon protein, putative, Ty3-gypsy subclass, expressed
LOC_Os06g04900	4.24342	0.0477167	protein|transporter family protein, putative, expressed
LOC_Os06g35165	4.24342	0.0477167	protein|expressed protein
LOC_Os10g10180	4.24342	0.0477167	protein|methyltransferase domain containing protein, putative, expressed
LOC_Os10g10350	4.24342	0.0477167	protein|retrotransposon protein, putative, unclassified, expressed
LOC_Os10g28440	4.24342	0.0477167	protein|sulfate transporter 3.1, putative, expressed
LOC_Os11g37770	4.24342	0.0477167	protein|retrotransposon protein, putative, unclassified
LOC_Os01g35470	4.24382	0.034278	protein|retrotransposon protein, putative, Ty3-gypsy subclass, expressed
LOC_Os07g38980	4.24382	0.034278	protein|expressed protein
LOC_Os01g15560	4.2486	0.0476841	protein|expressed protein
LOC_Os07g13930	4.2486	0.0476841	protein|OsFBX231 - F-box domain containing protein, expressed
LOC_Os07g24320	4.25137	0.0325186	protein|retrotransposon protein, putative, unclassified, expressed
LOC_Os08g09110	4.25137	0.0325186	protein|NB-ARC domain containing protein, expressed
LOC_Os03g62150	4.25301	0.0296187	protein|heat shock protein DnaJ, putative, expressed
LOC_Os09g07180	4.25414	0.0325103	protein|retrotransposon protein, putative, unclassified, expressed
LOC_Os10g39000	4.25414	0.0325103	protein|expressed protein
LOC_Os01g52840	4.25517	0.0476447	protein|transposon protein, putative, unclassified, expressed
LOC_Os07g26595	4.25517	0.0476447	protein|expressed protein
LOC_Os12g02510	4.25517	0.0476447	protein|esterase, putative, expressed
LOC_Os04g25220	4.26123	0.0296032	protein|hypothetical protein
LOC_Os05g23790	4.26123	0.0296032	protein|retrotransposon, putative, centromere-specific, expressed
LOC_Os10g30310	4.26123	0.0296032	protein|zinc finger, C3HC4 type domain containing protein, expressed
LOC_Os01g02050	4.26256	0.0296008	protein|phosphoenolpyruvate carboxylase, putative, expressed
LOC_Os10g22600	4.27043	0.0341479	protein|ethylene-responsive transcription factor, putative, expressed
LOC_Os09g36660	4.27154	0.0324509	protein|expressed protein
LOC_Os11g07700	4.27333	0.0341332	protein|NAM, putative, expressed
LOC_Os01g19860	4.27598	0.0400155	protein|expressed protein
LOC_Os01g40740	4.27598	0.0400155	protein|expressed protein
LOC_Os01g52700	4.28402	0.0474558	protein|expressed protein
LOC_Os07g34006	4.28402	0.0474558	protein|transporter family protein, putative, expressed
LOC_Os08g09430	4.28402	0.0474558	protein|disease resistance protein RPM1, putative, expressed
LOC_Os09g31434	4.28402	0.0474558	protein|expressed protein
LOC_Os11g39720	4.28402	0.0474558	protein|retrotransposon, putative, centromere-specific, expressed
LOC_Os03g04560	4.28568	0.0474448	protein|expressed protein
LOC_Os11g12350	4.28568	0.0474448	protein|disease resistance protein, putative, expressed
LOC_Os11g39380	4.28568	0.0474448	protein|expressed protein
LOC_Os12g34010	4.29763	0.000886035	protein|expressed protein
LOC_Os05g09640	4.3813	0.000344834	protein|uncharacterized protein At4g06744 precursor, putative, expressed
LOC_Os03g33040	4.40641	0.0450263	protein|retrotransposon protein, putative, unclassified
LOC_Os05g35810	4.40641	0.0450263	protein|expressed protein
LOC_Os02g40200	4.40953	0.0450075	protein|receptor-like protein kinase precursor, putative, expressed
LOC_Os05g25240	4.40953	0.0450075	protein|expressed protein
LOC_Os06g35574	4.40953	0.0450075	protein|mki67 protein, putative, expressed
LOC_Os11g36170	4.40953	0.0450075	protein|expressed protein
LOC_Os07g22460	4.41037	0.034509	protein|expressed protein
LOC_Os02g05650	4.41658	0.0409501	protein|expressed protein
LOC_Os04g10630	4.41658	0.0409501	protein|expressed protein
LOC_Os04g37640	4.41658	0.0409501	protein|xyloglucan fucosyltransferase, putative, expressed
LOC_Os06g42840	4.41658	0.0409501	protein|expressed protein
LOC_Os03g06270	4.42064	0.0282861	protein|retrotransposon protein, putative, unclassified, expressed
LOC_Os11g24110	4.42064	0.0282861	protein|retrotransposon protein, putative, Ty3-gypsy subclass
LOC_Os02g42060	4.42114	0.0409387	protein|response regulator receiver domain containing protein, expressed
LOC_Os03g56780	4.42114	0.0409387	protein|expressed protein
LOC_Os05g04710	4.42114	0.0409387	protein|IRE, putative, expressed
LOC_Os05g17920	4.42114	0.0409387	protein|retrotransposon protein, putative, unclassified
LOC_Os05g43940	4.42114	0.0409387	protein|O-methyltransferase, putative, expressed
LOC_Os07g46100	4.42114	0.0409387	protein|expressed protein
LOC_Os12g18690	4.42114	0.0409387	protein|expressed protein
LOC_Os01g19370	4.42604	0.039703	protein|retrotransposon protein, putative, unclassified, expressed
LOC_Os04g48960	4.42604	0.039703	protein|expressed protein
LOC_Os11g04750	4.42604	0.039703	protein|expressed protein
LOC_Os11g37944	4.42604	0.039703	protein|expressed protein
LOC_Os06g48310	4.42935	0.0257363	protein|RNA recognition motif containing protein, expressed
LOC_Os02g15390	4.4311	0.0231264	protein|BED zinc finger family protein, expressed
LOC_Os12g40050	4.4311	0.0231264	protein|retrotransposon protein, putative, unclassified, expressed
LOC_Os02g26470	4.43194	0.0257402	protein|expressed protein
LOC_Os02g32000	4.43194	0.0257402	protein|expressed protein
LOC_Os05g37780	4.43194	0.0257402	protein|expressed protein
LOC_Os06g26080	4.43194	0.0257402	protein|expressed protein
LOC_Os09g10320	4.43194	0.0257402	protein|transposon protein, putative, unclassified, expressed
LOC_Os05g28090	4.43208	0.0396939	protein|expressed protein
LOC_Os06g32330	4.43208	0.0396939	protein|retrotransposon protein, putative, unclassified, expressed
LOC_Os12g18400	4.43208	0.0396939	protein|retrotransposon protein, putative, unclassified, expressed
LOC_Os07g04010	4.43526	0.040897	protein|lectin-like receptor kinase, putative, expressed
LOC_Os11g24290	4.43526	0.040897	protein|OsSCP51 - Putative Serine Carboxypeptidase homologue, expressed
LOC_Os10g10175	4.43738	0.0257464	protein|expressed protein
LOC_Os01g15210	4.44006	0.0217259	protein|expressed protein
LOC_Os01g38560	4.44129	0.0257512	protein|expressed protein
LOC_Os08g10490	4.44129	0.0257512	protein|heavy metal-associated domain containing protein, expressed
LOC_Os04g13600	4.44289	0.0408746	protein|transposon protein, putative, CACTA, En/Spm sub-class
LOC_Os04g16290	4.44289	0.0408746	protein|retrotransposon protein, putative, unclassified
LOC_Os06g41500	4.44289	0.0408746	protein|D-mannose binding lectin family protein, expressed
LOC_Os12g41850	4.44289	0.0408746	protein|expressed protein
LOC_Os01g67150	4.4447	0.0447787	protein|expressed protein
LOC_Os02g08140	4.4447	0.0447787	protein|CAMK_KIN1/SNF1/Nim1_like.14 - CAMK includes calcium/calmodulin depedent protein kinases, expressed
LOC_Os08g18900	4.4447	0.0447787	protein|retrotransposon protein, putative, unclassified, expressed
LOC_Os12g13610	4.4447	0.0447787	protein|CHIT9 - Chitinase family protein precursor, putative, expressed
LOC_Os10g05340	4.44654	0.0231641	protein|transposon protein, putative, CACTA, En/Spm sub-class, expressed
LOC_Os06g17230	4.44905	0.0231698	protein|transposon protein, putative, CACTA, En/Spm sub-class
LOC_Os02g07580	4.45408	0.0447166	protein|expressed protein
LOC_Os03g03000	4.45485	0.0342126	protein|helix-loop-helix DNA-binding domain containing protein, expressed
LOC_Os07g22980	4.45625	0.0257624	protein|retrotransposon protein, putative, unclassified, expressed
LOC_Os01g27480	4.45757	0.0257633	protein|glutathione S-transferase, putative, expressed
LOC_Os06g02360	4.46213	0.0341632	protein|Skp1 family, dimerisation domain containing protein, expressed
LOC_Os07g05174	4.46698	0.0446255	protein|expressed protein
LOC_Os08g26050	4.46698	0.0446255	protein|hypothetical protein
LOC_Os09g08190	4.46698	0.0446255	protein|sulfotransferase domain containing protein, expressed
LOC_Os09g38490	4.46698	0.0446255	protein|expressed protein
LOC_Os10g20340	4.46698	0.0446255	protein|expressed protein
LOC_Os12g44350	4.46698	0.0446255	protein|actin, putative, expressed
LOC_Os02g33840	4.46796	0.0407871	protein|OsFBX52 - F-box domain containing protein, expressed
LOC_Os11g40315	4.46796	0.0407871	protein|retrotransposon protein, putative, unclassified, expressed
LOC_Os04g21870	4.46929	0.0396124	protein|transposon protein, putative, Pong sub-class, expressed
LOC_Os10g38610	4.46929	0.0396124	protein|glutathione S-transferase, putative, expressed
LOC_Os11g17460	4.46929	0.0396124	protein|retrotransposon protein, putative, unclassified, expressed
LOC_Os02g04620	4.47102	0.0407762	protein|marker Xucw84, putative
LOC_Os04g51260	4.47102	0.0407762	protein|expressed protein
LOC_Os08g05580	4.47102	0.0407762	protein|aquaporin protein, putative, expressed
LOC_Os08g05900	4.47102	0.0407762	protein|expressed protein
LOC_Os12g06410	4.52475	0.000227015	protein|U-box domain-containing protein, putative, expressed
LOC_Os01g55440	4.55605	0.0486243	protein|CAMK_KIN1/SNF1/Nim1_like.1 - CAMK includes calcium/calmodulin depedent protein kinases, expressed
LOC_Os05g20630	4.55605	0.0486243	protein|retrotransposon protein, putative, unclassified, expressed
LOC_Os12g25450	4.55605	0.0486243	protein|O-methyltransferase, putative, expressed
LOC_Os11g38462	4.56516	0.0403474	protein|transposon protein, putative, CACTA, En/Spm sub-class, expressed
LOC_Os12g33830	4.56807	0.0403346	protein|OsFBX449 - F-box domain containing protein, expressed
LOC_Os07g16054	4.56892	0.030247	protein|hypothetical protein
LOC_Os01g64420	4.57472	0.0361375	protein|transposon protein, putative, unclassified, expressed
LOC_Os10g28910	4.57472	0.0361375	protein|retrotransposon protein, putative, unclassified
LOC_Os02g14100	4.57897	0.0361341	protein|retrotransposon protein, putative, unclassified, expressed
LOC_Os09g01450	4.57897	0.0361341	protein|retrotransposon protein, putative, Ty3-gypsy subclass, expressed
LOC_Os05g34810	4.58363	0.0342749	protein|DUF538 domain containing protein, putative, expressed
LOC_Os09g23050	4.58363	0.0342749	protein|expressed protein
LOC_Os10g02750	4.58363	0.0342749	protein|Ser/Thr protein phosphatase family protein, putative, expressed
LOC_Os10g04560	4.58902	0.0189537	protein|hypothetical protein
LOC_Os02g56610	4.58924	0.0342797	protein|DUF640 domain containing protein, putative, expressed
LOC_Os07g25730	4.58924	0.0342797	protein|expressed protein
LOC_Os05g15260	4.58967	0.021327	protein|retrotransposon protein, putative, Ty3-gypsy subclass
LOC_Os12g22780	4.58967	0.021327	protein|expressed protein
LOC_Os01g05250	4.59222	0.0342806	protein|expressed protein
LOC_Os09g38090	4.5949	0.0204645	protein|expressed protein
LOC_Os09g32120	4.59659	0.0168891	protein|expressed protein
LOC_Os04g21060	4.59924	0.034285	protein|retrotransposon protein, putative, unclassified, expressed
LOC_Os07g15690	4.59924	0.034285	protein|transposon protein, putative, CACTA, En/Spm sub-class, expressed
LOC_Os12g41770	4.59924	0.034285	protein|expressed protein
LOC_Os01g56530	4.60078	0.036106	protein|DUF260 domain containing protein, putative, expressed
LOC_Os11g35890	4.60078	0.036106	protein|leucine rich repeat protein, putative, expressed
LOC_Os06g48980	4.60238	0.0213677	protein|protein kinase APK1B, chloroplast precursor, putative, expressed
LOC_Os05g14900	4.60361	0.0169337	protein|expressed protein
LOC_Os09g03160	4.60471	0.0157311	protein|transposon protein, putative, unclassified, expressed
LOC_Os11g40284	4.60589	0.016948	protein|retrotransposon protein, putative, unclassified, expressed
LOC_Os03g16290	4.60733	0.0213827	protein|fringe-related protein, putative, expressed
LOC_Os07g26590	4.60733	0.0213827	protein|expressed protein
LOC_Os05g15420	4.6093	0.036094	protein|retrotransposon protein, putative, Ty3-gypsy subclass, expressed
LOC_Os07g03880	4.6093	0.036094	protein|lectin-like receptor kinase, putative, expressed
LOC_Os07g10170	4.6093	0.036094	protein|expressed protein
LOC_Os07g29500	4.6093	0.036094	protein|retrotransposon protein, putative, unclassified, expressed
LOC_Os08g23580	4.61184	0.0169837	protein|transposon protein, putative, CACTA, En/Spm sub-class, expressed
LOC_Os01g64510	4.61299	0.0169906	protein|retrotransposon protein, putative, unclassified, expressed
LOC_Os07g16400	4.61299	0.0169906	protein|retrotransposon protein, putative, Ty3-gypsy subclass, expressed
LOC_Os10g04160	4.61299	0.0169906	protein|expressed protein
LOC_Os12g34524	4.61299	0.0169906	protein|peroxidase precursor, putative, expressed
LOC_Os06g36930	4.61897	0.0300102	protein|HSF-type DNA-binding domain containing protein, expressed
LOC_Os01g50980	4.62121	0.0205664	protein|cullin, putative, expressed
LOC_Os08g10420	4.62121	0.0205664	protein|transferase family domain containing protein, expressed
LOC_Os02g22440	4.6302	0.0400199	protein|expressed protein
LOC_Os04g26550	4.6302	0.0400199	protein|expressed protein
LOC_Os01g42320	4.63088	0.0478207	protein|aspartic proteinase nepenthesin-2 precursor, putative, expressed
LOC_Os03g21700	4.63088	0.0478207	protein|DNA-binding protein, putative, expressed
LOC_Os07g36830	4.63111	0.0360524	protein|OsFBX250 - F-box domain containing protein, expressed
LOC_Os09g27350	4.63224	0.0342841	protein|RIO1 family protein, expressed
LOC_Os03g47820	4.63365	0.0342838	protein|PINHEAD, putative, expressed
LOC_Os05g40610	4.63365	0.0342838	protein|OsFBDUF25 - F-box and DUF domain containing protein, expressed
LOC_Os06g32720	4.63365	0.0342838	protein|zinc finger C-x8-C-x5-C-x3-H type family protein, expressed
LOC_Os11g38860	4.63365	0.0342838	protein|methyltransferase, putative, expressed
LOC_Os02g29000	4.63537	0.036044	protein|Cupin domain containing protein, expressed
LOC_Os04g38060	4.63537	0.036044	protein|retrotransposon protein, putative, unclassified, expressed
LOC_Os08g19770	4.63537	0.036044	protein|expressed protein
LOC_Os12g35070	4.63537	0.036044	protein|expressed protein
LOC_Os02g05530	4.63745	0.039981	protein|expressed protein
LOC_Os06g11270	4.63745	0.039981	protein|anthocyanidin 3-O-glucosyltransferase, putative, expressed
LOC_Os04g35640	4.63997	0.0477205	protein|retrotransposon protein, putative, unclassified, expressed
LOC_Os09g06464	4.63997	0.0477205	protein|CCT/B-box zinc finger protein, putative, expressed
LOC_Os02g04400	4.6788	7.06e-05	protein|expressed protein
LOC_Os03g24820	4.69815	0.0446471	protein|expressed protein
LOC_Os01g30980	4.69956	0.0446344	protein|retrotransposon protein, putative, unclassified, expressed
LOC_Os08g13380	4.69956	0.0446344	protein|expressed protein
LOC_Os03g03740	4.70801	0.0367477	protein|retrotransposon protein, putative, unclassified, expressed
LOC_Os09g18390	4.70801	0.0367477	protein|flavonol synthase/flavanone 3-hydroxylase, putative, expressed
LOC_Os08g26250	4.71073	0.0367382	protein|retrotransposon protein, putative, unclassified
LOC_Os03g64100	4.71699	0.0325601	protein|expressed protein
LOC_Os09g06870	4.71699	0.0325601	protein|retrotransposon protein, putative, unclassified
LOC_Os11g14030	4.72091	0.0212542	protein|expressed protein
LOC_Os10g40040	4.72097	0.0325603	protein|expressed protein
LOC_Os03g06280	4.7254	0.0303889	protein|transposon protein, putative, unclassified
LOC_Os02g35730	4.72909	0.0182967	protein|expressed protein
LOC_Os02g58100	4.73065	0.0303994	protein|expressed protein
LOC_Os11g07710	4.73065	0.0303994	protein|dirigent, putative, expressed
LOC_Os01g54450	4.73141	0.0183069	protein|DUF584 domain containing protein, putative, expressed
LOC_Os06g35400	4.73348	0.0297236	protein|hypothetical protein
LOC_Os07g11420	4.73348	0.0297236	protein|transposon protein, putative, CACTA, En/Spm sub-class
LOC_Os02g15620	4.73834	0.0137893	protein|CAPIP1, putative, expressed
LOC_Os06g24490	4.73993	0.0170178	protein|expressed protein
LOC_Os07g02700	4.73993	0.0170178	protein|DUF538 domain containing protein, putative, expressed
LOC_Os10g05580	4.73993	0.0170178	protein|expressed protein
LOC_Os07g30960	4.74001	0.02974	protein|monooxygenase, putative, expressed
LOC_Os09g09820	4.74001	0.02974	protein|retrotransposon protein, putative, unclassified, expressed
LOC_Os08g43970	4.74505	0.0131216	protein|carrier, putative, expressed
LOC_Os12g33730	4.74718	0.0131389	protein|expressed protein
LOC_Os04g49920	4.74815	0.0170627	protein|sensitivity to red light reduced protein 1, putative, expressed
LOC_Os05g25480	4.74815	0.0170627	protein|OsMan06 - Endo-Beta-Mannanase, expressed
LOC_Os11g32380	4.74815	0.0170627	protein|expressed protein
LOC_Os02g47280	4.74929	0.0304293	protein|growth-regulating factor, putative, expressed
LOC_Os02g28410	4.75166	0.0138879	protein|transferase family protein, putative, expressed
LOC_Os03g12080	4.75166	0.0138879	protein|retrotransposon protein, putative, Ty3-gypsy subclass, expressed
LOC_Os06g41870	4.75166	0.0138879	protein|expressed protein
LOC_Os10g29110	4.75166	0.0138879	protein|MBTB45 - Bric-a-Brac, Tramtrack, Broad Complex BTB domain with Meprin and TRAF Homology MATH domain, expressed
LOC_Os11g32330	4.75262	0.0121326	protein|retrotransposon protein, putative, unclassified
LOC_Os05g06540	4.75366	0.0121416	protein|expressed protein
LOC_Os02g54190	4.75492	0.0139113	protein|pectinesterase, putative, expressed
LOC_Os04g56700	4.75815	0.021275	protein|naringenin,2-oxoglutarate 3-dioxygenase, putative, expressed
LOC_Os04g32440	4.75872	0.0325413	protein|retrotransposon protein, putative, unclassified, expressed
LOC_Os04g34150	4.75872	0.0325413	protein|expressed protein
LOC_Os10g12720	4.75948	0.0139428	protein|retrotransposon protein, putative, unclassified, expressed
LOC_Os11g24100	4.76041	0.0132422	protein|transposon protein, putative, CACTA, En/Spm sub-class, expressed
LOC_Os02g51799	4.76364	0.000467986	protein|MYB family transcription factor, putative, expressed
LOC_Os04g04300	4.76639	0.0268589	protein|retrotransposon protein, putative, unclassified, expressed
LOC_Os10g09240	4.76639	0.0268589	protein|expressed protein
LOC_Os12g37280	4.7675	0.0184382	protein|Leucine Rich Repeat family protein, expressed
LOC_Os12g32290	4.76836	0.0171626	protein|expressed protein
ChrUn.fgenesh.gene.2	4.76847	0.0365058	NA
LOC_Os05g20450	4.76847	0.0365058	protein|retrotransposon protein, putative, unclassified, expressed
LOC_Os11g26830	4.76847	0.0365058	protein|ATP-binding region, ATPase-like domain containing protein, expressed
LOC_Os08g44840	4.76952	0.0171681	protein|transferase family protein, putative, expressed
LOC_Os10g31380	4.77535	0.0268251	protein|glycine-rich cell wall structural protein 2 precursor, putative, expressed
LOC_Os06g21360	4.77614	0.0439131	protein|transporter, monovalent cation:proton antiporter-2 family, putative, expressed
LOC_Os01g10520	4.77681	0.0364673	protein|expressed protein
LOC_Os01g52960	4.77767	0.0325204	protein|subtilisin N-terminal Region family protein, expressed
LOC_Os11g37910	4.77988	0.0298117	protein|expressed protein
LOC_Os07g10050	4.78489	0.0364316	protein|retrotransposon protein, putative, unclassified, expressed
LOC_Os05g38410	4.84045	0.0338744	protein|laccase precursor protein, putative, expressed
LOC_Os09g16580	4.84122	0.0245726	protein|amidase family protein, putative, expressed
LOC_Os01g60940	4.84633	0.0297924	protein|expressed protein
LOC_Os10g15200	4.84633	0.0297924	protein|retrotransposon protein, putative, unclassified, expressed
LOC_Os05g27020	4.85008	0.0297941	protein|transposon protein, putative, CACTA, En/Spm sub-class, expressed
LOC_Os07g48790	4.85008	0.0297941	protein|SNF1-related protein kinase regulatory subunit beta-1, putative, expressed
LOC_Os08g10270	4.85428	0.0274815	protein|expressed protein
LOC_Os08g37830	4.85921	0.0274938	protein|expressed protein
LOC_Os04g12060	4.86192	0.0264318	protein|retrotransposon protein, putative, unclassified, expressed
LOC_Os12g22920	4.86511	0.0146182	protein|expressed protein
LOC_Os04g46444	4.86803	0.0264528	protein|expressed protein
LOC_Os11g45510	4.87186	0.0141737	protein|expressed protein
LOC_Os08g23000	4.87356	0.0106769	protein|retrotransposon protein, putative, Ty1-copia subclass
LOC_Os02g22010	4.87557	0.0106946	protein|hypothetical protein
LOC_Os06g43450	4.87671	0.02648	protein|retrotransposon protein, putative, unclassified, expressed
LOC_Os04g30370	4.8768	0.0275306	protein|OsWAK57 - OsWAK receptor-like protein kinase, expressed
LOC_Os04g46650	4.8768	0.0275306	protein|expansin precursor, putative, expressed
LOC_Os09g26490	4.8768	0.0275306	protein|alpha/beta hydrolase fold, putative, expressed
LOC_Os08g10560	4.87977	0.0107306	protein|histone-like transcription factor and archaeal histone family protein, expressed
LOC_Os06g38740	4.88083	0.00921508	protein|expressed protein
LOC_Os12g28460	4.8818	0.00922437	protein|ATPase, AAA family domain containing protein, expressed
LOC_Os01g09700	4.8828	0.0107566	protein|aminotransferase, classes I and II, domain containing protein, expressed
LOC_Os01g49230	4.8854	0.0275475	protein|limonoid UDP-glucosyltransferase, putative, expressed
LOC_Os04g11990	4.8854	0.0275475	protein|retrotransposon, putative, centromere-specific, expressed
LOC_Os08g01520	4.8854	0.0275475	protein|cytochrome P450, putative, expressed
LOC_Os10g08850	4.8854	0.0275475	protein|nodulin, putative, expressed
LOC_Os12g34012	4.8854	0.0275475	protein|cytochrome c biosynthesis ccmC-like mitochondrial protein, putative, expressed
LOC_Os02g25640	4.88691	0.0098655	protein|glutelin, putative, expressed
LOC_Os02g16050	4.89027	0.011888	protein|transposon protein, putative, unclassified, expressed
LOC_Os12g01890	4.89027	0.011888	protein|SAG20, putative, expressed
LOC_Os03g56974	4.89196	0.0162628	protein|latent nuclear antigen, putative, expressed
LOC_Os06g05040	4.89203	0.0336996	protein|retrotransposon protein, putative, unclassified, expressed
LOC_Os03g59790	4.89357	0.0119108	protein|EF hand family protein, putative, expressed
LOC_Os03g16410	4.89536	0.0108595	protein|expressed protein
LOC_Os01g65980	4.89671	0.0119326	protein|retrotransposon protein, putative, Ty3-gypsy subclass, expressed
LOC_Os05g31280	4.89671	0.0119326	protein|GASR5 - Gibberellin-regulated GASA/GAST/Snakin family protein precursor, expressed
LOC_Os06g45010	4.91069	0.0297776	protein|expressed protein
LOC_Os09g23420	4.91162	0.0275855	protein|expressed protein
LOC_Os02g27160	4.91269	0.0265728	protein|retrotransposon protein, putative, unclassified, expressed
LOC_Os04g23090	4.91391	0.0265755	protein|hypothetical protein
LOC_Os05g49840	4.94965	0.0386736	protein|phospholipase, putative, expressed
LOC_Os11g24020	4.96011	0.0225861	protein|transposon protein, putative, unclassified, expressed
LOC_Os08g44680	4.96492	0.0275801	protein|photosystem I reaction center subunit II, chloroplast precursor, putative, expressed
LOC_Os01g49650	4.96846	0.0275822	protein|LTPL150 - Protease inhibitor/seed storage/LTP family protein precursor, expressed
LOC_Os09g10300	4.96846	0.0275822	protein|Skp1 family, dimerisation domain containing protein, expressed
LOC_Os09g29350	4.97244	0.0252236	protein|phototropic-responsive NPH3 family protein, putative, expressed
LOC_Os03g59990	4.97601	0.0145098	protein|glucosyl transferase, putative, expressed
LOC_Os03g14420	4.97709	0.025236	protein|cytochrome P450, putative, expressed
LOC_Os11g16950	4.98483	0.0102677	protein|transposon protein, putative, CACTA, En/Spm sub-class, expressed
LOC_Os04g08400	4.98603	0.0129309	protein|retrotransposon protein, putative, unclassified, expressed
LOC_Os09g19140	4.98673	0.0235719	protein|senescence-induced receptor-like serine/threonine-protein kinase precursor, putative, expressed
LOC_Os02g11110	4.99125	0.00904514	protein|flavonol-3-O-glycoside-7-O-glucosyltransferase 1, putative, expressed
LOC_Os09g17344	4.99316	0.00906181	protein|expressed protein
LOC_Os06g24070	4.99997	9.58e-06	protein|myb-like DNA-binding domain containing protein, expressed
LOC_Os04g59540	5.00008	0.00872779	protein|phosphatidylinositol-4-phosphate 5-Kinase, putative, expressed
LOC_Os06g06520	5.00067	0.0252883	protein|GDSL-like lipase/acylhydrolase, putative, expressed
LOC_Os03g20270	5.00086	0.0122724	protein|aspartic proteinase nepenthesin-1 precursor, putative, expressed
LOC_Os06g42170	5.00173	0.0240331	protein|retrotransposon protein, putative, unclassified
LOC_Os11g15470	5.00405	0.00742741	protein|expressed protein
LOC_Os09g14350	5.00774	0.0275867	protein|retrotransposon protein, putative, Ty3-gypsy subclass
LOC_Os06g48290	5.00991	0.00837491	protein|homeobox associated leucine zipper, putative, expressed
LOC_Os06g35270	5.01499	0.0313647	protein|retrotransposon protein, putative, Ty3-gypsy subclass, expressed
LOC_Os05g39320	5.01701	0.00925715	protein|thiamine pyrophosphate enzyme, C-terminal TPP binding domain containing protein, expressed
LOC_Os10g21196	5.01786	0.0088787	protein|chloroplast 30S ribosomal protein S16, putative, expressed
LOC_Os03g21010	5.01823	0.0275851	protein|expressed protein
LOC_Os11g44250	5.02253	0.0381177	protein|protein kinase, putative, expressed
LOC_Os03g22080	5.02261	0.0224403	protein|RING-H2 finger protein, putative, expressed
LOC_Os02g16280	5.02621	0.0124233	protein|retrotransposon protein, putative, unclassified, expressed
LOC_Os11g39680	5.02621	0.0124233	protein|expressed protein
LOC_Os01g04530	5.02747	0.0131477	protein|expressed protein
LOC_Os02g04850	5.02747	0.0131477	protein|expressed protein
LOC_Os01g13310	5.03246	0.0275778	protein|DNA topoisomerase 2, putative, expressed
LOC_Os05g50300	5.03431	0.0241264	protein|AMP-binding enzyme, putative, expressed
LOC_Os09g39090	5.03431	0.0241264	protein|vignain precursor, putative, expressed
LOC_Os11g03580	5.03539	0.0237396	protein|expressed protein
LOC_Os12g44210	5.043	0.0379586	protein|ATPase, AAA family domain containing protein, expressed
LOC_Os01g31050	5.04485	3.65e-06	protein|expressed protein
LOC_Os04g09820	5.06696	0.0295765	protein|hypothetical protein
LOC_Os10g12808	5.09386	0.0220478	protein|retrotransposon protein, putative, Ty3-gypsy subclass, expressed
LOC_Os06g48490	5.09979	0.00791292	protein|retrotransposon protein, putative, unclassified
LOC_Os11g38210	5.09979	0.00791292	protein|DUF538 domain containing protein, putative, expressed
LOC_Os12g35120	5.101	0.00716875	protein|transposon protein, putative, unclassified, expressed
LOC_Os01g06130	5.10824	0.0220978	protein|expressed protein
LOC_Os09g06550	5.10824	0.0220978	protein|retrotransposon protein, putative, unclassified, expressed
LOC_Os08g01470	5.10833	0.00737094	protein|cytochrome P450, putative, expressed
LOC_Os01g09190	5.10925	0.02145	protein|expressed protein
LOC_Os02g49290	5.10925	0.02145	protein|transposon protein, putative, CACTA, En/Spm sub-class, expressed
LOC_Os08g08880	5.11319	0.00546373	protein|hypothetical protein
LOC_Os02g42620	5.11933	0.00552251	protein|protein kinase, putative, expressed
LOC_Os08g23220	5.12032	0.00628813	protein|expressed protein
LOC_Os06g23220	5.1221	0.0133744	protein|GRF zinc finger family protein, expressed
LOC_Os06g24850	5.1221	0.0133744	protein|OsIAA22 - Auxin-responsive Aux/IAA gene family member, expressed
LOC_Os10g12330	5.12481	0.00600843	protein|retrotransposon protein, putative, unclassified, expressed
LOC_Os02g12670	5.1258	0.00633625	protein|protein kinase family protein, putative, expressed
LOC_Os03g06210	5.12858	0.0160295	protein|expressed protein
LOC_Os10g41810	5.1309	0.00755688	protein|hypothetical protein
LOC_Os11g29150	5.14052	0.0293749	protein|expressed protein
LOC_Os01g56610	5.14557	0.0235414	protein|homocysteine S-methyltransferase protein, putative, expressed
LOC_Os05g34120	5.14557	0.0235414	protein|expressed protein
LOC_Os04g18300	5.16265	0.0343984	protein|retrotransposon protein, putative, unclassified, expressed
LOC_Os08g30210	5.17126	0.0279031	protein|1-aminocyclopropane-1-carboxylate oxidase homolog 1, putative, expressed
LOC_Os02g15410	5.17618	0.0242418	protein|hypothetical protein
LOC_Os02g23821	5.17934	0.0242437	protein|retrotransposon protein, putative, unclassified, expressed
LOC_Os11g04300	5.18037	0.0148558	protein|retrotransposon protein, putative, unclassified, expressed
LOC_Os03g05080	5.18945	0.0204802	protein|expressed protein
LOC_Os04g58000	5.19534	0.00842412	protein|B3 DNA binding domain containing protein, expressed
LOC_Os05g03900	5.19534	0.00842412	protein|WRKY109, expressed
LOC_Os05g27570	5.19534	0.00842412	protein|SAG20, putative, expressed
LOC_Os05g35370	5.19546	0.0106693	protein|expressed protein
LOC_Os09g22320	5.19581	0.0196866	protein|retrotransposon protein, putative, Ty3-gypsy subclass, expressed
LOC_Os11g11240	5.20206	0.019451	protein|expressed protein
LOC_Os01g11480	5.20921	0.0194833	protein|zinc finger, C3HC4 type domain containing protein, expressed
LOC_Os07g35710	5.20921	0.0194833	protein|transposon protein, putative, unclassified, expressed
LOC_Os09g07200	5.21278	0.00488964	protein|transposon protein, putative, unclassified, expressed
LOC_Os12g43165	5.2137	0.00451256	protein|retrotransposon protein, putative, Ty3-gypsy subclass, expressed
LOC_Os01g63130	5.22309	0.00547756	protein|retrotransposon protein, putative, Ty3-gypsy subclass, expressed
LOC_Os02g09970	5.22365	0.0205957	protein|expressed protein
LOC_Os03g53340	5.22381	0.00460345	protein|HSF-type DNA-binding domain containing protein, expressed
LOC_Os11g34930	5.22381	0.00460345	protein|retrotransposon protein, putative, Ty1-copia subclass, expressed
LOC_Os12g18670	5.22381	0.00460345	protein|expressed protein
LOC_Os02g39020	5.22546	0.00461806	protein|transposon protein, putative, unclassified, expressed
LOC_Os08g25470	5.22698	0.024251	protein|expressed protein
LOC_Os05g34310	5.22989	0.00503909	protein|no apical meristem protein, putative, expressed
LOC_Os02g32270	5.2341	0.0108578	protein|expressed protein
LOC_Os11g09590	5.23875	0.00736614	protein|OsFBX404 - F-box domain containing protein, expressed
LOC_Os01g61210	5.24169	0.0108823	protein|bet v I allergen family protein, putative, expressed
LOC_Os08g42430	5.24423	0.00953902	protein|membrane associated DUF588 domain containing protein, putative, expressed
LOC_Os01g58230	5.2489	0.0242453	protein|expressed protein
LOC_Os07g34190	5.2489	0.0242453	protein|chalcone and stilbene synthases, putative, expressed
LOC_Os02g53800	5.24969	0.0220543	protein|hypothetical protein
LOC_Os04g46210	5.25143	0.0198984	protein|transposon protein, putative, Mariner sub-class, expressed
LOC_Os09g20320	5.25581	0.022063	protein|heat shock protein DnaJ, putative, expressed
LOC_Os06g39410	5.2887	0.0192261	protein|expressed protein
LOC_Os08g32990	5.2887	0.0192261	protein|DNA-directed RNA polymerase subunit, putative, expressed
LOC_Os06g48400	5.3017	0.0179359	protein|retrotransposon protein, putative, Ty3-gypsy subclass, expressed
LOC_Os06g49230	5.30215	0.00477542	protein|peptide transporter, putative, expressed
LOC_Os11g38890	5.30532	0.0054075	protein|retrotransposon protein, putative, unclassified, expressed
LOC_Os01g59265	5.30655	0.00421196	protein|expressed protein
LOC_Os02g30270	5.30655	0.00421196	protein|expressed protein
LOC_Os08g05800	5.31459	0.00547924	protein|retrotransposon protein, putative, unclassified, expressed
LOC_Os03g05560	5.32077	0.00665895	protein|zinc finger, C3HC4 type domain containing protein, expressed
LOC_Os01g01110	5.33063	0.00499217	protein|expressed protein
LOC_Os11g09370	5.33706	0.022948	protein|histone deacetylase 19, putative, expressed
LOC_Os04g57750	5.34473	0.032175	protein|plastocyanin-like domain containing protein, putative, expressed
LOC_Os12g31000	5.3513	0.0185456	protein|pumilio-family RNA binding repeat domain containing protein, expressed
LOC_Os10g15210	5.38431	0.00602479	protein|retrotransposon protein, putative, unclassified, expressed
LOC_Os02g32040	5.38432	0.00827525	protein|AP2 domain containing protein, expressed
LOC_Os06g06100	5.39443	0.00373949	protein|dihydroneopterin aldolase, putative, expressed
LOC_Os02g36810	5.4097	0.0173145	protein|cytokinin-O-glucosyltransferase 2, putative, expressed
LOC_Os01g12790	5.41006	0.0027028	protein|receptor protein kinase, putative, expressed
LOC_Os09g11620	5.41006	0.0027028	protein|retrotransposon protein, putative, Ty3-gypsy subclass
LOC_Os03g24130	5.41162	0.00306626	protein|CXXC1 - Cysteine-rich protein with CXXC and CXXXC motifs precursor, putative, expressed
LOC_Os11g16510	5.41474	0.00309012	protein|disease resistance protein RPM1, putative, expressed
LOC_Os01g38840	5.42669	0.0049168	protein|TKL_IRAK_DUF26-le.1 - DUF26 kinases have homology to DUF26 containing loci, expressed
LOC_Os07g02500	5.43271	0.0298325	protein|expressed protein
LOC_Os09g11005	5.46662	0.01565	protein|expressed protein
LOC_Os06g29930	5.47277	0.0156768	protein|retrotransposon protein, putative, unclassified, expressed
LOC_Os07g10060	5.47859	0.00341021	protein|retrotransposon protein, putative, unclassified, expressed
LOC_Os02g13330	5.48183	0.00307041	protein|bet v I allergen family protein, putative, expressed
LOC_Os03g03724	5.48404	0.00308632	protein|expressed protein
LOC_Os01g32610	5.49672	0.00230097	protein|expressed protein
LOC_Os03g27680	5.49908	0.00883659	protein|conserved hypothetical protein
LOC_Os11g01790	5.50263	0.00251718	protein|protein phosphatase 2c, putative, expressed
LOC_Os02g09190	5.50372	0.0173613	protein|cytochrome P450, putative, expressed
LOC_Os07g40180	5.50395	0.0208312	protein|expressed protein
LOC_Os01g15510	5.50678	0.00324397	protein|expressed protein
LOC_Os03g03840	5.50746	0.00313549	protein|expressed protein
LOC_Os11g09150	5.52639	0.0155954	protein|expressed protein
LOC_Os02g26380	5.55519	0.00314789	protein|expressed protein
LOC_Os06g19095	5.56228	0.0038286	protein|expressed protein
LOC_Os09g31170	5.56519	0.00209961	protein|expressed protein
LOC_Os03g62800	5.57149	0.00204819	protein|transposon protein, putative, unclassified, expressed
LOC_Os10g29800	5.5806	0.00204485	protein|expressed protein
LOC_Os07g35640	5.58419	0.00213117	protein|expressed protein
LOC_Os01g22710	5.59366	0.00506793	protein|organic cation transporter-related, putative, expressed
LOC_Os11g06460	5.59481	0.0222058	protein|ribosome inactivating protein, expressed
LOC_Os10g04570	5.6039	0.00752896	protein|expressed protein
LOC_Os02g58380	5.607	0.0146584	protein|expressed protein
LOC_Os11g07770	5.61343	0.0199432	protein|dirigent, putative, expressed
LOC_Os07g48950	5.62792	0.00380776	protein|aldehyde dehydrogenase 22A1 precursor, putative, expressed
LOC_Os06g44610	5.62897	0.0134518	protein|membrane associated DUF588 domain containing protein, putative, expressed
LOC_Os01g41980	5.6308	0.00382399	protein|retrotransposon protein, putative, unclassified, expressed
LOC_Os02g15250	5.63616	0.013483	protein|late embryogenesis abundant domain-containing protein, putative, expressed
LOC_Os12g07700	5.64314	0.00175917	protein|nifU, putative, expressed
LOC_Os11g14900	5.64984	0.00179998	protein|thiol protease SEN102 precursor, putative, expressed
LOC_Os04g01070	5.67409	0.00935454	protein|transposon protein, putative, CACTA, En/Spm sub-class, expressed
LOC_Os11g10610	5.69254	0.0270909	protein|NBS-LRR disease resistance protein, putative, expressed
LOC_Os06g07060	5.6967	0.00550697	protein|expressed protein
LOC_Os03g04210	5.71317	0.00154897	protein|IQ calmodulin-binding motif family protein, putative, expressed
LOC_Os11g21880	5.71317	0.00154897	protein|hypothetical protein
LOC_Os04g34580	5.72222	0.0129123	protein|FAD binding domain containing protein, expressed
LOC_Os11g47350	5.72496	0.00222643	protein|beta-D-xylosidase, putative, expressed
LOC_Os01g19200	5.7276	0.0133824	protein|retrotransposon protein, putative, unclassified, expressed
LOC_Os01g43280	5.73985	0.00217702	protein|hydroquinone glucosyltransferase, putative, expressed
LOC_Os12g31485	5.74405	0.00342782	protein|retrotransposon protein, putative, unclassified, expressed
LOC_Os02g17090	5.7453	0.00318788	protein|OsSub17 - Putative Subtilisin homologue, expressed
LOC_Os06g20770	5.75378	0.0150089	protein|SAM dependent carboxyl methyltransferase, putative, expressed
LOC_Os03g40210	5.77176	0.00185068	protein|expressed protein
LOC_Os08g24650	5.77296	0.00296211	protein|retrotransposon protein, putative, Ty3-gypsy subclass, expressed
LOC_Os06g15640	5.773	0.00477107	protein|retrotransposon protein, putative, unclassified, expressed
LOC_Os03g05210	5.78945	0.000896451	protein|WD domain, G-beta repeat domain containing protein, expressed
LOC_Os04g19790	5.79432	0.00108756	protein|expressed protein
LOC_Os12g37290	5.80649	0.00146922	protein|resistance protein T10rga2-1A, putative, expressed
LOC_Os11g03500	5.82836	0.0118915	protein|MATE efflux family protein, putative, expressed
LOC_Os11g20090	5.84144	0.00250417	protein|O-methyltransferase, putative, expressed
LOC_Os08g05590	5.85319	0.00254673	protein|aquaporin protein, putative, expressed
LOC_Os02g03550	5.85467	0.00113729	protein|glycosyl hydrolases family 16, putative, expressed
LOC_Os03g49360	5.85832	0.00126347	protein|expressed protein
LOC_Os12g39330	5.86593	0.00181375	protein|AP2 domain containing protein, expressed
LOC_Os06g32610	5.87726	0.00936723	protein|expressed protein
LOC_Os02g49986	5.88707	0.0184016	protein|MYB family transcription factor, putative, expressed
LOC_Os03g19740	5.88927	0.0042809	protein|expressed protein
LOC_Os06g49850	5.92055	0.00386367	protein|expressed protein
LOC_Os03g06050	5.92294	0.000849129	protein|expansin precursor, putative, expressed
LOC_Os08g44890	5.92294	0.000849129	protein|retrotransposon protein, putative, unclassified, expressed
LOC_Os02g12550	5.93409	0.00169882	protein|cytochrome P450, putative, expressed
LOC_Os04g57310	5.94429	0.00227938	protein|thiol-disulphide oxidoreductase DCC, putative, expressed
LOC_Os08g10620	5.9489	0.00392976	protein|expressed protein
LOC_Os06g46180	5.95632	0.00171191	protein|retrotransposon protein, putative, unclassified, expressed
LOC_Os08g24880	5.96664	0.000883642	protein|EDM2, putative, expressed
LOC_Os01g10640	5.97209	0.000563644	protein|expressed protein
LOC_Os03g01614	5.98863	0.000610709	protein|expressed protein
LOC_Os06g29260	5.99594	0.0010982	protein|retrotransposon protein, putative, unclassified, expressed
LOC_Os01g73770	6.01022	0.0216426	protein|dehydration-responsive element-binding protein, putative, expressed
LOC_Os01g41450	6.01349	0.0019338	protein|UDP-glucoronosyl and UDP-glucosyl transferase domain containing protein, expressed
LOC_Os01g39440	6.02117	0.00180322	protein|transposon protein, putative, CACTA, En/Spm sub-class, expressed
LOC_Os09g04360	6.02454	0.000665498	protein|expressed protein
LOC_Os08g45000	6.04892	0.00293288	protein|inorganic phosphate transporter, putative, expressed
LOC_Os02g24642	6.11475	0.00326348	protein|photosystem II reaction center protein K precursor, putative, expressed
LOC_Os12g01710	6.11747	0.0027763	protein|expressed protein
LOC_Os01g66270	6.1291	0.00749453	protein|AP2 domain containing protein, expressed
LOC_Os04g27190	6.1704	0.0010834	protein|terpene synthase, putative, expressed
LOC_Os01g31020	6.17616	0.00225054	protein|retrotransposon protein, putative, unclassified, expressed
LOC_Os03g15680	6.20114	0.00871539	protein|nodulation-signaling pathway 2 protein, putative, expressed
LOC_Os08g39760	6.22545	0.00231547	protein|retrotransposon protein, putative, unclassified, expressed
LOC_Os03g35910	6.28221	0.000287681	protein|retrotransposon, putative, centromere-specific, expressed
LOC_Os10g32630	6.29766	0.000130049	protein|retrotransposon protein, putative, unclassified, expressed
LOC_Os03g06180	6.30598	0.000743301	protein|expressed protein
LOC_Os04g03120	6.40368	0.000534702	protein|retrotransposon protein, putative, unclassified, expressed
LOC_Os07g07770	6.42095	0.00432891	protein|ribosomal protein S13p/S18e, putative, expressed
LOC_Os09g11010	6.43534	6.47e-05	protein|retrotransposon protein, putative, unclassified, expressed
LOC_Os03g10170	6.52672	0.000257694	protein|expressed protein
LOC_Os09g31430	6.54535	9.23e-05	protein|Os9bglu30 - beta-glucosidase, similar to Os4bglu12 exoglucanase, expressed
LOC_Os01g11730	6.60526	0.000108748	protein|GDSL-like lipase/acylhydrolase, putative, expressed
LOC_Os03g39760	6.75126	1.93e-05	protein|cytochrome P450, putative, expressed
LOC_Os04g52910	6.76578	6.73e-05	protein|hypothetical protein
LOC_Os07g10850	7.03806	2.88e-05	protein|retrotransposon protein, putative, unclassified, expressed
LOC_Os06g20820	7.04914	7.25e-06	protein|expressed protein
LOC_Os03g38560	7.07246	6.45e-06	protein|retrotransposon protein, putative, unclassified, expressed
LOC_Os12g16220	7.25846	8.74e-06	protein|nmrA-like family domain containing protein, expressed

## Sheet: Mono-culturev.s.Co-culture2
Genes with significant (> 2-fold, p<0.05) expression in L. chinensis plants as determined by RNA-seq analysis
gene_id	LogFC	Pvalue	Annotation
Chr1.g00036	1.30502	0.0122767	membrane protein of ER body-like protein isoform X4 [Sorghum bicolor]
Chr1.g00115	1.57655	1.18e-05	E3 ubiquitin-protein ligase MBR1-like [Sorghum bicolor]
Chr1.g00136	1.20313	0.000929248	uncharacterized protein LOC109749478 [Aegilops tauschii subsp. tauschii]
Chr1.g00164	2.82618	0.0172177	NAC domain-containing protein 43 [Dichanthelium oligosanthes]
Chr1.g00196	-4.90692	0.0264555	uncharacterized protein LOC100381449 [Zea mays]
Chr1.g00218	1.48403	0.00646633	hypothetical protein BAE44_0009472 [Dichanthelium oligosanthes]
Chr1.g00222	2.67335	0.0401927	hypothetical protein BAE44_0019786 [Dichanthelium oligosanthes]
Chr1.g00251	5.76472	0.00793369	PREDICTED: early nodulin-93-like [Setaria italica]
Chr1.g00254	-1.0881	0.0179414	PREDICTED: early nodulin-93-like [Setaria italica]
Chr1.g00272	-1.00469	0.0135672	Pyridoxal-5'-phosphate-dependent enzyme family protein [Zea mays]
Chr1.g00273	-1.05333	0.00241056	Cysteine synthase, chloroplastic/chromoplastic [Aegilops tauschii]
Chr1.g00294	6.12345	0.00415559	NA
Chr1.g00336	5.24375	0.016536	hypothetical protein BAE44_0005637 [Dichanthelium oligosanthes]
Chr1.g00337	4.97936	0.0250801	soluble starch synthase 1, chloroplastic/amyloplastic [Sorghum bicolor]
Chr1.g00345	4.68991	0.0405202	hypothetical protein SETIT_008240mg [Setaria italica]
Chr1.g00347	3.25615	0.0265628	MADS-box transcription factor 5-like [Brachypodium distachyon]
Chr1.g00383	1.55973	0.00787626	36.4 kDa proline-rich protein [Sorghum bicolor]
Chr1.g00426	-1.79936	0.0311024	Protein SRG1 [Dichanthelium oligosanthes]
Chr1.g00430	-2.29901	0.0215484	hypothetical protein BAE44_0002197 [Dichanthelium oligosanthes]
Chr1.g00433	1.59885	0.0195879	putative UPF0481 protein At3g02645 [Sorghum bicolor]
Chr1.g00442	4.68991	0.0405202	hypothetical protein SORBI_3010G063066 [Sorghum bicolor]
Chr1.g00443	1.03784	0.00581705	E3 ubiquitin-protein ligase RLIM-like isoform X2 [Sorghum bicolor]
Chr1.g00511	1.15197	5.85e-07	hypothetical protein BAE44_0018062 [Dichanthelium oligosanthes]
Chr1.g00543	1.98334	0.0359983	PREDICTED: pentatricopeptide repeat-containing protein At3g18110, chloroplastic [Setaria italica]
Chr1.g00546	5.34539	0.0152107	hypothetical protein ZEAMMB73_Zm00001d045022 [Zea mays]
Chr1.g00578	5.03702	0.0277078	PREDICTED: uncharacterized protein LOC101786180 [Setaria italica]
Chr1.g00584	-5.98061	0.00437011	PREDICTED: protein phosphatase 1 regulatory subunit 3F-like [Setaria italica]
Chr1.g00600	6.6761	0.000692527	PREDICTED: ethylene-responsive transcription factor ERF014-like [Setaria italica]
Chr1.g00606	5.58753	0.0103557	UDP-glycosyltransferase 73C3 [Dichanthelium oligosanthes]
Chr1.g00626	-3.89808	0.0314452	hypothetical protein SETIT_008189mg, partial [Setaria italica]
Chr1.g00639	-2.52447	0.0482387	PREDICTED: 12-oxophytodienoate reductase 1-like [Setaria italica]
Chr1.g00655	-2.61899	0.0471431	PREDICTED: RING-H2 finger protein ATL32-like [Setaria italica]
Chr1.g00662	-1.67474	0.000168696	hypothetical protein POPTR_0007s05030g [Populus trichocarpa]
Chr1.g00672	2.01865	0.0280214	hypothetical protein OsI_22183 [Oryza sativa Indica Group]
Chr1.g00707	4.61115	0.0454111	uncharacterized protein LOC100281850 [Zea mays]
Chr1.g00709	6.03065	0.00491524	NA
Chr1.g00712	1.24199	5.38e-08	PREDICTED: aquaporin NIP2-2 [Setaria italica]
Chr1.g00740	-1.81802	0.0425788	PREDICTED: UPF0481 protein At3g47200-like [Setaria italica]
Chr1.g00744	4.61115	0.0454111	PREDICTED: protein ALTERED XYLOGLUCAN 4-like [Setaria italica]
Chr1.g00787	1.86856	4.55e-07	endoglucanase 16-like precursor [Zea mays]
Chr1.g00796	5.39867	0.0132376	hypothetical protein BAE44_0017531 [Dichanthelium oligosanthes]
Chr1.g00839	-9.60736	1.78e-19	putative laccase-9 [Dichanthelium oligosanthes]
Chr1.g00850	1.34282	0.0196537	putative flavin-containing monooxygenase 1 [Dichanthelium oligosanthes]
Chr1.g00856	-1.5099	0.000332537	PREDICTED: uncharacterized protein LOC101760541 [Setaria italica]
Chr1.g00861	2.05277	0.0116779	hypothetical protein SETIT_006359mg [Setaria italica]
Chr1.g00878	1.40894	0.0498758	PREDICTED: peroxidase 11 [Setaria italica]
Chr1.g00890	1.29579	0.0247498	PREDICTED: uncharacterized protein LOC4340764 [Oryza sativa Japonica Group]
Chr1.g00916	-3.05723	0.0148195	U-box domain-containing protein 35 isoform X1 [Sorghum bicolor]
Chr1.g00926	4.61115	0.0454111	hypothetical protein ZEAMMB73_Zm00001d045815 [Zea mays]
Chr1.g00945	1.93008	0.00049064	PREDICTED: probable polygalacturonase non-catalytic subunit JP650 isoform X2 [Setaria italica]
Chr1.g00961	4.68991	0.0405202	PREDICTED: peroxidase 1-like [Setaria italica]
Chr1.g01006	5.71132	0.00814656	putative inorganic phosphate transporter 1-10 [Dichanthelium oligosanthes]
Chr1.g01016	3.04239	0.00612057	hypothetical protein BAE44_0014843 [Dichanthelium oligosanthes]
Chr1.g01021	1.47858	0.00113918	PREDICTED: premnaspirodiene oxygenase-like [Oryza brachyantha]
Chr1.g01023	6.20269	0.00342111	hypothetical protein SETIT_031142mg [Setaria italica]
Chr1.g01037	1.49078	0.0447065	hypothetical protein BAE44_0000153 [Dichanthelium oligosanthes]
Chr1.g01043	-1.24019	0.0143127	PREDICTED: phosphate transporter PHO1-3-like [Setaria italica]
Chr1.g01054	2.94255	0.030409	hypothetical protein SETIT_004518mg, partial [Setaria italica]
Chr1.g01102	1.39784	0.0305663	Phosphoglycerate mutase family protein [Zea mays]
Chr1.g01126	5.55131	0.011274	NA
Chr1.g01129	3.51005	0.04192	NA
Chr1.g01156	-6.02415	0.00378977	eugenol O-methyltransferase-like [Sorghum bicolor]
Chr1.g01157	-1.9987	0.0155586	eugenol O-methyltransferase-like [Sorghum bicolor]
Chr1.g01164	2.43667	0.0203184	PREDICTED: uncharacterized protein LOC101757514 [Setaria italica]
Chr1.g01165	1.88438	0.00114999	PREDICTED: uncharacterized protein LOC101757514 [Setaria italica]
Chr1.g01175	5.18349	0.0234351	NA
Chr1.g01196	2.34697	0.029866	Auxin transport protein BIG [Dichanthelium oligosanthes]
Chr1.g01232	1.44009	0.00414453	uncharacterized protein LOC100193532 precursor [Zea mays]
Chr1.g01282	-1.2279	0.00443749	uncharacterized protein LOC100285271 isoform X1 [Zea mays]
Chr1.g01283	-4.82068	0.0302711	putative transcription factor GLK1 [Dichanthelium oligosanthes]
Chr1.g01284	-6.1209	0.00608215	PREDICTED: probable transcription factor GLK1 [Setaria italica]
Chr1.g01308	2.10749	0.0190363	PREDICTED: ribonuclease 3-like protein 3 [Setaria italica]
Chr1.g01327	1.18159	0.0250132	AT-hook motif nuclear-localized protein 20-like [Aegilops tauschii subsp. tauschii]
Chr1.g01342	-8.34167	3.95e-09	Chlorophyllase-1 [Dichanthelium oligosanthes]
Chr1.g01392	4.76868	0.0315671	PREDICTED: wall-associated receptor kinase 2-like [Setaria italica]
Chr1.g01414	1.3382	0.00504792	hypothetical protein BAE44_0013092 [Dichanthelium oligosanthes]
Chr1.g01442	1.17012	0.0227059	uncharacterized protein LOC8077235 [Sorghum bicolor]
Chr1.g01503	2.08255	0.00378588	Ornithine decarboxylase [Dichanthelium oligosanthes]
Chr1.g01549	-5.22638	0.0189565	NA
Chr1.g01552	1.47617	0.0499583	basic proline-rich protein [Sorghum bicolor]
Chr1.g01585	-1.44444	0.0487576	PREDICTED: endoglucanase 23-like [Setaria italica]
Chr1.g01587	1.42172	0.00336688	PREDICTED: B-box zinc finger protein 18 [Oryza sativa Japonica Group]
Chr1.g01600	-1.19699	0.0358508	PREDICTED: rhodanese-like domain-containing protein 14, chloroplastic isoform X2 [Oryza brachyantha]
Chr1.g01601	2.02401	0.037038	PREDICTED: ras-related protein RABA3-like [Oryza brachyantha]
Chr1.g01619	1.0318	0.0061869	PREDICTED: BAG family molecular chaperone regulator 1-like [Brachypodium distachyon]
Chr1.g01629	1.16462	0.0442779	transcription factor DREB1.4 [Zoysia japonica]
Chr1.g01631	3.80231	0.0101791	PREDICTED: dehydration-responsive element-binding protein 1B [Oryza sativa Japonica Group]
Chr1.g01655	1.34073	0.0109274	hypothetical protein BAE44_0016942 [Dichanthelium oligosanthes]
Chr1.g01667	-1.39163	0.00562272	PREDICTED: disease resistance protein RPM1-like [Brachypodium distachyon]
Chr1.g01741	1.38526	7.86e-09	NA
Chr1.g01745	-1.35841	0.0442749	PREDICTED: uncharacterized protein LOC101767453 [Setaria italica]
Chr1.g01813	2.65756	0.0409921	receptor-like protein kinase HSL1 [Sorghum bicolor]
Chr1.g01814	-2.1299	0.00527407	uncharacterized protein LOC8054568 [Sorghum bicolor]
Chr1.g01825	-5.39328	0.0155031	putative WRKY transcription factor 53 [Dichanthelium oligosanthes]
Chr1.g01838	5.58912	0.0151413	Mitogen-activated protein kinase kinase 9 [Dichanthelium oligosanthes]
Chr1.g01846	5.55028	0.0151258	NA
Chr1.g01884	1.13787	5.14e-06	uncharacterized protein LOC8056169 [Sorghum bicolor]
Chr1.g01898	1.48034	0.00604013	VQ motif-containing protein [Zea mays]
Chr1.g01918	5.39867	0.0132376	protein ALTERED XYLOGLUCAN 4 [Sorghum bicolor]
Chr1.g01920	4.2215	0.0104409	hypothetical protein SETIT_0303022mg, partial [Setaria italica]
Chr1.g01924	-1.03052	0.000113483	uncharacterized protein LOC109766199 [Aegilops tauschii subsp. tauschii]
Chr1.g01931	4.21541	0.00107959	ubiquitin-protein ligase [Zea mays]
Chr1.g01968	2.56159	0.0264899	G2-like transcription factor, partial [Zea mays]
Chr1.g01988	1.05577	0.00110183	PREDICTED: protein TIFY 6A-like [Setaria italica]
Chr1.g02021	4.7876	0.0316468	myb-related protein 306 [Zea mays]
Chr1.g02069	1.16208	1.34e-08	PREDICTED: S-adenosylmethionine decarboxylase proenzyme-like [Setaria italica]
Chr1.g02090	-2.81914	0.000210238	PREDICTED: beta-1,3-galactosyltransferase 6-like [Setaria italica]
Chr1.g02100	-1.43362	0.026277	E3 ubiquitin-protein ligase AIP2 [Dichanthelium oligosanthes]
Chr1.g02104	-1.39055	0.000426822	PREDICTED: uncharacterized protein LOC101784111 isoform X2 [Setaria italica]
Chr1.g02113	1.54501	0.0468793	PREDICTED: uncharacterized protein LOC101779801 [Setaria italica]
Chr1.g02134	1.788	2.72e-05	Flavonoid 3'-monooxygenase [Dichanthelium oligosanthes]
Chr1.g02153	-1.73834	0.000692145	uncharacterized protein LOC100272958 [Zea mays]
Chr1.g02164	-1.55315	2.4e-06	PREDICTED: cytochrome P450 76M5-like [Setaria italica]
Chr1.g02165	5.57602	0.0126773	PREDICTED: probable potassium transporter 17 [Brachypodium distachyon]
Chr1.g02176	1.45288	0.0162658	PREDICTED: 1-aminocyclopropane-1-carboxylate oxidase 1-like [Setaria italica]
Chr1.g02198	-1.51736	0.0492839	F-box protein At1g10780 [Sorghum bicolor]
Chr1.g02211	5.10235	0.020152	putative carboxylesterase 2 [Zea mays]
Chr1.g02214	3.55625	0.0435684	hypothetical protein SETIT_033100mg, partial [Setaria italica]
Chr1.g02215	2.41762	0.0112479	hypothetical protein SETIT_030114mg [Setaria italica]
Chr1.g02227	-1.03578	0.0291577	hypothetical protein OsI_31653 [Oryza sativa Indica Group]
Chr1.g02239	-1.77299	0.0248872	PREDICTED: probable carboxylesterase 12 [Oryza brachyantha]
Chr1.g02293	1.27801	2.37e-06	PREDICTED: homeobox-leucine zipper protein HOX4-like [Setaria italica]
Chr1.g02301	5.527	0.0109707	NA
Chr1.g02320	-1.34831	0.0124024	fasciclin-like arabinogalactan protein 1 [Sorghum bicolor]
Chr1.g02321	1.51116	0.00142378	PREDICTED: uncharacterized protein LOC101768060 [Setaria italica]
Chr1.g02336	4.61115	0.0454111	NA
Chr1.g02346	-5.01833	0.0207086	egg cell-secreted protein 1.4-like [Ananas comosus]
Chr1.g02352	-5.80241	0.00927001	GPI-anchored protein LORELEI [Dichanthelium oligosanthes]
Chr1.g02373	-1.92989	0.0183624	hypothetical protein BAE44_0025531 [Dichanthelium oligosanthes]
Chr1.g02375	5.90302	0.00590528	ubiquitin-like [Sorghum bicolor]
Chr1.g02382	1.19765	0.00563454	pirin-like protein At1g50590 [Sorghum bicolor]
Chr1.g02391	-1.25213	0.0113173	PREDICTED: exosome complex component RRP4 homolog [Oryza brachyantha]
Chr1.g02396	2.48946	0.0462796	IRK-interacting protein [Sorghum bicolor]
Chr1.g02401	1.41177	2.9e-05	PREDICTED: beta-glucosidase 30-like [Setaria italica]
Chr1.g02501	1.97961	0.0261641	hypothetical protein BAE44_0018882 [Dichanthelium oligosanthes]
Chr1.g02547	-4.48973	0.00478098	PREDICTED: RING-H2 finger protein ATL39-like [Setaria italica]
Chr1.g02552	-2.72802	0.0366139	RING-H2 finger protein ATL39 [Sorghum bicolor]
Chr1.g02570	-2.50826	2.85e-27	fatty acyl-CoA reductase 2-like [Aegilops tauschii subsp. tauschii]
Chr1.g02590	1.02006	0.0410009	uncharacterized protein LOC100381507 precursor [Zea mays]
Chr1.g02606	-4.1056	7.14e-05	Inactive tetrahydrocannabinolic acid synthase [Dichanthelium oligosanthes]
Chr1.g02608	-1.61983	0.00211748	Cannabidiolic acid synthase [Dichanthelium oligosanthes]
Chr1.g02658	-4.56534	0.0400311	hypothetical protein OsI_11841 [Oryza sativa Indica Group]
Chr1.g02674	1.65856	0.000342848	uncharacterized protein LOC103638468 [Zea mays]
Chr1.g02694	-2.3447	0.0397313	PREDICTED: uncharacterized protein LOC101766779 [Setaria italica]
Chr1.g02705	2.33715	0.0431818	unknown [Zea mays]
Chr1.g02716	5.18125	0.0244715	uncharacterized protein LOC100383542 isoform X1 [Zea mays]
Chr1.g02717	2.25934	0.020192	cation/calcium exchanger 1-like [Aegilops tauschii subsp. tauschii]
Chr1.g02746	2.05201	0.0489541	uncharacterized protein LOC8065058 [Sorghum bicolor]
Chr1.g02806	5.99465	0.00501435	PREDICTED: MLO-like protein 13 [Setaria italica]
Chr1.g02807	-2.37347	0.00503797	PREDICTED: protein ASPARTIC PROTEASE IN GUARD CELL 2-like [Setaria italica]
Chr1.g02822	-1.01191	0.0472511	uncharacterized protein LOC100273300 isoform X1 [Zea mays]
Chr1.g02852	-4.86797	0.00177235	uncharacterized protein LOC103638775 [Zea mays]
Chr1.g02932	5.01498	0.0294935	putative receptor-like protein kinase [Dichanthelium oligosanthes]
Chr1.g02964	2.8927	0.0404374	PREDICTED: protein SIP5-like [Setaria italica]
Chr1.g03027	5.55131	0.011274	protein UNUSUAL FLORAL ORGANS [Zea mays]
Chr1.g03054	-5.36234	0.0122225	hypothetical protein BAE44_0023271 [Dichanthelium oligosanthes]
Chr1.g03067	1.70697	0.0175063	BTB/POZ domain-containing protein [Dichanthelium oligosanthes]
Chr1.g03109	4.61115	0.0454111	G-type lectin S-receptor-like serine/threonine-protein kinase [Dichanthelium oligosanthes]
Chr1.g03119	1.01998	0.0329406	putative FBD-associated F-box protein At1g61330 isoform X1 [Sorghum bicolor]
Chr1.g03195	1.74486	0.0148317	PREDICTED: xyloglucan endotransglucosylase/hydrolase protein 22 [Oryza sativa Japonica Group]
Chr1.g03212	5.19963	0.019714	Os02g0821800 [Oryza sativa Japonica Group]
Chr1.g03247	5.92212	0.00568624	hypothetical protein BAE44_0021057 [Dichanthelium oligosanthes]
Chr1.g03279	5.38556	0.0134089	predicted protein [Hordeum vulgare subsp. vulgare]
Chr1.g03314	3.7211	0.0284466	unknown [Zea mays]
Chr1.g03331	1.34549	8.11e-06	PREDICTED: thiosulfate sulfurtransferase 16, chloroplastic-like [Setaria italica]
Chr1.g03339	2.42166	0.00771455	PREDICTED: uncharacterized protein LOC101753004 [Setaria italica]
Chr10.g29445	-1.43275	0.0381015	hypothetical protein BAE44_0016147 [Dichanthelium oligosanthes]
Chr10.g29446	-5.76636	0.00642384	PREDICTED: protein FD-like [Brachypodium distachyon]
Chr10.g29453	4.61115	0.0454111	H0512B01.8 [Oryza sativa]
Chr10.g29473	-4.02674	4.2e-08	L-lactate dehydrogenase A [Dichanthelium oligosanthes]
Chr10.g29494	-5.39328	0.0155031	high-affinity nitrate transporter 2.1 [Sorghum bicolor]
Chr10.g29499	6.33456	0.0022248	Transcription factor MYB86 [Dichanthelium oligosanthes]
Chr10.g29586	3.1633	0.0411787	NA
Chr10.g29589	4.9623	0.0247873	18.9 kDa heat shock protein [Dichanthelium oligosanthes]
Chr10.g29669	4.61115	0.0454111	PREDICTED: LOW QUALITY PROTEIN: protein CHLOROPLAST IMPORT APPARATUS 2 [Setaria italica]
Chr10.g29677	-3.55419	0.0410239	putative homeobox-leucine zipper protein HOX26 [Dichanthelium oligosanthes]
Chr10.g29696	5.37235	0.0137594	PREDICTED: uncharacterized protein LOC101773543 [Setaria italica]
Chr10.g29712	-1.42916	0.0333575	NA
Chr10.g29767	-4.11596	0.0222549	PREDICTED: uncharacterized protein LOC101753700 [Setaria italica]
Chr10.g29813	-5.1924	0.0153987	PREDICTED: protein ECERIFERUM 3-like [Setaria italica]
Chr10.g29817	2.31775	1.94e-07	gamma-glutamyl peptidase 3 [Sorghum bicolor]
Chr10.g29818	4.8271	0.0361906	protein FAR1-RELATED SEQUENCE 7-like [Aegilops tauschii subsp. tauschii]
Chr10.g29835	1.56887	9.82e-05	PREDICTED: LOW QUALITY PROTEIN: probable WRKY transcription factor 60 [Oryza brachyantha]
Chr10.g29845	4.50231	0.0448422	PREDICTED: uncharacterized protein LOC101778553 [Setaria italica]
Chr10.g29861	2.53681	0.029852	uncharacterized protein LOC8077649 isoform X1 [Sorghum bicolor]
Chr10.g29870	-6.22201	0.00250704	limonoid UDP-glucosyltransferase isoform X1 [Zea mays]
Chr10.g29903	1.87823	3.26e-05	protein kinase precursor [Zea mays]
Chr10.g29905	1.81164	0.00813232	PREDICTED: uncharacterized protein LOC101757461 [Setaria italica]
Chr10.g29913	-1.32237	0.00726274	citrate synthase 4, mitochondrial [Sorghum bicolor]
Chr10.g29949	5.43802	0.0139139	PREDICTED: C2 and GRAM domain-containing protein At1g03370-like [Setaria italica]
Chr10.g29992	5.58912	0.0151413	UDP-glycosyltransferase 73D1 [Dichanthelium oligosanthes]
Chr10.g30022	4.54557	0.0412597	hypothetical protein SHCRBa_151_D24_F_80 [Saccharum hybrid cultivar R570]
Chr10.g30035	-6.50281	0.00106868	hypothetical protein SETIT_019643mg [Setaria italica]
Chr10.g30044	-1.57567	0.00478646	PREDICTED: tetraspanin-2-like [Brachypodium distachyon]
Chr10.g30050	1.18124	0.00619612	cytochrome P450 71A1 [Sorghum bicolor]
Chr10.g30073	1.95968	0.0475867	uncharacterized protein LOC100383950 [Zea mays]
Chr10.g30104	1.66484	0.0299276	SH3 domain-containing protein [Dichanthelium oligosanthes]
Chr10.g30112	3.3914	0.0190978	G-type lectin S-receptor-like serine/threonine-protein kinase SD2-5 [Dichanthelium oligosanthes]
Chr10.g30124	5.01498	0.0294935	PREDICTED: peroxidase P7-like [Brachypodium distachyon]
Chr10.g30141	1.83703	0.0442238	uncharacterized protein LOC100383026 isoform X1 [Zea mays]
Chr10.g30180	4.58838	0.0417087	PREDICTED: uncharacterized protein LOC101767480 [Setaria italica]
Chr10.g30187	7.262	0.000153706	PREDICTED: uncharacterized protein LOC100843884 [Brachypodium distachyon]
Chr10.g30218	1.764	0.0238639	hypothetical protein SORBI_3004G122200 [Sorghum bicolor]
Chr10.g30242	1.36623	0.00749494	PREDICTED: protein tesmin/TSO1-like CXC 5 [Setaria italica]
Chr10.g30313	1.71664	0.0380928	hypothetical protein BAE44_0013293 [Dichanthelium oligosanthes]
Chr10.g30319	5.63362	0.00920574	NA
Chr10.g30359	1.62998	2.38e-07	Protein ASPARTIC PROTEASE IN GUARD CELL 1 [Dichanthelium oligosanthes]
Chr10.g30361	-4.18577	0.0191516	unnamed protein product [Triticum aestivum]
Chr10.g30368	5.21471	0.0180953	PREDICTED: putative F-box/LRR-repeat protein 23 [Oryza sativa Japonica Group]
Chr10.g30375	6.00371	0.00492566	uncharacterized protein LOC100501673 [Zea mays]
Chr10.g30390	1.49929	9.68e-05	PREDICTED: GDSL esterase/lipase At5g45910-like [Setaria italica]
Chr10.g30403	1.80337	0.0323327	uncharacterized protein LOC8059048 [Sorghum bicolor]
Chr10.g30411	4.68991	0.0405202	hypothetical protein BAE44_0000504 [Dichanthelium oligosanthes]
Chr10.g30412	5.31509	0.0177092	ripening-related protein 3 [Zea mays]
Chr10.g30482	1.4179	0.0155205	RecName: Full=Glutamyl-tRNA reductase 1, chloroplastic; Short=GluTR; Flags: Precursor
Chr10.g30487	2.69345	0.0227193	hydroxycinnamoyltransferase13 [Zea mays]
Chr10.g30519	-2.91961	0.000117946	uncharacterized protein LOC109943750 [Zea mays]
Chr10.g30521	-1.48576	0.0144139	NA
Chr10.g30544	1.41004	0.0356385	hypothetical protein OsI_34305 [Oryza sativa Indica Group]
Chr10.g30547	1.65914	0.000419101	PREDICTED: cytochrome P450 89A2-like [Setaria italica]
Chr10.g30557	-2.28926	5.28e-06	hypothetical protein SETIT_0361822mg, partial [Setaria italica]
Chr10.g30571	1.09509	0.00112022	hypothetical protein BAE44_0013296 [Dichanthelium oligosanthes]
Chr10.g30583	-5.39328	0.0155031	hypothetical protein VITISV_032850 [Vitis vinifera]
Chr10.g30594	1.86381	0.0277356	RHOMBOID-like protein 2 [Zea mays]
Chr10.g30615	5.18349	0.0234351	PREDICTED: transcription factor RF2b-like [Setaria italica]
Chr10.g30621	5.95769	0.00597558	ankyrin repeat and SOCS box protein 3 [Sorghum bicolor]
Chr10.g30623	5.07087	0.02181	hypothetical protein BAE44_0000677 [Dichanthelium oligosanthes]
Chr10.g30637	1.45649	0.0131664	PREDICTED: uncharacterized protein LOC101782683 [Setaria italica]
Chr10.g30647	-4.44498	0.0441179	NA
Chr10.g30666	4.50231	0.0448422	H0512B01.8 [Oryza sativa]
Chr10.g30672	-4.54056	0.0367314	L-type lectin-domain containing receptor kinase IV.2 [Sorghum bicolor]
Chr10.g30678	-4.49393	0.0370084	Protein STRICTOSIDINE SYNTHASE-LIKE 5 [Dichanthelium oligosanthes]
Chr10.g30723	1.13335	0.00973936	PREDICTED: cortical cell-delineating protein-like [Setaria italica]
Chr10.g30741	1.93838	0.00929597	PREDICTED: expansin-B3-like [Setaria italica]
Chr10.g30742	-5.0377	0.023653	expansin-B6 [Zea mays]
Chr10.g30763	5.39867	0.0132376	NA
Chr10.g30764	1.45404	0.00102423	PREDICTED: VAN3-binding protein-like [Setaria italica]
Chr10.g30774	-5.0377	0.023653	hypothetical protein SETIT_039266mg [Setaria italica]
Chr10.g30808	1.46395	2.81e-11	PREDICTED: beta-amylase 3, chloroplastic [Setaria italica]
Chr10.g30840	1.05075	0.00916907	NAC domain-containing protein 86 [Zea mays]
Chr10.g30924	5.78613	0.008634	hypothetical protein SETIT_038033mg [Setaria italica]
Chr10.g30926	3.24968	0.0268757	hypothetical protein SETIT_034352mg [Setaria italica]
Chr10.g30930	-1.00677	0.0368189	glucan endo-1,3-beta-glucosidase GV [Sorghum bicolor]
Chr10.g30945	5.25799	0.0161984	PREDICTED: protein NRT1/ PTR FAMILY 8.3-like [Setaria italica]
Chr10.g30946	4.97936	0.0250801	PREDICTED: protein NRT1/ PTR FAMILY 8.5-like [Setaria italica]
Chr10.g30994	-4.38277	0.00621631	Pathogenesis-related thaumatin superfamily protein [Zea mays]
Chr10.g31031	1.25421	0.0420759	unknown protein [Oryza sativa Japonica Group]
Chr10.g31046	2.3576	0.0380469	PREDICTED: uncharacterized protein LOC101781730 [Setaria italica]
Chr10.g31051	5.53915	0.0110396	PREDICTED: uncharacterized protein LOC101786045 [Setaria italica]
Chr10.g31062	7.10533	0.000154623	PREDICTED: 4-hydroxybenzoate polyprenyltransferase, mitochondrial-like [Setaria italica]
Chr10.g31067	-4.7581	0.0264875	hypothetical protein BAE44_0015488 [Dichanthelium oligosanthes]
Chr10.g31072	2.07857	0.0247646	uncharacterized protein LOC100274717 isoform X1 [Zea mays]
Chr10.g31092	-4.69446	0.0336382	Hypothetical protein [Oryza sativa Japonica Group]
Chr10.g31107	2.21413	0.0042993	PREDICTED: flavonol synthase/flavanone 3-hydroxylase [Setaria italica]
Chr10.g31109	-4.54056	0.0367314	PREDICTED: uncharacterized protein LOC101783101 [Setaria italica]
Chr10.g31119	1.53308	0.0315565	PREDICTED: LOW QUALITY PROTEIN: putative UPF0496 protein 5 [Setaria italica]
Chr10.g31128	-5.39328	0.0155031	PREDICTED: cinnamoyl-CoA reductase 2-like [Setaria italica]
Chr10.g31137	3.97446	1.82e-08	PREDICTED: probable protein phosphatase 2C 71, partial [Oryza brachyantha]
Chr10.g31157	1.52365	0.00296186	uncharacterized protein LOC8155683 [Sorghum bicolor]
Chr10.g31196	2.834	0.0167584	protein TIFY 11e-like [Aegilops tauschii subsp. tauschii]
Chr10.g31197	-4.44498	0.0441179	isoflavone 3'-hydroxylase isoform X2 [Sorghum bicolor]
Chr10.g31199	3.70461	0.00887353	protein TIFY 11e-like [Aegilops tauschii subsp. tauschii]
Chr10.g31200	4.61115	0.0454111	PREDICTED: protein TIFY 3A-like [Setaria italica]
Chr10.g31270	-4.44498	0.0441179	PREDICTED: myosin-binding protein 1-like [Setaria italica]
Chr10.g31273	6.16704	0.00699871	ent-copalyl diphosphate synthase 1, chloroplastic isoform X2 [Sorghum bicolor]
Chr10.g31278	-1.29999	0.00324486	PREDICTED: chitinase 2-like [Setaria italica]
Chr10.g31326	5.39867	0.0132376	hypothetical protein BAE44_0024043 [Dichanthelium oligosanthes]
Chr10.g31327	-1.29865	0.0316295	F-box protein [Dichanthelium oligosanthes]
Chr10.g31372	2.73915	0.0180131	NA
Chr10.g31415	-5.67847	0.0108675	PREDICTED: uncharacterized protein LOC103933654 [Pyrus x bretschneideri]
Chr10.g31421	-5.22638	0.0189565	PREDICTED: uncharacterized protein LOC101778424 [Setaria italica]
Chr10.g31428	-2.56922	0.0385692	uncharacterized protein LOC103626189 [Zea mays]
Chr10.g31494	-5.973	0.00697701	PREDICTED: aquaporin PIP2-1-like [Setaria italica]
Chr10.g31600	4.68991	0.0405202	NA
Chr10.g31601	5.08674	0.0207685	hypothetical protein OsJ_25919 [Oryza sativa Japonica Group]
Chr10.g31603	2.01916	0.0124818	PREDICTED: thaumatin-like protein 1b [Setaria italica]
Chr10.g31610	1.52992	0.00797178	uncharacterized protein At4g22758 [Zea mays]
Chr10.g31621	4.9623	0.0247873	PREDICTED: (S)-beta-macrocarpene synthase-like [Setaria italica]
Chr10.g31643	1.9539	0.00651111	Protein SMAX1-LIKE 5 [Dichanthelium oligosanthes]
Chr10.g31650	-1.28531	0.0462117	PREDICTED: cytochrome P450 CYP73A100 [Oryza sativa Japonica Group]
Chr10.g31653	2.07005	0.0450819	PREDICTED: pentatricopeptide repeat-containing protein At3g12770-like isoform X1 [Setaria italica]
Chr10.g31696	3.0005	0.0250391	putative germin-like protein 2-2 [Sorghum bicolor]
Chr10.g31710	2.38025	0.0351956	PREDICTED: probable magnesium transporter NIPA2 [Setaria italica]
Chr10.g31721	1.03444	0.0180451	hypothetical protein OsI_07333 [Oryza sativa Indica Group]
Chr10.g31774	4.87392	0.0332235	uncharacterized protein LOC8056811 [Sorghum bicolor]
Chr10.g31781	1.03848	0.042316	PREDICTED: probable BOI-related E3 ubiquitin-protein ligase 2 [Setaria italica]
Chr10.g31793	-3.07809	0.0483067	NA
Chr10.g31811	-1.42565	0.0117619	PREDICTED: uncharacterized protein LOC101778974 [Setaria italica]
Chr10.g31813	2.62489	0.00130419	PREDICTED: glucan endo-1,3-beta-glucosidase 14-like [Setaria italica]
Chr10.g31843	1.20773	5.72e-07	PREDICTED: U-box domain-containing protein 27 [Oryza sativa Japonica Group]
Chr10.g31921	1.35143	0.0287461	PREDICTED: chloride channel protein CLC-c-like [Brachypodium distachyon]
Chr10.g31934	-1.48487	0.00259359	NA
Chr10.g31985	-1.4284	0.0326921	hornerin [Sorghum bicolor]
Chr10.g32006	4.94531	0.024969	uncharacterized protein LOC103653685 [Zea mays]
Chr10.g32007	1.48785	0.0378623	PREDICTED: uncharacterized protein LOC101777895 [Setaria italica]
Chr10.g32021	1.50839	1.71e-06	PREDICTED: uncharacterized protein LOC101786087 [Setaria italica]
Chr10.g32036	5.71132	0.00814656	PREDICTED: fimbrin-5 [Setaria italica]
Chr10.g32048	-1.01442	0.0278749	PREDICTED: uncharacterized protein LOC101762485 [Setaria italica]
Chr10.g32064	1.48248	9.85e-11	N-acetylglucosaminyltransferase III [Zea mays]
Chr10.g32071	-1.08507	0.00827966	PREDICTED: high-affinity nitrate transporter-activating protein 2.1-like [Setaria italica]
Chr10.g32111	4.68991	0.0405202	-
Chr10.g32114	2.52094	0.0210273	serine/threonine-protein kinase OXI1 [Zea mays]
Chr10.g32120	2.28891	0.0219834	PREDICTED: surface protein-like [Setaria italica]
Chr10.g32130	1.22476	0.00402415	PREDICTED: chitinase 6 isoform X1 [Oryza brachyantha]
Chr10.g32139	2.25471	0.000310385	(+)-neomenthol dehydrogenase isoform X1 [Sorghum bicolor]
Chr10.g32160	1.33619	0.0345932	PREDICTED: histone-lysine N-methyltransferase ASHR3-like [Setaria italica]
Chr10.g32194	-5.77804	0.00677667	hypothetical protein SETIT_019675mg, partial [Setaria italica]
Chr10.g32195	-4.56534	0.0400311	PREDICTED: serine/threonine protein phosphatase 2A 55 kDa regulatory subunit B beta isoform-like isoform X2 [Setaria italica]
Chr10.g32199	1.935	0.00609578	myb-related protein 308 [Zea mays]
Chr10.g32204	-1.1762	0.00028768	PREDICTED: uncharacterized protein LOC101768576 [Setaria italica]
Chr10.g32210	-5.0377	0.023653	uncharacterized protein LOC100278037 [Zea mays]
Chr10.g32218	-4.90692	0.0264555	putative protein of unknown function (DUF640) domain family protein [Zea mays]
Chr10.g32244	6.12345	0.00415559	Gibberellin 2-beta-dioxygenase 8 [Dichanthelium oligosanthes]
Chr10.g32251	5.1646	0.021339	hypothetical protein ASPACDRAFT_57742 [Aspergillus aculeatus ATCC 16872]
Chr10.g32265	-4.82068	0.0302711	putative protein phosphatase 2C 23 [Dichanthelium oligosanthes]
Chr10.g32284	-5.54289	0.0128906	hypothetical protein SETIT_019644mg, partial [Setaria italica]
Chr10.g32286	-2.03683	0.000175867	PREDICTED: GEM-like protein 4 [Oryza sativa Japonica Group]
Chr10.g32310	2.93697	0.0308376	cortical cell-delineating protein precursor [Zea mays]
Chr10.g32311	3.01484	0.0145	PREDICTED: cortical cell-delineating protein-like [Setaria italica]
Chr10.g32345	1.20778	0.0193425	fatty aldehyde dehydrogenase 1 [Zea mays]
Chr10.g32353	-1.01252	0.0247866	iron-phytosiderophore transporter yellow stripe 1 isoform X1 [Sorghum bicolor]
Chr10.g32372	1.21606	0.0165723	phospholipase A1-Ibeta2, chloroplastic [Sorghum bicolor]
Chr10.g32376	1.31607	0.0450956	hypothetical protein BAE44_0009992 [Dichanthelium oligosanthes]
Chr10.g32381	4.9623	0.0247873	PREDICTED: uncharacterized protein LOC101778566 [Setaria italica]
Chr10.g32402	5.77539	0.00818951	PREDICTED: uncharacterized protein LOC101753554 [Setaria italica]
Chr10.g32410	-4.44498	0.0441179	hypothetical protein BAE44_0024281 [Dichanthelium oligosanthes]
Chr10.g32417	-2.46792	0.0112152	PREDICTED: translation initiation factor IF-2-like [Oryza sativa Japonica Group]
Chr10.g32436	-4.77838	0.0263504	Subtilisin-like protease SBT1.2 [Dichanthelium oligosanthes]
Chr10.g32442	5.99465	0.00501435	uncharacterized protein At1g08160 [Sorghum bicolor]
Chr10.g32449	1.7516	0.00135086	mechanosensitive ion channel protein 5 [Sorghum bicolor]
Chr10.g32455	1.60778	0.000567654	hypothetical protein BAE44_0023085 [Dichanthelium oligosanthes]
Chr10.g32489	-1.22752	0.0380707	PREDICTED: RING-H2 finger protein ATL73-like [Setaria italica]
Chr10.g32518	-1.26729	0.0210366	hypothetical protein BRADI_3g51850 [Brachypodium distachyon]
Chr10.g32545	3.70461	0.00887353	invertase inhibitor [Saccharum sinense]
Chr10.g32555	4.89305	0.0286659	hypothetical protein SORBI_3007G101150 [Sorghum bicolor]
Chr10.g32557	5.10235	0.020152	E3 ubiquitin-protein ligase PUB23 [Sorghum bicolor]
Chr10.g32565	1.20207	0.00205147	PREDICTED: ubiquitin carboxyl-terminal hydrolase 20 [Setaria italica]
Chr10.g32579	4.61115	0.0454111	pentameric polyubiquitin [Medicago truncatula]
Chr10.g32581	1.24004	0.00125501	hypothetical protein OsI_08563 [Oryza sativa Indica Group]
Chr10.g32603	3.82903	0.0206389	PREDICTED: transcription factor TIP2-like [Setaria italica]
Chr10.g32623	1.40869	0.000252308	hypothetical protein [Zea mays]
Chr10.g32625	1.76417	0.00948703	Abscisic acid 8'-hydroxylase 1 [Dichanthelium oligosanthes]
Chr10.g32685	1.11435	0.0294836	PREDICTED: uncharacterized protein LOC101776254 [Setaria italica]
Chr10.g32719	-5.67847	0.0108675	anthranilate O-methyltransferase 2 [Sorghum bicolor]
Chr10.g32724	-5.48742	0.00939272	hypothetical protein BAE44_0026445 [Dichanthelium oligosanthes]
Chr10.g32726	-1.94407	0.0229212	Aspartyl protease family protein [Dichanthelium oligosanthes]
Chr10.g32730	4.61115	0.0454111	Ubiquitin-conjugating enzyme E2 11 [Dichanthelium oligosanthes]
Chr10.g32763	3.60126	0.0350485	PREDICTED: transcription factor BIM1-like isoform X3 [Oryza brachyantha]
Chr10.g32770	1.05538	0.00694632	PREDICTED: ASC1-like protein 2 [Setaria italica]
Chr10.g32802	5.01498	0.0294935	PREDICTED: uncharacterized protein LOC101765862 [Setaria italica]
Chr10.g32803	-5.91655	0.00798753	PREDICTED: protein ODORANT1-like [Setaria italica]
Chr10.g32812	-4.44498	0.0441179	hypothetical protein BAE44_0022918 [Dichanthelium oligosanthes]
Chr10.g32816	1.33546	0.00187423	nudix hydrolase 18, mitochondrial [Sorghum bicolor]
Chr10.g32861	-3.18072	0.0423182	Serine/threonine-protein kinase WNK (With No Lysine)-related [Zea mays]
Chr10.g32862	1.24403	4.42e-05	hypothetical protein BAE44_0003768 [Dichanthelium oligosanthes]
Chr10.g32868	5.43809	0.0173415	hypothetical protein BAE44_0003776 [Dichanthelium oligosanthes]
Chr10.g32871	1.29755	0.0136277	PREDICTED: casparian strip membrane protein 3-like [Setaria italica]
Chr10.g32898	-2.64716	0.00550381	putative laccase-9 [Dichanthelium oligosanthes]
Chr10.g32908	-1.08766	0.00590399	PREDICTED: aspartic proteinase-like protein 1 isoform X1 [Setaria italica]
Chr10.g32915	3.07083	0.0418772	retrotransposon protein, putative, unclassified [Oryza sativa Japonica Group]
Chr10.g32930	3.2527	0.00258398	PREDICTED: transcription factor MYB39 [Setaria italica]
Chr10.g32949	2.08344	0.02143	uncharacterized protein LOC109742692 [Aegilops tauschii subsp. tauschii]
Chr10.g32957	1.44144	0.0161888	PREDICTED: transcription factor bHLH94 [Oryza sativa Japonica Group]
Chr10.g32981	-1.35132	0.036977	PREDICTED: calmodulin-like protein 7 [Setaria italica]
Chr10.g33020	1.34546	0.0154445	PREDICTED: LOW QUALITY PROTEIN: probable WRKY transcription factor 61 [Setaria italica]
Chr10.g33029	5.11783	0.0198595	NA
Chr10.g33030	-4.82068	0.0302711	NA
Chr10.g33077	-5.22638	0.0189565	hypothetical protein SETIT_019948mg [Setaria italica]
Chr10.g33081	-5.33282	0.0118186	uncharacterized protein LOC100381825 [Zea mays]
Chr10.g33126	-2.39115	0.041404	NA
Chr10.g33139	1.3654	0.023876	protein CYPRO4 [Sorghum bicolor]
Chr10.g33166	1.31974	0.0147477	PREDICTED: formin-like protein 7 [Setaria italica]
Chr10.g33197	1.73705	0.00465329	Pyrophosphate-energized vacuolar membrane proton pump [Dichanthelium oligosanthes]
Chr10.g33204	4.68991	0.0405202	PREDICTED: vesicle-associated membrane protein 711-like [Setaria italica]
Chr10.g33217	-1.12057	1.86e-06	PREDICTED: PAP-specific phosphatase HAL2-like [Setaria italica]
Chr10.g33228	5.22935	0.0171343	PREDICTED: wall-associated receptor kinase 2-like [Setaria italica]
Chr10.g33229	5.05452	0.0235953	NA
Chr10.g33293	1.57136	0.0481568	protein LUTEIN DEFICIENT 5, chloroplastic [Zea mays]
Chr10.g33344	5.76472	0.00793369	cytokinin hydroxylase [Sorghum bicolor]
Chr10.g33358	4.7876	0.0316468	hypothetical protein BAE44_0023568 [Dichanthelium oligosanthes]
Chr10.g33384	-1.08743	0.0178395	PREDICTED: paramyosin [Setaria italica]
Chr10.g33400	5.57602	0.0126773	PREDICTED: epimerase family protein SDR39U1 homolog, chloroplastic isoform X1 [Setaria italica]
Chr11.g33421	1.54542	2.18e-06	AAA-ATPase ASD, mitochondrial [Dichanthelium oligosanthes]
Chr11.g33428	4.61115	0.0454111	PREDICTED: protein NRT1/ PTR FAMILY 2.11-like [Setaria italica]
Chr11.g33431	1.84555	0.0116199	PREDICTED: uncharacterized protein LOC101752820 [Setaria italica]
Chr11.g33442	-1.92331	0.0384593	hypothetical protein SETIT_024325mg [Setaria italica]
Chr11.g33447	4.52421	0.0424586	PREDICTED: transcription factor RAX1-like [Setaria italica]
Chr11.g33518	-5.5365	0.0123548	NA
Chr11.g33561	-1.33986	0.0285487	hypothetical protein BAE44_0006334 [Dichanthelium oligosanthes]
Chr11.g33581	5.90686	0.010192	PREDICTED: auxin-responsive protein SAUR71 [Setaria italica]
Chr11.g33590	1.16687	0.00923899	Methylcrotonoyl-CoA carboxylase subunit alpha [Zea mays]
Chr11.g33610	1.34781	7.86e-10	PREDICTED: light-inducible protein CPRF2-like isoform X2 [Setaria italica]
Chr11.g33619	5.18349	0.0234351	pectinesterase inhibitor domain containing protein precursor [Zea mays]
Chr11.g33620	-1.02173	6.84e-06	NA
Chr11.g33661	-5.01833	0.0207086	PREDICTED: transcription factor bHLH139-like [Setaria italica]
Chr11.g33691	1.05181	0.00131285	uncharacterized protein LOC8068139 [Sorghum bicolor]
Chr11.g33699	1.38334	0.00271123	PREDICTED: uncharacterized protein LOC101756865 [Setaria italica]
Chr11.g33704	2.98883	0.00383272	NA
Chr11.g33707	5.45205	0.014268	PREDICTED: protein TPX2-like [Setaria italica]
Chr11.g33770	-1.95194	0.0191566	PREDICTED: 30S ribosomal protein S6 [Setaria italica]
Chr11.g33793	1.79705	0.0319442	calmodulin-binding protein 60 D [Sorghum bicolor]
Chr11.g33909	4.8271	0.0361906	PREDICTED: transcription factor bHLH54-like [Setaria italica]
Chr11.g33911	-1.16413	0.00484131	uncharacterized protein LOC100274053 [Zea mays]
Chr11.g33918	-1.29345	0.0152405	PREDICTED: uncharacterized protein LOC101766756 [Setaria italica]
Chr11.g33921	1.06231	0.0165226	von Willebrand factor type A domain containing protein [Zea mays]
Chr11.g33928	-1.53127	0.0171579	PREDICTED: F-box protein At5g07610-like [Setaria italica]
Chr11.g33948	5.76472	0.00793369	AAA-ATPase ASD, mitochondrial [Zea mays]
Chr11.g33949	-3.38523	0.0305759	AAA-ATPase ASD, mitochondrial [Dichanthelium oligosanthes]
Chr11.g33950	5.10235	0.020152	hypothetical protein OsI_23141 [Oryza sativa Indica Group]
Chr11.g33991	5.01498	0.0294935	PREDICTED: extensin isoform X1 [Setaria italica]
Chr11.g33994	1.76386	0.00101969	GEM-like protein 5 [Sorghum bicolor]
Chr11.g34024	-2.37349	0.0171966	protein NPG1 [Sorghum bicolor]
Chr11.g34092	4.8271	0.0361906	PREDICTED: 7-deoxyloganetin glucosyltransferase-like [Setaria italica]
Chr11.g34093	5.70297	0.013168	hypothetical protein OsI_08991 [Oryza sativa Indica Group]
Chr11.g34132	5.47782	0.0121196	PREDICTED: pentatricopeptide repeat-containing protein At3g46610-like [Setaria italica]
Chr11.g34160	-4.82068	0.0302711	NA
Chr11.g34229	1.29278	0.00513125	monoglyceride lipase [Zea mays]
Chr11.g34283	1.20511	0.0236125	predicted protein [Hordeum vulgare subsp. vulgare]
Chr11.g34289	1.07809	0.0191493	Uncharacterized protein ycf45 [Dichanthelium oligosanthes]
Chr11.g34318	-1.46001	3.39e-05	PREDICTED: peroxidase 43 [Setaria italica]
Chr11.g34323	1.70244	0.000189304	uncharacterized protein LOC8084747 [Sorghum bicolor]
Chr11.g34335	-5.66502	0.00886671	uncharacterized protein LOC100272489 [Zea mays]
Chr11.g34344	4.8271	0.0361906	trans-resveratrol di-O-methyltransferase [Sorghum bicolor]
Chr11.g34351	5.65435	0.0132951	hypothetical protein SETIT_010631mg [Setaria italica]
Chr11.g34354	1.09603	0.000533545	amino acid permease 3 [Zea mays]
Chr11.g34378	3.76941	0.00625019	PREDICTED: dirigent protein 22-like [Brachypodium distachyon]
Chr11.g34383	2.29278	0.0106274	NA
Chr11.g34405	-1.71172	0.0223128	PREDICTED: ethylene-responsive transcription factor ABI4-like [Setaria italica]
Chr11.g34415	5.39867	0.0132376	PREDICTED: fibrous sheath CABYR-binding protein-like [Setaria italica]
Chr11.g34486	4.68991	0.0405202	PREDICTED: uncharacterized protein At5g22580-like [Setaria italica]
Chr11.g34512	2.27997	0.00510252	PREDICTED: uncharacterized protein LOC101757508 [Setaria italica]
Chr11.g34540	4.68991	0.0405202	PREDICTED: probable indole-3-acetic acid-amido synthetase GH3.8 [Setaria italica]
Chr11.g34574	-1.43811	0.0486546	PREDICTED: protein sym-1-like [Setaria italica]
Chr11.g34578	1.4049	0.030528	hypothetical protein BAE44_0015362 [Dichanthelium oligosanthes]
Chr11.g34585	-5.0377	0.023653	hypothetical protein BAE44_0003960 [Dichanthelium oligosanthes]
Chr11.g34666	1.0286	0.0386787	uncharacterized protein LOC100501783 isoform X1 [Zea mays]
Chr11.g34692	3.44756	0.0170673	Serine/threonine-protein kinase [Dichanthelium oligosanthes]
Chr11.g34704	5.11783	0.0198595	PREDICTED: exocyst complex component EXO70B1-like [Setaria italica]
Chr12.g34713	-5.5365	0.0123548	hypothetical protein BAE44_0015697 [Dichanthelium oligosanthes]
Chr12.g34760	-4.77838	0.0263504	PREDICTED: transcription factor RAX1-like [Setaria italica]
Chr12.g34767	1.89796	0.00313587	transcription factor NAI1-like [Sorghum bicolor]
Chr12.g34771	1.62101	7.56e-05	PREDICTED: uncharacterized protein LOC102709977 [Oryza brachyantha]
Chr12.g34808	1.51588	0.000918344	NA
Chr12.g34835	-1.28851	0.00563461	PREDICTED: cation/H(+) antiporter 19-like [Setaria italica]
Chr12.g34846	-4.44498	0.0441179	PREDICTED: wall-associated receptor kinase 2-like [Setaria italica]
Chr12.g34880	-5.12717	0.0163782	L-type lectin-domain containing receptor kinase IX.1 [Dichanthelium oligosanthes]
Chr12.g34940	1.16078	0.00293763	retrotransposon protein, putative, Ty1-copia subclass [Oryza sativa Japonica Group]
Chr12.g34961	2.25881	0.00137013	uncharacterized protein LOC8069727 isoform X1 [Sorghum bicolor]
Chr12.g35020	4.61115	0.0454111	hypothetical protein SORBI_3005G142000 [Sorghum bicolor]
Chr12.g35035	1.05786	6.17e-08	CBL-interacting protein kinase 15 [Sorghum bicolor]
Chr12.g35053	5.13328	0.0198787	LOW QUALITY PROTEIN: pentatricopeptide repeat-containing protein At3g20730 [Sorghum bicolor]
Chr12.g35063	5.78454	0.00775636	hypothetical protein BAE44_0016419 [Dichanthelium oligosanthes]
Chr12.g35120	-1.26408	0.0091137	HIPL1 protein, partial [Dichanthelium oligosanthes]
Chr12.g35132	-6.06255	0.00355698	NA
Chr12.g35147	1.04379	0.0187347	universal stress protein 9303 [Hordeum vulgare subsp. vulgare]
Chr12.g35252	-1.29963	0.0116252	PREDICTED: uncharacterized protein LOC101766756 [Setaria italica]
Chr12.g35270	-2.36656	0.0359374	PREDICTED: putative leucine-rich repeat receptor-like protein kinase At2g19210 [Setaria italica]
Chr12.g35303	2.6852	0.0185523	AAA-ATPase ASD, mitochondrial [Dichanthelium oligosanthes]
Chr12.g35379	5.31641	0.0200574	hypothetical protein BAE44_0011178 [Dichanthelium oligosanthes]
Chr12.g35381	3.42325	0.00749414	PREDICTED: TPD1 protein homolog 1A [Setaria italica]
Chr12.g35395	1.97408	0.00731766	L-type lectin-domain containing receptor kinase IX.1 [Sorghum bicolor]
Chr12.g35449	1.05451	0.0483618	BEACH domain-containing protein lvsC [Triticum urartu]
Chr12.g35460	5.11783	0.0198595	hypothetical protein BAE44_0016621 [Dichanthelium oligosanthes]
Chr12.g35487	1.46465	7.06e-08	PREDICTED: uncharacterized protein LOC101762674 [Setaria italica]
Chr12.g35488	1.59013	2.21e-09	PREDICTED: uncharacterized protein LOC101771209 [Setaria italica]
Chr12.g35505	2.44726	0.0189258	PREDICTED: putative cyclin-dependent kinase F-2 [Setaria italica]
Chr12.g35522	1.48732	0.00835954	PREDICTED: protein ELC [Setaria italica]
Chr12.g35534	5.39867	0.0132376	PREDICTED: L10-interacting MYB domain-containing protein-like [Setaria italica]
Chr12.g35541	1.66669	0.0228512	PREDICTED: uncharacterized protein LOC101763635 [Setaria italica]
Chr12.g35569	1.86589	0.0286884	PREDICTED: fatty-acid-binding protein 1 [Setaria italica]
Chr12.g35598	-2.05922	0.0466642	cysteine-rich receptor-like protein kinase 10 isoform X1 [Aegilops tauschii subsp. tauschii]
Chr12.g35607	-4.69446	0.0336382	Protein DYAD [Dichanthelium oligosanthes]
Chr12.g35622	-6.05302	0.00355007	RecName: Full=4-hydroxy-7-methoxy-3-oxo-3,4-dihydro-2H-1,4-benzoxazin-2-yl glucoside beta-D-glucosidase 1b, chloroplastic; AltName: Full=Beta-glucosidase 1b; Short=Taglu1b; Flags: Precursor
Chr12.g35662	4.94531	0.024969	zinc-finger homeodomain protein 3 [Sorghum bicolor]
Chr12.g35673	2.44397	0.0390417	PREDICTED: probable protein phosphatase 2C 77 [Setaria italica]
Chr12.g35697	1.0829	0.0346779	PREDICTED: probable cysteine desulfurase [Setaria italica]
Chr12.g35717	4.711	0.0354583	trans-resveratrol di-O-methyltransferase [Sorghum bicolor]
Chr12.g35730	1.70861	0.0149644	amino acid permease 3 [Zea mays]
Chr12.g35743	-3.59772	0.0384118	PREDICTED: probable indole-3-acetic acid-amido synthetase GH3.8 [Setaria italica]
Chr12.g35749	-2.09601	0.0424412	PREDICTED: myb-related protein Zm38-like [Setaria italica]
Chr12.g35772	1.04846	0.0389905	PREDICTED: uncharacterized protein LOC101786921 [Setaria italica]
Chr12.g35779	4.61115	0.0454111	hypothetical protein SETIT_026678mg [Setaria italica]
Chr12.g35792	-5.5365	0.0123548	hypothetical protein F775_10778 [Aegilops tauschii]
Chr12.g35803	-5.78991	0.00745709	tubby-like F-box protein 14 [Sorghum bicolor]
Chr12.g35829	1.36627	0.00416855	PREDICTED: protein YLS9-like [Setaria italica]
Chr12.g35846	-4.79893	0.0270996	NA
Chr12.g35867	-2.86035	0.0350467	PREDICTED: LOW QUALITY PROTEIN: probable purple acid phosphatase 20 [Setaria italica]
Chr12.g35886	1.61803	0.0268194	PREDICTED: uncharacterized protein LOC101779023 [Setaria italica]
Chr12.g35914	4.99669	0.0261288	PREDICTED: uncharacterized protein LOC101757508 [Setaria italica]
Chr12.g35941	-1.8161	0.00028566	PREDICTED: amino-acid permease BAT1 homolog [Setaria italica]
Chr12.g35942	-3.05784	0.0078818	PREDICTED: LOW QUALITY PROTEIN: probable auxin efflux carrier component 1b [Setaria italica]
Chr12.g35953	5.31509	0.0177092	putative CBL-interacting protein kinase family protein isoform X1 [Zea mays]
Chr12.g35957	-2.29168	0.00150388	PREDICTED: probable protein S-acyltransferase 1 [Setaria italica]
Chr12.g35993	4.58838	0.0417087	PREDICTED: vacuolar protein sorting-associated protein 32 homolog 2-like [Brachypodium distachyon]
Chr12.g35999	1.22378	0.0167541	Bifunctional bis(5'-adenosyl)-triphosphatase/adenylylsulfatase FHIT [Dichanthelium oligosanthes]
Chr12.g36014	3.68959	5.31e-08	PREDICTED: probable WRKY transcription factor 54 [Setaria italica]
Chr12.g36032	-5.80241	0.00927001	predicted protein [Hordeum vulgare subsp. vulgare]
Chr12.g36049	5.99465	0.00501435	Laccase-23 [Dichanthelium oligosanthes]
Chr13.g36115	-1.05739	0.0031245	polygalacturonase inhibitor [Sorghum bicolor]
Chr13.g36140	5.01498	0.0294935	WAT1-related protein At5g64700 isoform X1 [Sorghum bicolor]
Chr13.g36157	-1.54658	2.03e-05	uncharacterized protein LOC100286271 [Zea mays]
Chr13.g36166	-5.09197	0.021314	hypothetical protein BAE44_0020524 [Dichanthelium oligosanthes]
Chr13.g36172	-2.30255	0.0216609	PREDICTED: protein YLS9-like [Oryza brachyantha]
Chr13.g36177	6.20269	0.00342111	PREDICTED: protein YLS9-like [Oryza brachyantha]
Chr13.g36179	-5.17614	0.0151145	PREDICTED: protein YLS9-like [Oryza brachyantha]
Chr13.g36183	5.55131	0.011274	PREDICTED: protein YLS9-like [Oryza brachyantha]
Chr13.g36212	1.48522	0.011588	PREDICTED: zinc finger protein ZAT12-like [Setaria italica]
Chr13.g36243	-1.90294	0.0046045	uncharacterized protein LOC100279509 [Zea mays]
Chr13.g36294	1.08347	1.94e-09	zinc finger CCCH domain-containing protein 33 [Sorghum bicolor]
Chr13.g36316	1.04454	0.000106718	PREDICTED: transcriptional activator Myb [Setaria italica]
Chr13.g36325	5.80851	0.011544	uncharacterized protein LOC8076557 [Sorghum bicolor]
Chr13.g36328	1.14604	0.0196785	hypothetical protein BAE44_0000656 [Dichanthelium oligosanthes]
Chr13.g36352	4.711	0.0354583	PREDICTED: uncharacterized protein LOC101775360 [Setaria italica]
Chr13.g36357	4.89305	0.0286659	Benzyl alcohol O-benzoyltransferase [Dichanthelium oligosanthes]
Chr13.g36358	-3.73923	2.72e-12	hypothetical protein SETIT_024246mg [Setaria italica]
Chr13.g36400	-2.35639	0.00181039	1-aminocyclopropane-1-carboxylate oxidase [Echinochloa crus-galli]
Chr13.g36401	-3.69211	0.000907692	acc oxidase [Zea mays]
Chr13.g36425	7.30994	8.61e-05	hypothetical protein OsI_15487 [Oryza sativa Indica Group]
Chr13.g36466	-6.02233	0.00694318	hypothetical protein OsI_36843 [Oryza sativa Indica Group]
Chr13.g36469	-4.82068	0.0302711	PREDICTED: serine carboxypeptidase-like 33 [Setaria italica]
Chr13.g36523	-4.69446	0.0336382	PREDICTED: uncharacterized protein LOC101785211 [Setaria italica]
Chr13.g36588	-1.00177	7.12e-07	hypothetical protein SORBI_3009G071300 [Sorghum bicolor]
Chr13.g36592	-1.01955	0.0426063	ATP-dependent 6-phosphofructokinase 3 [Dichanthelium oligosanthes]
Chr13.g36684	5.6782	0.00961022	PREDICTED: ABC transporter G family member 12-like [Setaria italica]
Chr13.g36685	1.05942	0.000246198	putative calcium-binding protein CML18 [Dichanthelium oligosanthes]
Chr13.g36731	4.61115	0.0454111	PREDICTED: serine carboxypeptidase 2-like [Brachypodium distachyon]
Chr13.g36838	-4.82068	0.0302711	hypothetical protein OsJ_18102 [Oryza sativa Japonica Group]
Chr13.g36848	1.14407	6.93e-09	PREDICTED: probable WRKY transcription factor 70 [Setaria italica]
Chr13.g36853	5.1646	0.021339	hypothetical protein SETIT_024782mg [Setaria italica]
Chr13.g36859	3.60929	0.00299494	protein NRT1/ PTR FAMILY 2.7 [Sorghum bicolor]
Chr13.g36865	-1.1116	0.0161368	LYR motif-containing protein At3g19508 [Sorghum bicolor]
Chr13.g36866	1.18954	0.0292437	putative WRKY transcription factor 26 [Dichanthelium oligosanthes]
Chr13.g36893	-1.01572	0.0118571	SAGA-associated factor 11 homolog [Sorghum bicolor]
Chr13.g36921	1.77144	0.0370851	probable protein phosphatase 2C 48 [Sorghum bicolor]
Chr13.g36935	-1.92161	0.0392136	PREDICTED: ethylene-responsive transcription factor ERF071-like [Setaria italica]
Chr13.g36949	1.55585	0.0384895	uncharacterized protein LOC100276883 [Zea mays]
Chr13.g36956	1.11368	0.0213515	NRR repressor homolog 1 [Zea mays]
Chr13.g36958	5.21471	0.0180953	-
Chr13.g37012	3.93941	0.016772	PREDICTED: annexin D4 [Setaria italica]
Chr13.g37035	1.37324	0.00569315	PREDICTED: serine/threonine-protein kinase-like protein At3g51990 [Setaria italica]
Chr13.g37041	5.13328	0.0198787	NA
Chr13.g37072	1.39769	0.0354189	hypothetical protein SORBI_3009G126700 [Sorghum bicolor]
Chr13.g37099	-5.22638	0.0189565	Endo-1,3 1,4-beta-D-glucanase [Dichanthelium oligosanthes]
Chr13.g37102	-4.82068	0.0302711	hypothetical protein BAE44_0024806 [Dichanthelium oligosanthes]
Chr13.g37104	-1.94516	0.0417079	PREDICTED: sugar transport protein 13 [Oryza sativa Japonica Group]
Chr13.g37118	-1.82851	0.0353305	uncharacterized protein LOC103635537 [Zea mays]
Chr13.g37152	3.39482	0.00836296	Putative membrane lipoprotein [Zea mays]
Chr13.g37168	4.87392	0.0332235	PREDICTED: protein NRT1/ PTR FAMILY 3.1-like [Oryza brachyantha]
Chr13.g37193	-1.17152	0.0243617	MLO-like protein 1 isoform X2 [Sorghum bicolor]
Chr13.g37212	-5.34754	0.0118777	hypothetical protein BAE44_0004673 [Dichanthelium oligosanthes]
Chr13.g37215	1.82497	0.000139281	amino acid permease 3 isoform X1 [Sorghum bicolor]
Chr13.g37227	-3.71447	0.00448445	hypothetical protein SHCRBa_011_C11_R_40 [Saccharum hybrid cultivar R570]
Chr13.g37228	-8.93237	2.18e-12	NA
Chr13.g37229	-4.38961	9.58e-12	Peroxidase 54, partial [Ananas comosus]
Chr13.g37230	-3.86328	2.01e-08	peroxidase [Saccharum hybrid cultivar R570]
Chr13.g37234	1.1347	0.0432802	NA
Chr13.g37246	1.14987	0.0113715	MybHv5 [Hordeum vulgare subsp. vulgare]
Chr13.g37259	1.14827	0.0221698	unknown [Zea mays]
Chr13.g37270	-6.21341	0.00256145	PREDICTED: uncharacterized protein LOC101763222 [Setaria italica]
Chr13.g37332	-5.91655	0.00798753	Glycerol-3-phosphate 2-O-acyltransferase 6 [Dichanthelium oligosanthes]
Chr13.g37351	1.25026	9.06e-09	PREDICTED: universal stress protein YxiE [Setaria italica]
Chr13.g37385	-5.22638	0.0189565	hypothetical protein BAE44_0004438 [Dichanthelium oligosanthes]
Chr13.g37427	4.58838	0.0417087	PREDICTED: uncharacterized protein LOC101760376 [Setaria italica]
Chr13.g37453	-4.44498	0.0441179	PREDICTED: zinc transporter 9-like [Setaria italica]
Chr13.g37454	3.05662	0.0229197	Zinc transporter 5 [Dichanthelium oligosanthes]
Chr13.g37460	1.11744	5.44e-06	exocyst complex component EXO70B1-like [Aegilops tauschii subsp. tauschii]
Chr13.g37474	2.47906	0.00484794	PREDICTED: U-box domain-containing protein 16-like [Setaria italica]
Chr13.g37489	-5.14368	0.0155898	hypothetical protein SETIT_024816mg, partial [Setaria italica]
Chr13.g37490	4.27877	0.00600283	probable WRKY transcription factor 62 [Zea mays]
Chr13.g37559	-4.90692	0.0264555	hypothetical protein SHCRBa_258_I03_R_140 [Saccharum hybrid cultivar R570]
Chr13.g37574	4.54557	0.0412597	EID1-like F-box protein 3 [Aegilops tauschii subsp. tauschii]
Chr13.g37589	-4.73773	0.0273323	putative AP2/EREBP transcription factor superfamily protein [Zea mays]
Chr13.g37601	-2.51862	0.0475703	pentatricopeptide repeat-containing protein At5g12100, mitochondrial [Sorghum bicolor]
Chr13.g37627	1.30214	0.00556787	PREDICTED: protein SULFUR DEFICIENCY-INDUCED 1-like [Setaria italica]
Chr13.g37636	5.58753	0.0103557	PREDICTED: jacalin-related lectin 3-like [Setaria italica]
Chr13.g37638	5.56336	0.0123198	hypothetical protein BAE44_0018307 [Dichanthelium oligosanthes]
Chr13.g37662	5.08674	0.0207685	PREDICTED: aspartic proteinase PCS1 [Setaria italica]
Chr13.g37664	1.33248	0.0188576	PREDICTED: probable xyloglucan glycosyltransferase 7 [Setaria italica]
Chr13.g37679	4.68991	0.0405202	PREDICTED: interactor of constitutive active ROPs 1-like [Setaria italica]
Chr13.g37680	-2.71434	0.0420213	gibberellin 2-beta-dioxygenase [Sorghum bicolor]
Chr13.g37684	4.61115	0.0454111	PREDICTED: O-methyltransferase ZRP4-like [Setaria italica]
Chr13.g37707	5.19963	0.019714	uncharacterized protein LOC100275438 [Zea mays]
Chr13.g37731	-1.14232	0.043041	probable pectinesterase 53 isoform X2 [Sorghum bicolor]
Chr13.g37764	5.76302	0.00940712	WRKY transcription factor, partial [Zea mays]
Chr13.g37774	-1.85332	0.00890681	PREDICTED: heat stress transcription factor A-4d-like [Setaria italica]
Chr13.g37776	-1.137	0.0148665	hypothetical protein SETIT_021825mg [Setaria italica]
Chr13.g37835	6.35381	0.00192442	Late embryogenesis abundant protein, group 3 [Dichanthelium oligosanthes]
Chr13.g37838	4.80681	0.0326198	hypothetical protein BAE44_0006213 [Dichanthelium oligosanthes]
Chr13.g37839	1.50128	0.00781262	PREDICTED: uncharacterized protein LOC4329691 [Oryza sativa Japonica Group]
Chr13.g37848	1.53775	0.000552207	hypothetical protein SETIT_021980mg [Setaria italica]
Chr13.g37857	1.14231	0.00573261	PREDICTED: phosphomethylethanolamine N-methyltransferase-like [Setaria italica]
Chr13.g37872	-4.69446	0.0336382	PREDICTED: uncharacterized protein LOC101780640 [Setaria italica]
Chr13.g37874	1.14661	0.00737748	PREDICTED: non-specific lipid-transfer protein 2-like [Setaria italica]
Chr13.g37876	-1.42539	0.0402238	PREDICTED: probable receptor-like protein kinase At1g67000 [Oryza brachyantha]
Chr13.g37877	-1.18199	0.0243281	LEAF RUST 10 DISEASE-RESISTANCE LOCUS RECEPTOR-LIKE PROTEIN KINASE-like 1.2 isoform X1 [Sorghum bicolor]
Chr13.g37883	4.17011	0.00836316	PREDICTED: formin-like protein 18 [Setaria italica]
Chr13.g37898	1.33514	0.00599285	hypothetical protein OsI_20903 [Oryza sativa Indica Group]
Chr13.g37912	-4.44498	0.0441179	Protein DETOXIFICATION 14, partial [Dichanthelium oligosanthes]
Chr13.g37926	-1.01127	0.00443837	O-acyltransferase WSD1 [Dichanthelium oligosanthes]
Chr13.g37938	1.01906	0.0013134	PREDICTED: MACPF domain-containing protein NSL1-like [Setaria italica]
Chr13.g38019	-1.51632	0.000584929	putative glucose-6-phosphate 1-epimerase [Dichanthelium oligosanthes]
Chr13.g38024	5.24375	0.016536	hypothetical protein OsI_21068 [Oryza sativa Indica Group]
Chr13.g38049	-1.53786	0.0213157	oleosin 1 [Sorghum bicolor]
Chr13.g38064	5.87373	0.00678653	AMP-dependent synthetase and ligase family protein [Zea mays]
Chr13.g38071	6.06663	0.00577246	uncharacterized protein LOC110430538 [Sorghum bicolor]
Chr13.g38076	5.89607	0.00825727	hypothetical protein BAE44_0004553 [Dichanthelium oligosanthes]
Chr13.g38092	1.92315	0.0405674	PREDICTED: uncharacterized protein LOC101779714 [Setaria italica]
Chr13.g38133	-4.04623	0.0153467	strigolactone esterase D14 [Sorghum bicolor]
Chr13.g38176	-1.29489	0.0435075	PREDICTED: origin recognition complex subunit 4 [Oryza sativa Japonica Group]
Chr13.g38177	4.61115	0.0454111	NA
Chr14.g38255	-1.52764	0.000113132	phospholipase A1-II 7 [Sorghum bicolor]
Chr14.g38286	-4.69446	0.0336382	NA
Chr14.g38289	4.68991	0.0405202	PREDICTED: UPF0769 protein C21orf59 homolog [Setaria italica]
Chr14.g38300	1.62232	0.000140398	glycine-rich protein A3 [Sorghum bicolor]
Chr14.g38312	-1.54782	2.82e-10	Os05g0121400, partial [Oryza sativa Japonica Group]
Chr14.g38321	5.35899	0.0143274	PREDICTED: LOB domain-containing protein 1 [Setaria italica]
Chr14.g38326	4.61115	0.0454111	Protein TAPETUM DETERMINANT 1 [Zea mays]
Chr14.g38331	1.11859	0.00658278	Receptor-like kinase LIP2 [Zea mays]
Chr14.g38340	1.17976	0.00968013	PREDICTED: trihelix transcription factor GT-3b [Oryza sativa Japonica Group]
Chr14.g38343	1.28454	4.06e-12	zinc finger CCCH domain-containing protein 33 [Sorghum bicolor]
Chr14.g38344	-5.09197	0.021314	hypothetical protein BAE44_0015706 [Dichanthelium oligosanthes]
Chr14.g38381	-2.85374	0.0268015	hypothetical protein BAE44_0024583, partial [Dichanthelium oligosanthes]
Chr14.g38407	-4.56534	0.0400311	Benzyl alcohol O-benzoyltransferase [Dichanthelium oligosanthes]
Chr14.g38444	-2.67965	2.39e-15	1-aminocyclopropane-1-carboxylate oxidase [Echinochloa crus-galli]
Chr14.g38445	-2.06302	1.3e-06	PREDICTED: 1-aminocyclopropane-1-carboxylate oxidase-like [Setaria italica]
Chr14.g38469	3.25692	0.000330425	hypothetical protein BAE44_0009632 [Dichanthelium oligosanthes]
Chr14.g38497	2.1642	0.0438155	retrotransposon protein, putative, Ty1-copia subclass [Oryza sativa Japonica Group]
Chr14.g38520	5.08934	0.000471286	PREDICTED: protein REVEILLE 8 [Oryza sativa Japonica Group]
Chr14.g38539	6.75861	0.000685617	NA
Chr14.g38547	-1.56412	0.0488173	PREDICTED: uncharacterized protein LOC101782040 [Setaria italica]
Chr14.g38552	2.68659	0.0385116	hypothetical protein SETIT_022043mg [Setaria italica]
Chr14.g38555	-5.30321	0.0123992	hypothetical protein BAE44_0005808 [Dichanthelium oligosanthes]
Chr14.g38577	1.43754	0.00184799	putative cystatin, partial [Zea mays]
Chr14.g38592	-1.02661	0.0335969	hypothetical protein BAE44_0018721 [Dichanthelium oligosanthes]
Chr14.g38598	2.79497	0.000132816	PREDICTED: uncharacterized protein LOC101771982 [Setaria italica]
Chr14.g38602	1.67249	0.0406178	uncharacterized protein LOC8064204 [Sorghum bicolor]
Chr14.g38629	-1.41731	0.00417676	PREDICTED: stem 28 kDa glycoprotein-like [Setaria italica]
Chr14.g38635	-2.32962	0.00382234	ATP-dependent 6-phosphofructokinase 3 [Dichanthelium oligosanthes]
Chr14.g38678	-4.69446	0.0336382	PREDICTED: mitochondrial dicarboxylate/tricarboxylate transporter DTC-like [Setaria italica]
Chr14.g38691	4.52421	0.0424586	hypothetical protein SETIT_024191mg, partial [Setaria italica]
Chr14.g38773	-5.25589	0.0175067	PREDICTED: serine carboxypeptidase 2-like [Brachypodium distachyon]
Chr14.g38857	5.11783	0.0198595	putative calcium-binding protein CML21 [Dichanthelium oligosanthes]
Chr14.g38890	1.5076	3.93e-14	PREDICTED: probable WRKY transcription factor 70 [Setaria italica]
Chr14.g38909	2.01475	0.0413911	PREDICTED: protein NRT1/ PTR FAMILY 2.7-like [Setaria italica]
Chr14.g38916	1.2921	0.00447727	putative WRKY transcription factor 26 [Dichanthelium oligosanthes]
Chr14.g38984	-4.44498	0.0441179	PREDICTED: late embryogenesis abundant protein Lea5-A-like [Setaria italica]
Chr14.g39006	4.52421	0.0424586	hypothetical protein F775_26169 [Aegilops tauschii]
Chr14.g39054	-1.38088	3.27e-06	polygalacturonase inhibitor-like [Aegilops tauschii subsp. tauschii]
Chr14.g39071	6.46884	0.00152945	PREDICTED: annexin D4 [Setaria italica]
Chr14.g39078	2.03074	0.0175105	ABC transporter G family member 23 [Sorghum bicolor]
Chr14.g39088	1.4026	0.0218156	hypothetical protein BAE44_0018818 [Dichanthelium oligosanthes]
Chr14.g39112	4.89305	0.0286659	protein FANTASTIC FOUR 3 [Zea mays]
Chr14.g39119	1.29034	0.0184361	Factor of DNA methylation 1 [Dichanthelium oligosanthes]
Chr14.g39157	4.89843	0.000766033	chitinase [Poa pratensis]
Chr14.g39168	1.82339	0.0336642	uncharacterized protein LOC103635537 [Zea mays]
Chr14.g39180	-4.44498	0.0441179	NA
Chr14.g39186	4.76868	0.0315671	Os05g0405000 [Oryza sativa Japonica Group]
Chr14.g39205	1.04396	0.000121506	PREDICTED: lipase-like [Brachypodium distachyon]
Chr14.g39268	1.27752	7.39e-05	NAC domain-containing protein 48-like [Aegilops tauschii subsp. tauschii]
Chr14.g39285	1.51118	0.0293089	glycogenin [Saccharum hybrid cultivar R570]
Chr14.g39310	3.61023	0.0344339	PREDICTED: gibberellin-regulated protein 2 [Oryza sativa Japonica Group]
Chr14.g39318	-4.56534	0.0400311	hypothetical protein SETIT_025047mg, partial [Setaria italica]
Chr14.g39322	4.61115	0.0454111	sphinganine C4-monooxygenase 1 [Zea mays]
Chr14.g39328	-5.91655	0.00798753	hypothetical protein SETIT_022663mg [Setaria italica]
Chr14.g39337	1.39358	7.27e-09	soluble inorganic pyrophosphatase [Sorghum bicolor]
Chr14.g39349	1.17445	0.0288943	Histone deacetylase 8 [Dichanthelium oligosanthes]
Chr14.g39358	1.51802	0.0120728	hypothetical protein OsI_20128 [Oryza sativa Indica Group]
Chr14.g39361	-1.01489	0.0022942	PREDICTED: glucan endo-1,3-beta-glucosidase 14 [Oryza brachyantha]
Chr14.g39373	-1.43468	0.0358129	hypothetical protein BAE44_0014539 [Dichanthelium oligosanthes]
Chr14.g39418	2.6518	0.0334149	probable glucuronosyltransferase Os01g0926700 [Sorghum bicolor]
Chr14.g39437	5.05452	0.0235953	hypothetical protein BAE44_0023203 [Dichanthelium oligosanthes]
Chr14.g39442	5.43809	0.0173415	uncharacterized protein LOC110435683 [Sorghum bicolor]
Chr14.g39471	1.07739	0.0268947	Calcium-dependent protein kinase 13 [Dichanthelium oligosanthes]
Chr14.g39498	1.34763	0.0160376	uncharacterized protein At5g39865 [Sorghum bicolor]
Chr14.g39505	-6.35756	0.00170756	PREDICTED: zinc transporter 9-like [Setaria italica]
Chr14.g39528	2.50963	0.00270038	PREDICTED: U-box domain-containing protein 16-like [Brachypodium distachyon]
Chr14.g39541	2.91701	0.0341172	PREDICTED: probable WRKY transcription factor 63 [Setaria italica]
Chr14.g39542	2.92639	0.0199991	PREDICTED: probable WRKY transcription factor 70 [Setaria italica]
Chr14.g39553	1.08341	0.0323653	PREDICTED: probable LRR receptor-like serine/threonine-protein kinase At1g06840 [Setaria italica]
Chr14.g39582	5.97636	0.00534283	hypothetical protein BAE44_0010540 [Dichanthelium oligosanthes]
Chr14.g39616	5.1646	0.021339	Putative DUF26-domain receptor-like protein kinase family protein [Zea mays]
Chr14.g39636	1.77118	0.00192363	glucan endo-1,3-beta-glucosidase GVI precursor [Zea mays]
Chr14.g39701	3.2434	0.00407434	uncharacterized protein LOC109760629 [Aegilops tauschii subsp. tauschii]
Chr14.g39722	-4.44498	0.0441179	NA
Chr14.g39728	6.86236	0.000342728	PREDICTED: aspartic proteinase PCS1 [Setaria italica]
Chr14.g39729	1.56523	0.0167199	PREDICTED: probable xyloglucan glycosyltransferase 7 [Setaria italica]
Chr14.g39747	-1.31473	0.0316567	Cyclic dof factor 4 [Dichanthelium oligosanthes]
Chr14.g39750	4.94531	0.024969	gibberellin 2-beta-dioxygenase [Sorghum bicolor]
Chr14.g39754	2.42243	0.029497	O-methyltransferase ZRP4 [Sorghum bicolor]
Chr14.g39760	-4.56534	0.0400311	uncharacterized protein LOC8073568 [Sorghum bicolor]
Chr14.g39772	5.14881	0.0202823	transcription repressor OFP1 [Sorghum bicolor]
Chr14.g39774	1.58499	0.0237801	uncharacterized protein LOC100275438 [Zea mays]
Chr14.g39784	5.53915	0.0110396	PREDICTED: chaperone protein ClpB1 [Brachypodium distachyon]
Chr14.g39827	4.92822	0.0255764	PREDICTED: uncharacterized protein LOC101753094 [Setaria italica]
Chr14.g39868	-4.56534	0.0400311	NA
Chr14.g39870	-1.01021	0.0448391	PREDICTED: type I inositol polyphosphate 5-phosphatase 1-like isoform X2 [Oryza brachyantha]
Chr14.g39890	2.04575	0.00583764	PREDICTED: uncharacterized protein LOC4329691 [Oryza sativa Japonica Group]
Chr14.g39899	5.63362	0.00920574	PREDICTED: late embryogenesis abundant protein, group 3-like [Setaria italica]
Chr14.g39901	-6.93884	0.000363967	PREDICTED: probable polygalacturonase At1g80170 [Setaria italica]
Chr14.g39915	2.08631	0.00344427	mitogen-activated protein kinase kinase kinase 3 [Sorghum bicolor]
Chr14.g39916	1.72575	8.71e-10	hypothetical protein SETIT_021980mg [Setaria italica]
Chr14.g39951	-3.85489	0.000463578	hypothetical protein SETIT_021155mg [Setaria italica]
Chr14.g39966	1.1198	0.00272792	hypothetical protein OsI_20903 [Oryza sativa Indica Group]
Chr14.g39976	1.07445	0.00975196	Protein DETOXIFICATION 14, partial [Dichanthelium oligosanthes]
Chr14.g39991	1.51694	0.000233962	pfkB-like carbohydrate kinase family protein [Zea mays]
Chr14.g40024	1.31418	0.00397577	PREDICTED: pinin-like isoform X1 [Setaria italica]
Chr14.g40038	1.13706	0.000202201	Monothiol glutaredoxin-S5 [Aegilops tauschii]
Chr14.g40067	-1.47654	0.04113	PREDICTED: probable WRKY transcription factor 31 [Oryza sativa Japonica Group]
Chr14.g40081	6.14593	0.00347627	PREDICTED: uncharacterized protein LOC101758059 [Setaria italica]
Chr14.g40087	-1.55597	0.000779359	putative glucose-6-phosphate 1-epimerase [Dichanthelium oligosanthes]
Chr14.g40104	1.13375	0.00678839	hypothetical protein BAE44_0005094 [Dichanthelium oligosanthes]
Chr14.g40113	-1.45234	0.0185399	hypothetical protein BAE44_0024681 [Dichanthelium oligosanthes]
Chr14.g40114	5.01498	0.0294935	hypothetical protein BAE44_0024684 [Dichanthelium oligosanthes]
Chr14.g40146	-1.27544	0.0294481	ADP-glucose pyrophosphorylase large subunit [Eleusine coracana]
Chr14.g40172	-3.2064	0.0418377	mitogen-activated protein kinase kinase kinase 7 [Sorghum bicolor]
Chr14.g40182	-2.51108	0.0391051	PREDICTED: pentatricopeptide repeat-containing protein At4g01030, mitochondrial [Setaria italica]
Chr14.g40191	1.75767	0.0498767	hypothetical protein CISIN_1g032817mg [Citrus sinensis]
Chr14.g40197	5.56357	0.0117484	PREDICTED: RNA polymerase sigma factor sigC [Setaria italica]
Chr14.g40206	-4.82068	0.0302711	cytokinin riboside 5'-monophosphate phosphoribohydrolase LOG-like [Sorghum bicolor]
Chr14.g40233	5.90686	0.010192	hypothetical protein BAE44_0008993 [Dichanthelium oligosanthes]
Chr15.g40315	-4.69446	0.0336382	PREDICTED: uncharacterized protein LOC101776955 [Setaria italica]
Chr15.g40350	-5.54289	0.0128906	hypothetical protein SETIT_033215mg [Setaria italica]
Chr15.g40387	5.95998	0.00590914	PREDICTED: L-type lectin-domain containing receptor kinase IV.1-like [Oryza brachyantha]
Chr15.g40439	2.8013	0.046092	PREDICTED: glutaredoxin-C9-like [Setaria italica]
Chr15.g40459	6.00371	0.00492566	9-cis-epoxycarotenoid dioxygenase 1, chloroplastic [Sorghum bicolor]
Chr15.g40477	2.61313	0.00325471	hypothetical protein SETIT_032259mg, partial [Setaria italica]
Chr15.g40482	2.03437	1.18e-08	fasciclin-like arabinogalactan protein 15 [Aegilops tauschii subsp. tauschii]
Chr15.g40553	1.30808	0.00173961	PREDICTED: uncharacterized protein LOC101769830 [Setaria italica]
Chr15.g40580	1.3868	0.00265943	PREDICTED: BI1-like protein [Setaria italica]
Chr15.g40619	-5.54289	0.0128906	PREDICTED: uncharacterized protein LOC101775597 isoform X1 [Setaria italica]
Chr15.g40637	5.01498	0.0294935	NA
Chr15.g40638	1.08289	0.0498651	hypothetical protein SETIT_029105mg [Setaria italica]
Chr15.g40668	5.46552	0.0175708	predicted protein [Hordeum vulgare subsp. vulgare]
Chr15.g40671	-5.09197	0.021314	PREDICTED: AAA-ATPase At3g28610-like [Oryza brachyantha]
Chr15.g40686	1.22443	0.00192599	hydroxyproline O-galactosyltransferase GALT6 [Sorghum bicolor]
Chr15.g40764	1.04484	0.0469643	NAC domain-containing protein 67 [Sorghum bicolor]
Chr15.g40802	-1.4497	0.0106727	PREDICTED: uncharacterized protein LOC101779534 [Setaria italica]
Chr15.g40833	5.01498	0.0294935	hypothetical protein BAE44_0018461 [Dichanthelium oligosanthes]
Chr15.g40844	1.13284	1.29e-06	PREDICTED: probable cellulose synthase A catalytic subunit 6 [UDP-forming] [Brachypodium distachyon]
Chr15.g40852	5.37235	0.0137594	uncharacterized protein LOC8054437 [Sorghum bicolor]
Chr15.g40889	2.17023	0.0492168	ABC transporter G family member 11 [Sorghum bicolor]
Chr15.g40941	3.21968	0.0307976	hypothetical protein OsI_29524 [Oryza sativa Indica Group]
Chr15.g41064	-1.16939	0.0326771	PREDICTED: uncharacterized protein LOC101782628 [Setaria italica]
Chr15.g41079	-1.16804	0.00352954	PREDICTED: expansin-like A3 [Setaria italica]
Chr15.g41109	-1.20204	0.0345261	PREDICTED: spindle and kinetochore-associated protein 1 homolog [Setaria italica]
Chr15.g41116	1.26156	0.0237639	PREDICTED: DNA mismatch repair protein MSH4 isoform X1 [Brachypodium distachyon]
Chr15.g41189	1.19134	0.0177179	NA
Chr15.g41191	-4.56534	0.0400311	hypothetical protein SETIT_029690mg [Setaria italica]
Chr15.g41229	1.10195	0.0488174	hypothetical protein SORBI_3002G317001 [Sorghum bicolor]
Chr15.g41270	1.83472	0.0285204	hypothetical protein SETIT_033280mg, partial [Setaria italica]
Chr15.g41287	3.15895	0.0351323	glutamate receptor 3.4 [Zea mays]
Chr15.g41288	-1.77717	0.0257519	Glutamate receptor 3.4 [Zea mays]
Chr15.g41327	1.17604	0.00101561	hypothetical protein SORBI_3002G326300 [Sorghum bicolor]
Chr15.g41336	3.65132	0.00260518	PREDICTED: cysteine-rich receptor-like protein kinase 10 isoform X2 [Brachypodium distachyon]
Chr15.g41348	-4.44498	0.0441179	hypothetical protein LOC_Os11g35960 [Oryza sativa Japonica Group]
Chr15.g41351	-6.0816	0.00371447	PREDICTED: cysteine-rich receptor-like protein kinase 15 [Setaria italica]
Chr15.g41352	-3.11025	0.0277002	hypothetical protein SETIT_029197mg [Setaria italica]
Chr15.g41428	6.6108	0.00106665	transcription factor MYB80 [Zea mays]
Chr15.g41438	1.75773	0.023069	Sugar carrier protein C [Triticum urartu]
Chr15.g41443	1.49633	2.88e-10	organic cation/carnitine transporter 2-like [Aegilops tauschii subsp. tauschii]
Chr15.g41444	3.31257	0.00155984	NA
Chr15.g41459	-1.33134	0.00945695	SOSS complex subunit B homolog [Sorghum bicolor]
Chr15.g41474	-7.07714	0.00011832	PREDICTED: TMV resistance protein N-like [Brachypodium distachyon]
Chr15.g41483	1.25738	0.00209389	nodulation receptor kinase precursor [Zea mays]
Chr15.g41486	-1.01458	0.00830433	uncharacterized protein LOC100217041 isoform X1 [Zea mays]
Chr15.g41492	1.20605	0.00114309	PREDICTED: remorin-like [Setaria italica]
Chr15.g41525	3.3817	4.03e-06	retrotransposon protein, putative, Ty1-copia subclass [Oryza sativa Japonica Group]
Chr15.g41528	1.6675	0.0177966	probable leucine-rich repeat receptor-like protein kinase At1g68400 [Sorghum bicolor]
Chr15.g41548	-4.56534	0.0400311	hypothetical protein SHCRBa_028_H13_F_280 [Saccharum hybrid cultivar R570]
Chr15.g41556	4.99669	0.0261288	NA
Chr15.g41581	4.52421	0.0424586	hypothetical protein SORBI_3002G354800 [Sorghum bicolor]
Chr15.g41585	1.17077	0.00550638	putative serine/threonine-protein kinase WNK5 [Dichanthelium oligosanthes]
Chr15.g41593	1.28919	0.0072145	cysteine-rich and transmembrane domain-containing protein A [Sorghum bicolor]
Chr15.g41655	-5.40303	0.0146095	PREDICTED: cytosolic sulfotransferase 8-like [Setaria italica]
Chr15.g41657	1.1507	0.0406414	PREDICTED: tRNA (guanosine(18)-2'-O)-methyltransferase [Setaria italica]
Chr15.g41672	5.58753	0.0103557	proteoglycan 4 [Sesamum indicum]
Chr15.g41702	2.90023	0.0133939	COBRA-like protein 1 [Dichanthelium oligosanthes]
Chr15.g41732	5.84561	0.00661063	PREDICTED: uncharacterized protein LOC9269202 [Oryza sativa Japonica Group]
Chr15.g41742	1.22235	0.0449525	putative GTP diphosphokinase RSH3, chloroplastic [Dichanthelium oligosanthes]
Chr15.g41773	5.43809	0.0173415	NA
Chr15.g41807	6.68189	0.0006951	PREDICTED: alcohol dehydrogenase-like 7 [Setaria italica]
Chr15.g41813	-2.37336	0.0283114	PREDICTED: phospholipase D alpha 2 [Setaria italica]
Chr15.g41819	-5.01833	0.0207086	PREDICTED: ras-related protein RABH1e [Ipomoea nil]
Chr15.g41831	1.44897	0.0136267	predicted protein [Hordeum vulgare subsp. vulgare]
Chr15.g41834	-5.22638	0.0189565	hypothetical protein BAE44_0004047, partial [Dichanthelium oligosanthes]
Chr15.g41896	1.2404	2.94e-08	PREDICTED: uncharacterized protein C24B11.05 [Setaria italica]
Chr15.g41898	1.2484	0.0337791	wall-associated receptor kinase 2 isoform X4 [Sorghum bicolor]
Chr15.g41902	5.95998	0.00590914	cytochrome P450 709B2 [Sorghum bicolor]
Chr15.g41923	-1.12683	0.0162992	predicted protein [Hordeum vulgare subsp. vulgare]
Chr15.g41940	1.94071	0.0362239	GDSL esterase/lipase [Dichanthelium oligosanthes]
Chr15.g41972	2.88706	0.0225304	probable galacturonosyltransferase-like 4 [Sorghum bicolor]
Chr15.g41982	7.78741	1.71e-06	hypothetical protein OsI_27137 [Oryza sativa Indica Group]
Chr15.g41994	5.31641	0.0200574	PREDICTED: beta-glucosidase 26 [Oryza brachyantha]
Chr15.g42061	4.89305	0.0286659	hypothetical protein TRIUR3_24934 [Triticum urartu]
Chr15.g42133	1.74629	4.41e-10	PREDICTED: probable WRKY transcription factor 38 [Setaria italica]
Chr15.g42137	3.82718	0.000443352	retrotransposon protein, putative, Ty1-copia subclass [Oryza sativa Japonica Group]
Chr15.g42138	2.05517	0.00562034	uncharacterized protein LOC100275369 [Zea mays]
Chr15.g42143	4.9623	0.0247873	Secologanin synthase [Aegilops tauschii]
Chr15.g42147	5.10235	0.020152	putative galacturonosyltransferase 7 [Dichanthelium oligosanthes]
Chr15.g42180	-1.50213	0.00176163	PREDICTED: myosin-11-like [Setaria italica]
Chr15.g42182	-1.12381	0.0310492	hypothetical protein BAE44_0023852 [Dichanthelium oligosanthes]
Chr15.g42193	1.44124	0.0130774	PREDICTED: probable pectinesterase/pectinesterase inhibitor 21 [Setaria italica]
Chr16.g42260	6.18394	0.00361669	PREDICTED: GTPase activating protein 1-like [Brachypodium distachyon]
Chr16.g42271	1.09961	0.0015766	PREDICTED: probable inactive purple acid phosphatase 2 [Setaria italica]
Chr16.g42279	-6.09117	0.00389308	PREDICTED: uncharacterized protein LOC101776955 [Setaria italica]
Chr16.g42310	4.76868	0.0315671	putative F-box/FBD/LRR-repeat protein At4g03220 [Sorghum bicolor]
Chr16.g42313	1.07959	0.00124577	PREDICTED: L-ascorbate oxidase homolog [Oryza brachyantha]
Chr16.g42327	-1.58765	0.0182763	hypothetical protein SETIT_032180mg [Setaria italica]
Chr16.g42340	5.01498	0.0294935	uncharacterized protein LOC109773013 [Aegilops tauschii subsp. tauschii]
Chr16.g42372	3.1147	0.0360332	pathogenesis-related protein 1-7 [Triticum aestivum]
Chr16.g42384	-3.76647	0.0307281	hypothetical protein OsJ_22991 [Oryza sativa Japonica Group]
Chr16.g42410	1.22203	0.00558112	PREDICTED: probable UDP-arabinose 4-epimerase 1 [Setaria italica]
Chr16.g42448	5.18125	0.0244715	PREDICTED: glutathione S-transferase 3-like [Setaria italica]
Chr16.g42451	-2.59385	0.0385271	hypothetical protein BAE44_0010555 [Dichanthelium oligosanthes]
Chr16.g42478	6.06361	0.00435391	RING-H2 finger protein ATL70 [Sorghum bicolor]
Chr16.g42490	6.07584	0.00643294	unnamed protein product [Triticum aestivum]
Chr16.g42492	2.10334	0.0114706	PREDICTED: E3 ubiquitin-protein ligase RHF2A-like [Setaria italica]
Chr16.g42531	1.60259	0.000279853	PREDICTED: glucan endo-1,3-beta-glucosidase 8 [Setaria italica]
Chr16.g42546	5.47782	0.0121196	PREDICTED: wall-associated receptor kinase 4-like [Setaria italica]
Chr16.g42563	2.42391	0.00873635	PREDICTED: wall-associated receptor kinase 1 [Oryza sativa Japonica Group]
Chr16.g42565	5.24375	0.016536	NA
Chr16.g42576	2.73993	0.01692	PREDICTED: non-specific lipid transfer protein GPI-anchored 2-like [Setaria italica]
Chr16.g42578	-1.6953	4.21e-06	hypothetical protein BAE44_0006372 [Dichanthelium oligosanthes]
Chr16.g42587	2.35878	0.0081606	FBD-associated F-box protein At5g60610-like isoform X1 [Aegilops tauschii subsp. tauschii]
Chr16.g42632	1.23971	0.00423942	OSJNBb0016D16.22 [Oryza sativa Japonica Group]
Chr16.g42661	-1.12635	0.0123118	nitrate and chloride transporter [Zea mays]
Chr16.g42686	1.05425	2.57e-09	PREDICTED: AAA-ATPase At3g28580-like isoform X1 [Setaria italica]
Chr16.g42693	4.87392	0.0332235	PREDICTED: AAA-ATPase At3g28610-like [Oryza brachyantha]
Chr16.g42694	1.16971	9.63e-05	PREDICTED: AAA-ATPase At3g28610-like isoform X1 [Setaria italica]
Chr16.g42738	1.22069	0.00271325	PREDICTED: probable WRKY transcription factor 20 [Setaria italica]
Chr16.g42760	1.0722	0.0116936	uncharacterized protein LOC100381889 [Zea mays]
Chr16.g42769	1.03232	0.0165822	ABC transporter C family member 14-like [Aegilops tauschii subsp. tauschii]
Chr16.g42775	-5.50092	0.00952342	peroxidase 66-like [Aegilops tauschii subsp. tauschii]
Chr16.g42784	-5.31808	0.0119894	Basic helix-loop-helix protein A [Dichanthelium oligosanthes]
Chr16.g42792	1.11903	0.0136076	PREDICTED: pentatricopeptide repeat-containing protein At2g41720 [Setaria italica]
Chr16.g42803	2.5609	0.0304575	PREDICTED: tyrosine-specific transport protein 2 [Brachypodium distachyon]
Chr16.g42841	2.07916	0.0284282	DIMBOA UDP-glucosyltransferase BX9-like [Aegilops tauschii subsp. tauschii]
Chr16.g42846	4.54557	0.0412597	NA
Chr16.g42851	-5.22638	0.0189565	hypothetical protein SORBI_3002G087200 [Sorghum bicolor]
Chr16.g42890	5.05452	0.0235953	uncharacterized protein LOC8054431 isoform X4 [Sorghum bicolor]
Chr16.g42894	1.06228	1.28e-05	PREDICTED: metal transporter Nramp5-like [Setaria italica]
Chr16.g42930	2.48984	0.0112533	PREDICTED: putative aldehyde oxidase-like protein isoform X1 [Setaria italica]
Chr16.g42991	2.20052	0.000386465	putative cysteine-rich receptor-like protein kinase 20 [Aegilops tauschii subsp. tauschii]
Chr16.g43013	1.53781	0.0411944	PREDICTED: probable indole-3-pyruvate monooxygenase YUCCA5 isoform X2 [Setaria italica]
Chr16.g43023	3.69544	0.028541	putative disease resistance RPP13-like protein 1 [Zea mays]
Chr16.g43050	2.74369	0.0386982	Expansin-B11 [Dichanthelium oligosanthes]
Chr16.g43064	1.0683	0.018985	hypothetical protein SETIT_029483mg [Setaria italica]
Chr16.g43095	5.01498	0.0294935	PREDICTED: rhodanese-like domain-containing protein 4, chloroplastic [Setaria italica]
Chr16.g43175	-4.44498	0.0441179	hypothetical protein SORBI_3001G045500 [Sorghum bicolor]
Chr16.g43176	4.54557	0.0412597	PREDICTED: photosynthetic NDH subunit of subcomplex B 3, chloroplastic [Setaria italica]
Chr16.g43177	-6.12184	0.00313346	PREDICTED: 7-deoxyloganetic acid glucosyltransferase-like [Setaria italica]
Chr16.g43209	4.61115	0.0454111	PREDICTED: ubiquitin-like [Setaria italica]
Chr16.g43220	5.78454	0.00775636	hypothetical protein BAE44_0010321 [Dichanthelium oligosanthes]
Chr16.g43298	1.09972	0.0207091	hypothetical protein SORBI_3002G317800 [Sorghum bicolor]
Chr16.g43320	1.17408	0.000888362	AAA-ATPase [Dichanthelium oligosanthes]
Chr16.g43366	4.9623	0.0247873	hypothetical protein SETIT_033127mg [Setaria italica]
Chr16.g43387	-6.22201	0.00250704	Cysteine-rich receptor-like protein kinase 10 [Dichanthelium oligosanthes]
Chr16.g43391	-1.29466	0.0170734	hypothetical protein BAE44_0009512 [Dichanthelium oligosanthes]
Chr16.g43395	5.64496	0.00920246	PREDICTED: putative receptor-like protein kinase At4g00960 [Setaria italica]
Chr16.g43398	2.30896	0.0433515	uncharacterized protein LOC100381909 isoform X1 [Zea mays]
Chr16.g43409	-1.408	6.68e-05	PREDICTED: glucan endo-1,3-beta-glucosidase 12-like [Setaria italica]
Chr16.g43416	2.14827	3.78e-09	PREDICTED: glucan endo-1,3-beta-glucosidase 13-like [Setaria italica]
Chr16.g43421	2.6578	0.0221091	PREDICTED: glucan endo-1,3-beta-glucosidase 3-like [Setaria italica]
Chr16.g43423	-4.82068	0.0302711	hypothetical protein BAE44_0023231 [Dichanthelium oligosanthes]
Chr16.g43426	5.18349	0.0234351	PREDICTED: LOW QUALITY PROTEIN: beta-amylase [Setaria italica]
Chr16.g43467	1.67561	0.0195941	hypothetical protein SETIT_030017mg [Setaria italica]
Chr16.g43476	1.37029	0.00175657	probable mixed-linked glucan synthase 8 isoform X1 [Zea mays]
Chr16.g43507	-2.6865	0.0481167	photosystem II subunit29 [Zea mays]
Chr16.g43517	1.62278	0.0214806	F-box protein At1g61340 [Sorghum bicolor]
Chr16.g43518	1.56928	5.13e-09	organic cation/carnitine transporter 2-like [Aegilops tauschii subsp. tauschii]
Chr16.g43567	1.19154	7.91e-05	PREDICTED: remorin-like [Setaria italica]
Chr16.g43593	-1.6908	0.0275322	arabinogalactan peptide 13-like [Carica papaya]
Chr16.g43649	5.07087	0.02181	polyol transporter 5 [Sorghum bicolor]
Chr16.g43651	-2.24048	0.00983998	hypothetical protein SETIT_032800mg [Setaria italica]
Chr16.g43655	5.25799	0.0161984	hypothetical protein BAE44_0015304 [Dichanthelium oligosanthes]
Chr16.g43656	1.58061	0.00351271	NA
Chr16.g43660	1.1897	0.00116355	putative serine/threonine-protein kinase WNK5 [Dichanthelium oligosanthes]
Chr16.g43669	5.31641	0.0200574	PREDICTED: uncharacterized protein LOC101773030 [Setaria italica]
Chr16.g43678	1.08249	0.000154129	hypothetical protein BAE44_0023439 [Dichanthelium oligosanthes]
Chr16.g43684	1.60698	1.05e-06	PREDICTED: U-box domain-containing protein 4 [Oryza sativa Japonica Group]
Chr16.g43688	2.89306	0.000823137	pentatricopeptide repeat-containing protein At1g25360 [Sorghum bicolor]
Chr16.g43726	1.11113	0.0385849	PREDICTED: formin-like protein 5 [Setaria italica]
Chr16.g43811	-6.64064	0.000929266	hypothetical protein SORBI_3002G371800 [Sorghum bicolor]
Chr16.g43819	-5.8938	0.00571535	uncharacterized protein LOC109764216 [Aegilops tauschii subsp. tauschii]
Chr16.g43821	5.4903	0.0115867	Nodulation-signaling pathway 1 protein [Dichanthelium oligosanthes]
Chr16.g43822	-3.66693	0.0118579	catalytic/ hydrolase [Zea mays]
Chr16.g43849	4.92822	0.0255764	hypothetical protein BAE44_0012970 [Dichanthelium oligosanthes]
Chr16.g43869	1.46831	0.0133706	PREDICTED: zinc finger CCCH domain-containing protein 62-like [Setaria italica]
Chr16.g43895	-4.69446	0.0336382	PREDICTED: phospholipase D alpha 2 [Setaria italica]
Chr16.g43935	-3.84558	0.0191653	Peroxidase 2 [Dichanthelium oligosanthes]
Chr16.g43969	1.92724	0.00560023	PREDICTED: IQ domain-containing protein IQM2-like [Setaria italica]
Chr16.g44047	-4.69446	0.0336382	probable galacturonosyltransferase-like 4 [Sorghum bicolor]
Chr16.g44056	1.49707	0.00287081	hypothetical protein BAE44_0014072 [Dichanthelium oligosanthes]
Chr16.g44093	4.87392	0.0332235	hypothetical protein BAE44_0008019 [Dichanthelium oligosanthes]
Chr16.g44154	4.68991	0.0405202	NA
Chr16.g44164	-1.59921	0.0222253	PREDICTED: pollen-specific leucine-rich repeat extensin-like protein 2 [Setaria italica]
Chr16.g44180	2.85539	0.00148275	UDP-glucuronic acid decarboxylase 2 [Dichanthelium oligosanthes]
Chr16.g44190	-5.80664	0.00580819	-
Chr16.g44209	1.00511	0.00862321	PREDICTED: probable WRKY transcription factor 38 [Setaria italica]
Chr16.g44212	2.05775	0.00110745	PREDICTED: uncharacterized protein At5g05190-like [Setaria italica]
Chr16.g44234	1.76784	0.000148769	DNA-binding with one finger protein 8 [Eleusine coracana]
Chr16.g44255	4.711	0.0354583	hypothetical protein SETIT_032497mg [Setaria italica]
Chr16.g44260	-2.30822	0.0227492	hypothetical protein SETIT_030392mg [Setaria italica]
Chr16.g44265	-2.72239	0.0105457	unknown protein [Oryza sativa Japonica Group]
Chr16.g44274	-5.44666	0.0100442	sex determination protein tasselseed-2-like [Aegilops tauschii subsp. tauschii]
Chr17.g44356	-1.2041	0.0382128	uncharacterized protein LOC100272476 [Zea mays]
Chr17.g44397	1.00502	0.0498501	putative disease resistance protein RGA3 isoform X3 [Sorghum bicolor]
Chr17.g44398	1.68317	4.39e-06	PREDICTED: NEP1-interacting protein-like 1 [Setaria italica]
Chr17.g44402	-4.82068	0.0302711	hypothetical protein BAE44_0003273 [Dichanthelium oligosanthes]
Chr17.g44462	5.10235	0.020152	calcium-dependent protein kinase 21 [Sorghum bicolor]
Chr17.g44470	-3.57119	0.0468732	PREDICTED: uncharacterized protein LOC101771280 [Setaria italica]
Chr17.g44507	1.40353	0.0437165	Plant-specific TFIIB-related protein PTF2 [Dichanthelium oligosanthes]
Chr17.g44526	4.87392	0.0332235	hypothetical protein BAE44_0010921 [Dichanthelium oligosanthes]
Chr17.g44527	-3.20325	0.0453583	hypothetical protein BAE44_0010921 [Dichanthelium oligosanthes]
Chr17.g44531	-4.69446	0.0336382	PREDICTED: uncharacterized protein LOC107276675 [Oryza sativa Japonica Group]
Chr17.g44533	1.03062	0.0218464	PREDICTED: uncharacterized protein LOC101754787 [Setaria italica]
Chr17.g44541	1.4599	0.00199322	PREDICTED: UDP-glucuronate 4-epimerase 6-like [Setaria italica]
Chr17.g44568	1.15736	0.0426607	PREDICTED: oxysterol-binding protein-related protein 4C-like isoform X1 [Setaria italica]
Chr17.g44569	-4.77838	0.0263504	PREDICTED: thaumatin-like protein 1b [Setaria italica]
Chr17.g44570	-1.03576	0.0165832	PREDICTED: 30S ribosomal protein S16 [Oryza sativa Japonica Group]
Chr17.g44575	5.46512	0.0129302	hypothetical protein OsI_29179 [Oryza sativa Indica Group]
Chr17.g44586	-1.28619	0.00829672	PREDICTED: pentatricopeptide repeat-containing protein At3g42630 [Setaria italica]
Chr17.g44610	1.75831	7.84e-07	putative L-type lectin-domain containing receptor kinase S.5 [Dichanthelium oligosanthes]
Chr17.g44619	-2.22652	0.0469825	uncharacterized protein LOC8055166 [Sorghum bicolor]
Chr17.g44628	-1.24918	0.00626423	predicted protein [Hordeum vulgare subsp. vulgare]
Chr17.g44631	1.06561	0.0076372	PREDICTED: 3-oxoacyl-[acyl-carrier-protein] reductase 1-like [Setaria italica]
Chr17.g44641	-1.01019	0.0169589	PREDICTED: probable inactive leucine-rich repeat receptor-like protein kinase At1g66830 [Brachypodium distachyon]
Chr17.g44643	1.78454	0.0357703	PREDICTED: DNA-damage-repair/toleration protein DRT100-like [Oryza brachyantha]
Chr17.g44655	-3.29843	0.0353962	PREDICTED: tonoplast dicarboxylate transporter [Oryza sativa Japonica Group]
Chr17.g44658	4.54557	0.0412597	PREDICTED: E3 ubiquitin-protein ligase UPL5-like [Setaria italica]
Chr17.g44661	6.79386	0.000496518	uncharacterized protein LOC8055195 [Sorghum bicolor]
Chr17.g44667	6.6797	0.00127979	Wall-associated receptor kinase 3 [Triticum urartu]
Chr17.g44669	-1.27371	0.00895279	PREDICTED: uncharacterized protein LOC101770612 [Setaria italica]
Chr17.g44672	5.35899	0.0143274	Wall-associated receptor kinase 2 [Dichanthelium oligosanthes]
Chr17.g44755	5.71132	0.00814656	Wall-associated receptor kinase 5 [Dichanthelium oligosanthes]
Chr17.g44772	5.10235	0.020152	Transcription factor bHLH96 [Dichanthelium oligosanthes]
Chr17.g44775	4.8271	0.0361906	hypothetical protein SETIT_015274mg [Setaria italica]
Chr17.g44776	5.77539	0.00818951	PREDICTED: flavonol synthase/flavanone 3-hydroxylase-like [Setaria italica]
Chr17.g44786	1.5034	0.0370083	Mitochondrial uncoupling protein 5 [Dichanthelium oligosanthes]
Chr17.g44787	1.2704	0.00235498	uncharacterized protein LOC100277781 [Zea mays]
Chr17.g44816	3.92869	0.0265465	PREDICTED: ethylene-responsive transcription factor ERF109-like [Setaria italica]
Chr17.g44867	-5.61476	0.00757196	PREDICTED: germin-like protein 8-14 [Setaria italica]
Chr17.g44877	2.03844	0.00879573	putative receptor-like protein kinase [Dichanthelium oligosanthes]
Chr17.g44879	5.95998	0.00590914	hypothetical protein BAE44_0006845 [Dichanthelium oligosanthes]
Chr17.g44892	1.54676	0.0101142	hypothetical protein SETIT_013184mg [Setaria italica]
Chr17.g44907	5.31509	0.0177092	hypothetical protein OsI_29430 [Oryza sativa Indica Group]
Chr17.g44920	4.58838	0.0417087	hypothetical protein BAE44_0005350 [Dichanthelium oligosanthes]
Chr17.g44921	2.05264	0.00227411	PREDICTED: eukaryotic translation initiation factor 3 subunit C-like [Setaria italica]
Chr17.g44926	1.98346	2.37e-09	PREDICTED: tetraspanin-8 [Oryza sativa Japonica Group]
Chr17.g44954	1.11923	0.0315896	uncharacterized protein LOC8079539 [Sorghum bicolor]
Chr17.g44987	-1.15931	0.00817237	PREDICTED: putative nuclease HARBI1 [Setaria italica]
Chr17.g45021	-4.79356	2.63e-08	PREDICTED: cinnamoyl-CoA reductase 1-like [Setaria italica]
Chr17.g45063	-2.54036	0.0148264	RecName: Full=Syn-pimara-7,15-diene synthase; AltName: Full=9-beta-pimara-7,15-diene synthase; AltName: Full=Ent-kaurene synthase-like 4; Short=OsKS4; Short=OsKSL4; AltName: Full=OsDTS2
Chr17.g45087	-4.90692	0.0264555	PREDICTED: protein YLS9 [Oryza sativa Japonica Group]
Chr17.g45101	4.50231	0.0448422	hypothetical protein SETIT_015184mg [Setaria italica]
Chr17.g45113	4.52421	0.0424586	PREDICTED: cytochrome P450 98A1 [Setaria italica]
Chr17.g45149	6.64946	0.000898376	PREDICTED: beta-glucosidase 31-like [Setaria italica]
Chr17.g45155	1.34793	0.0147553	PREDICTED: KH domain-containing protein At4g26480-like [Setaria italica]
Chr17.g45172	1.30445	0.0197882	PREDICTED: late embryogenesis abundant protein D-34-like [Setaria italica]
Chr17.g45187	5.39867	0.0132376	uncharacterized protein LOC8069880 [Sorghum bicolor]
Chr17.g45190	3.79415	0.00543255	PREDICTED: pirin-like protein [Setaria italica]
Chr17.g45191	1.58925	1.75e-07	hypothetical protein BAE44_0026277 [Dichanthelium oligosanthes]
Chr17.g45197	-5.80241	0.00927001	PREDICTED: LRR receptor-like serine/threonine-protein kinase EFR [Brachypodium distachyon]
Chr17.g45228	1.09829	0.0476454	polygalacturonase-1 non-catalytic beta subunit precursor [Zea mays]
Chr17.g45235	-4.44498	0.0441179	clavaminate synthase-like protein At3g21360 [Zea mays]
Chr17.g45240	5.07087	0.02181	NA
Chr17.g45245	1.82504	1.55e-06	putative WRKY transcription factor 41 [Dichanthelium oligosanthes]
Chr17.g45248	5.11783	0.0198595	NA
Chr17.g45282	2.86232	1.53e-10	hypothetical protein BAE44_0012779 [Dichanthelium oligosanthes]
Chr17.g45283	4.8271	0.0361906	hypothetical protein BAE44_0012489 [Dichanthelium oligosanthes]
Chr17.g45284	1.95407	2.58e-05	uncharacterized protein LOC8073535 [Sorghum bicolor]
Chr17.g45294	5.46552	0.0175708	PREDICTED: sulfate transporter 1.2 [Brachypodium distachyon]
Chr17.g45317	2.09008	0.00250284	PREDICTED: uncharacterized protein LOC101762614 [Setaria italica]
Chr17.g45324	-6.55191	0.000996145	putative 2-oxoglutarate-dependent dioxygenase [Oryza sativa Japonica Group]
Chr17.g45328	6.06663	0.00577246	predicted protein [Hordeum vulgare subsp. vulgare]
Chr17.g45346	4.68991	0.0405202	hypothetical protein OsI_29262 [Oryza sativa Indica Group]
Chr17.g45360	5.01498	0.0294935	PREDICTED: probable flavin-containing monooxygenase 1 [Setaria italica]
Chr17.g45401	-5.90489	0.0063418	PREDICTED: putative disease resistance protein RGA1 [Setaria italica]
Chr17.g45427	5.14881	0.0202823	PREDICTED: lactation elevated protein 1-like [Oryza brachyantha]
Chr17.g45464	1.16261	0.018724	PREDICTED: probable cyclic nucleotide-gated ion channel 17 isoform X2 [Oryza brachyantha]
Chr17.g45467	1.34671	0.00429609	hypothetical protein SORBI_3007G090300 [Sorghum bicolor]
Chr17.g45471	7.95182	1.16e-06	Os01g0937300, partial [Oryza sativa Japonica Group]
Chr17.g45487	-1.24699	3.07e-06	PREDICTED: NADPH--cytochrome P450 reductase-like [Setaria italica]
Chr17.g45492	4.58838	0.0417087	WUSCHEL-related homeobox 10 [Dichanthelium oligosanthes]
Chr17.g45493	1.03077	0.016752	Pentatricopeptide repeat-containing protein chloroplastic [Zea mays]
Chr17.g45504	5.74346	0.00776298	Xyloglucan endotransglycosylase/hydrolase protein 8 [Dichanthelium oligosanthes]
Chr17.g45506	1.5571	2.61e-06	xyloglucan endotransglycosylase/hydrolase protein 8-like [Aegilops tauschii subsp. tauschii]
Chr17.g45530	1.1868	0.0346104	hypothetical protein OsI_08893 [Oryza sativa Indica Group]
Chr17.g45553	3.18304	0.00758584	PREDICTED: probable LRR receptor-like serine/threonine-protein kinase At1g74360 isoform X1 [Oryza sativa Japonica Group]
Chr17.g45558	1.09807	6.37e-08	PREDICTED: ethylene-responsive transcription factor 11-like [Setaria italica]
Chr17.g45573	-1.41009	0.000485634	PREDICTED: anthranilate N-benzoyltransferase protein 1-like [Brachypodium distachyon]
Chr17.g45587	1.7443	3.96e-10	PREDICTED: cysteine-rich and transmembrane domain-containing protein A-like [Setaria italica]
Chr17.g45600	-2.68012	0.000601408	PREDICTED: uncharacterized protein LOC101763841 [Setaria italica]
Chr17.g45617	5.03702	0.0277078	wall-associated receptor kinase 3 [Sorghum bicolor]
Chr17.g45628	4.97936	0.0250801	serine/threonine-protein kinase STY8 isoform X3 [Sorghum bicolor]
Chr17.g45649	1.20023	0.000710557	germin-like protein 12-2 [Sorghum bicolor]
Chr17.g45651	1.67449	0.00876537	putative germin-like protein 12-4 [Zea mays]
Chr17.g45656	1.7021	0.000307787	Germin-like protein 12-2 [Dichanthelium oligosanthes]
Chr17.g45658	1.70025	0.000109177	uncharacterized protein LOC100286232 precursor [Zea mays]
Chr17.g45659	6.473	0.00134718	putative germin-like protein 12-4 [Zea mays]
Chr17.g45665	-4.69446	0.0336382	NA
Chr17.g45699	1.3366	0.0153443	DNA polymerase I A, chloroplastic [Sorghum bicolor]
Chr17.g45707	-3.87732	0.0272913	PREDICTED: uncharacterized protein LOC101778440 [Setaria italica]
Chr17.g45714	-5.0377	0.023653	DNA-directed RNA polymerase D subunit 2a [Triticum urartu]
Chr17.g45748	-3.24966	0.0361105	hypothetical protein [Zea mays]
Chr17.g45825	5.22935	0.0171343	NA
Chr17.g45850	-1.9334	1.45e-12	external alternative NAD(P)H-ubiquinone oxidoreductase B2, mitochondrial [Sorghum bicolor]
Chr17.g45876	5.75141	0.0117659	mavicyanin-like [Aegilops tauschii subsp. tauschii]
Chr17.g45917	4.52421	0.0424586	PREDICTED: uncharacterized protein LOC101762609 [Setaria italica]
Chr17.g45927	-5.12717	0.0163782	PREDICTED: zinc finger BED domain-containing protein RICESLEEPER 1-like [Oryza sativa Japonica Group]
Chr17.g45935	2.93876	0.00110001	PREDICTED: zinc finger BED domain-containing protein RICESLEEPER 1-like [Oryza sativa Japonica Group]
Chr17.g45997	4.80681	0.0326198	uncharacterized protein LOC8068551 [Sorghum bicolor]
Chr17.g46010	1.25311	0.00373225	Serine/threonine-protein kinase-like protein CCR4 [Dichanthelium oligosanthes]
Chr17.g46046	-1.85923	0.000651555	PREDICTED: indole-2-monooxygenase-like [Setaria italica]
Chr17.g46049	-1.5263	0.0494152	secondary wall NAC master switch [Panicum virgatum]
Chr17.g46055	-1.05919	0.0401462	hypothetical protein BAE44_0012534 [Dichanthelium oligosanthes]
Chr18.g46081	4.68991	0.0405202	GDSL esterase/lipase LTL1 [Dichanthelium oligosanthes]
Chr18.g46087	-5.09197	0.021314	hypothetical protein SORBI_3007G163200 [Sorghum bicolor]
Chr18.g46094	-4.69446	0.0336382	Protein DETOXIFICATION 34 [Dichanthelium oligosanthes]
Chr18.g46108	-3.36387	0.0160162	protein DMR6-LIKE OXYGENASE 2 [Zea mays]
Chr18.g46141	4.58838	0.0417087	thiol protease SEN102 [Sorghum bicolor]
Chr18.g46162	5.30059	0.0166802	PREDICTED: uncharacterized protein LOC101760748 [Setaria italica]
Chr18.g46194	3.21461	0.0141604	Exopolygalacturonase [Dichanthelium oligosanthes]
Chr18.g46237	-5.75478	0.00624097	unnamed protein product [Triticum aestivum]
Chr18.g46313	1.27112	0.00266172	PREDICTED: UDP-glucuronate 4-epimerase 6-like [Setaria italica]
Chr18.g46351	-4.47031	0.0389967	PREDICTED: pentatricopeptide repeat-containing protein At3g42630 [Setaria italica]
Chr18.g46354	-4.44498	0.0441179	PREDICTED: uncharacterized protein LOC101765069 [Setaria italica]
Chr18.g46375	2.82879	1.48e-16	PREDICTED: probable L-type lectin-domain containing receptor kinase S.5 [Setaria italica]
Chr18.g46411	-1.297	0.021388	PREDICTED: DNA-damage-repair/toleration protein DRT100 [Setaria italica]
Chr18.g46426	7.12892	0.000124997	PREDICTED: E3 ubiquitin-protein ligase UPL5-like [Setaria italica]
Chr18.g46431	5.27216	0.0160897	uncharacterized protein LOC103641915 [Zea mays]
Chr18.g46436	5.527	0.0109707	PREDICTED: protein ENHANCED DOWNY MILDEW 2-like [Setaria italica]
Chr18.g46466	5.18125	0.0244715	PREDICTED: agamous-like MADS-box protein AGL66 isoform X3 [Setaria italica]
Chr18.g46480	5.31641	0.0200574	PREDICTED: fasciclin-like arabinogalactan protein 1 [Oryza sativa Japonica Group]
Chr18.g46489	-2.0407	0.000401407	UDP-glycosyltransferase 89B2 [Dichanthelium oligosanthes]
Chr18.g46491	5.33036	0.0206075	NA
Chr18.g46565	5.03702	0.0277078	NA
Chr18.g46584	1.18291	0.0215385	hypothetical protein BAE44_0005569, partial [Dichanthelium oligosanthes]
Chr18.g46591	1.06818	0.0105011	PREDICTED: alpha carbonic anhydrase 7-like [Oryza brachyantha]
Chr18.g46596	5.92787	0.00937863	NA
Chr18.g46599	1.18224	0.0460051	PREDICTED: nitrate reductase [NADH] [Setaria italica]
Chr18.g46628	4.61115	0.0454111	hypothetical protein SETIT_015040mg [Setaria italica]
Chr18.g46635	1.99963	0.000863158	putative receptor-like protein kinase [Dichanthelium oligosanthes]
Chr18.g46638	1.73482	0.00368992	hypothetical protein BAE44_0006845 [Dichanthelium oligosanthes]
Chr18.g46639	-4.90692	0.0264555	hypothetical protein ZEAMMB73_Zm00001d032072 [Zea mays]
Chr18.g46648	-6.02233	0.00694318	NA
Chr18.g46652	1.67574	0.000395355	respiratory burst oxidase homolog protein E [Zea mays]
Chr18.g46680	-5.09197	0.021314	NA
Chr18.g46687	1.59179	3.31e-12	PREDICTED: tetraspanin-8 [Oryza sativa Japonica Group]
Chr18.g46688	6.69344	0.000714804	hypothetical protein SETIT_008499mg [Setaria italica]
Chr18.g46690	-2.30667	0.040682	hyphally-regulated protein [Zea mays]
Chr18.g46738	-1.27987	0.0217413	uncharacterized endoplasmic reticulum membrane protein YGL010W [Sorghum bicolor]
Chr18.g46783	6.08554	0.00819268	hypothetical protein BAE44_0024216, partial [Dichanthelium oligosanthes]
Chr18.g46807	5.01498	0.0294935	uncharacterized protein LOC8070089 [Sorghum bicolor]
Chr18.g46833	5.7328	0.00780764	U-box domain-containing protein 18-like [Zea mays]
Chr18.g46849	3.31568	0.00575971	PREDICTED: uncharacterized protein LOC101762614 [Setaria italica]
Chr18.g46865	1.29138	5.01e-05	PREDICTED: probable trehalose-phosphate phosphatase 6 [Oryza sativa Japonica Group]
Chr18.g46886	2.47963	0.00462775	hypothetical protein BAE44_0012779 [Dichanthelium oligosanthes]
Chr18.g46892	1.43383	0.00328659	PREDICTED: uncharacterized protein LOC101780987 [Setaria italica]
Chr18.g46915	1.39809	9.97e-05	putative WRKY transcription factor 41 [Dichanthelium oligosanthes]
Chr18.g47035	-6.0816	0.00371447	hypothetical protein SETIT_015785mg [Setaria italica]
Chr18.g47059	-6.11061	0.00471664	PREDICTED: cytochrome P450 98A1 [Setaria italica]
Chr18.g47108	-1.5655	0.0422862	hypothetical protein SORBI_3005G106366 [Sorghum bicolor]
Chr18.g47110	-2.05073	2.24e-05	RecName: Full=Syn-pimara-7,15-diene synthase; AltName: Full=9-beta-pimara-7,15-diene synthase; AltName: Full=Ent-kaurene synthase-like 4; Short=OsKS4; Short=OsKSL4; AltName: Full=OsDTS2
Chr18.g47120	-1.39303	6.99e-05	RecName: Full=Syn-pimara-7,15-diene synthase; AltName: Full=9-beta-pimara-7,15-diene synthase; AltName: Full=Ent-kaurene synthase-like 4; Short=OsKS4; Short=OsKSL4; AltName: Full=OsDTS2
Chr18.g47121	-6.94399	0.000211552	momilactone A synthase-like [Aegilops tauschii subsp. tauschii]
Chr18.g47142	2.65213	0.0184783	PREDICTED: uncharacterized protein LOC101772166 [Setaria italica]
Chr18.g47163	1.35185	2.8e-09	60 kDa jasmonate-induced protein [Zea mays]
Chr18.g47164	-2.00455	3.53e-05	PREDICTED: cinnamoyl-CoA reductase 1-like [Setaria italica]
Chr18.g47172	-3.62529	0.0361637	PREDICTED: photosynthetic NDH subunit of subcomplex B 1, chloroplastic [Setaria italica]
Chr18.g47194	1.77764	0.0145496	PREDICTED: sister chromatid cohesion 1 protein 3-like [Setaria italica]
Chr18.g47195	1.37735	0.0197973	PREDICTED: CMP-sialic acid transporter 2 isoform X2 [Setaria italica]
Chr18.g47254	4.87392	0.0332235	NA
Chr18.g47262	-6.21318	0.00540533	NA
Chr18.g47271	1.39735	0.00204085	xyloglucan endotransglycosylase/hydrolase protein 8-like [Aegilops tauschii subsp. tauschii]
Chr18.g47272	1.01068	0.00995726	Xyloglucan endotransglycosylase/hydrolase protein 8 [Dichanthelium oligosanthes]
Chr18.g47284	1.3082	0.0129957	NA
Chr18.g47300	-6.48113	0.0012932	NA
Chr18.g47317	4.8271	0.0361906	PREDICTED: probable LRR receptor-like serine/threonine-protein kinase At1g74360 isoform X1 [Oryza sativa Japonica Group]
Chr18.g47319	1.14207	7.48e-07	PREDICTED: ethylene-responsive transcription factor 11-like [Setaria italica]
Chr18.g47320	6.16704	0.00699871	NA
Chr18.g47321	1.36338	0.00175722	NA
Chr18.g47337	1.21814	0.00144598	zinc transporter 4-like precursor [Zea mays]
Chr18.g47358	-1.76069	0.00132705	PREDICTED: uncharacterized protein LOC101763841 [Setaria italica]
Chr18.g47367	3.14769	0.000346904	NAC domain-containing protein 21/22 [Sorghum bicolor]
Chr18.g47398	1.2394	0.000907788	germin-like protein 12-2 [Sorghum bicolor]
Chr18.g47401	1.89742	1.84e-10	PREDICTED: uncharacterized protein LOC101781688 [Setaria italica]
Chr18.g47403	5.03702	0.0277078	putative germin-like protein 12-4 [Zea mays]
Chr18.g47446	1.25003	0.000898867	IST1-like protein [Sorghum bicolor]
Chr18.g47452	1.0372	0.0385032	PREDICTED: uncharacterized protein LOC101778440 [Setaria italica]
Chr18.g47458	5.92212	0.00568624	NA
Chr18.g47472	-5.50092	0.00952342	PREDICTED: protein CHLORORESPIRATORY REDUCTION 6, chloroplastic [Setaria italica]
Chr18.g47514	1.04563	0.0375456	PREDICTED: protein LHY [Setaria italica]
Chr18.g47539	4.68991	0.0405202	hypothetical protein SETIT_013462mg [Setaria italica]
Chr18.g47556	-1.06225	0.0271123	hypothetical protein SORBI_3009G009600 [Sorghum bicolor]
Chr18.g47630	6.03708	0.00513702	PREDICTED: non-specific lipid-transfer protein A-like [Setaria italica]
Chr18.g47665	3.93011	0.00367418	hypothetical protein SETIT_015593mg, partial [Setaria italica]
Chr18.g47692	3.08502	0.020651	NA
Chr18.g47741	3.18691	0.0164886	probable polygalacturonase [Sorghum bicolor]
Chr18.g47755	-1.45353	2.59e-10	PREDICTED: indole-2-monooxygenase-like [Setaria italica]
Chr18.g47766	4.68991	0.0405202	PREDICTED: protein YLS9-like [Setaria italica]
Chr19.g47800	-1.29382	0.00134822	hypothetical protein SORBI_3005G231100 [Sorghum bicolor]
Chr19.g47816	5.41175	0.0132394	PREDICTED: zinc finger protein ZAT12-like [Setaria italica]
Chr19.g47817	3.61023	0.0344339	hypothetical protein OsJ_34841 [Oryza sativa Japonica Group]
Chr19.g47819	-3.31583	0.0110846	PREDICTED: xylanase inhibitor protein 1 [Oryza brachyantha]
Chr19.g47881	-4.56534	0.0400311	hypothetical protein SETIT_022882mg [Setaria italica]
Chr19.g47926	1.3276	0.0138777	uncharacterized protein LOC8068344 [Sorghum bicolor]
Chr19.g47932	2.82986	0.0288473	PREDICTED: putative disease resistance protein RGA1 isoform X1 [Setaria italica]
Chr19.g47950	5.70297	0.013168	PREDICTED: transcription factor bHLH139-like [Setaria italica]
Chr19.g47968	4.68991	0.0405202	hypothetical protein BAE44_0012929 [Dichanthelium oligosanthes]
Chr19.g47991	1.463	0.0390718	putative disease resistance RPP13-like protein 1 [Dichanthelium oligosanthes]
Chr19.g48031	-1.34124	0.0115775	PREDICTED: disease resistance protein RPM1-like [Setaria italica]
Chr19.g48044	-4.82068	0.0302711	hypothetical protein SETIT_004879mg [Setaria italica]
Chr19.g48062	5.08674	0.0207685	receptor-like protein kinase HSL1 [Sorghum bicolor]
Chr19.g48073	5.41175	0.0132394	PREDICTED: probable calcium-binding protein CML45 [Setaria italica]
Chr19.g48096	-4.56534	0.0400311	uncharacterized protein LOC8062690 isoform X1 [Sorghum bicolor]
Chr19.g48106	5.18125	0.0244715	uncharacterized protein LOC8066667 [Sorghum bicolor]
Chr19.g48114	1.94998	0.0152611	protein WVD2-like 1 [Sorghum bicolor]
Chr19.g48148	-1.55898	0.0464342	BI1-like protein [Dichanthelium oligosanthes]
Chr19.g48182	5.9126	0.00576807	F-box only protein 7 [Triticum urartu]
Chr19.g48184	-4.79893	0.0270996	proline-rich protein 12-like [Aegilops tauschii subsp. tauschii]
Chr19.g48190	4.76868	0.0315671	hypothetical protein BAE44_0005780 [Dichanthelium oligosanthes]
Chr19.g48193	-4.69446	0.0336382	hypothetical protein SORBI_3005G161900 [Sorghum bicolor]
Chr19.g48199	-6.11061	0.00471664	hypothetical protein OsI_15113 [Oryza sativa Indica Group]
Chr19.g48221	2.59087	0.0167126	putative disease resistance protein At1g58400 [Sorghum bicolor]
Chr19.g48237	2.23879	2.63e-08	hypothetical protein OsI_36932 [Oryza sativa Indica Group]
Chr19.g48247	2.37309	0.00403799	nicotianamine aminotransferase A [Sorghum bicolor]
Chr19.g48268	-1.13015	0.0272861	Purple acid phosphatase 3 [Dichanthelium oligosanthes]
Chr19.g48294	-4.56534	0.0400311	uncharacterized protein LOC109733718 [Aegilops tauschii subsp. tauschii]
Chr19.g48298	1.1898	0.000167516	PREDICTED: heparan-alpha-glucosaminide N-acetyltransferase-like [Setaria italica]
Chr19.g48299	5.75141	0.0117659	UPF0481 protein [Dichanthelium oligosanthes]
Chr19.g48302	-1.13719	1.37e-07	metallothionein 1 [Chloris virgata]
Chr19.g48387	5.03702	0.0277078	hypothetical protein F775_04270 [Aegilops tauschii]
Chr19.g48391	-2.02397	2.22e-05	PREDICTED: fatty acid desaturase DES2 [Oryza sativa Japonica Group]
Chr19.g48441	-3.23892	4.72e-05	PREDICTED: xylanase inhibitor protein 2-like [Setaria italica]
Chr19.g48475	6.03708	0.00513702	HVA22-like protein e isoform X1 [Sorghum bicolor]
Chr19.g48545	-4.44498	0.0441179	Gamma-aminobutyrate transaminase POP2 mitochondrial [Zea mays]
Chr19.g48555	4.50231	0.0448422	NA
Chr19.g48578	1.03327	0.030356	hypothetical protein CFOL_v3_28404, partial [Cephalotus follicularis]
Chr19.g48613	-5.22638	0.0189565	reverse transcriptase [Zea mays]
Chr19.g48635	1.42749	0.000669246	serine/threonine-protein kinase-like protein CCR4 [Zea mays]
Chr19.g48639	1.10138	0.00568937	putative receptor-like protein kinase [Dichanthelium oligosanthes]
Chr19.g48644	1.11706	0.00100777	PREDICTED: disease resistance protein RPM1-like [Setaria italica]
Chr19.g48674	-5.73164	0.006201	PREDICTED: uncharacterized protein LOC101783463 [Setaria italica]
Chr19.g48684	-4.44498	0.0441179	PREDICTED: aspartic proteinase nepenthesin-1-like [Setaria italica]
Chr19.g48692	4.61115	0.0454111	chlorophyll a/b-binding apoprotein CP26 precursor [Zea mays]
Chr19.g48711	-3.19672	0.000326248	PREDICTED: chitinase 2-like [Setaria italica]
Chr19.g48717	-2.15548	0.0404477	PREDICTED: subtilisin-like protease SBT3.9 [Oryza brachyantha]
Chr19.g48778	1.72972	9.14e-06	AAA-ATPase ASD, mitochondrial [Dichanthelium oligosanthes]
Chr19.g48791	4.94531	0.024969	NA
Chr19.g48808	5.70044	0.00846566	PREDICTED: protein ACCELERATED CELL DEATH 6-like [Setaria italica]
Chr19.g48819	6.36399	0.00261674	hypothetical protein BRADI_4g24006, partial [Brachypodium distachyon]
Chr19.g48833	-1.23701	0.0405364	hypothetical protein TRIUR3_05228 [Triticum urartu]
Chr19.g48835	1.35731	0.0319858	PREDICTED: putative wall-associated receptor kinase-like 16 isoform X2 [Setaria italica]
Chr19.g48858	3.46292	0.046536	PREDICTED: uncharacterized protein LOC101766871 [Setaria italica]
Chr19.g48880	1.54993	5.37e-16	hypothetical protein BAE44_0017186 [Dichanthelium oligosanthes]
Chr19.g48891	1.87571	0.0100673	predicted protein [Hordeum vulgare subsp. vulgare]
Chr19.g48908	-2.00794	0.0224455	PREDICTED: pentatricopeptide repeat-containing protein At5g15340, mitochondrial [Oryza sativa Japonica Group]
Chr19.g48925	1.65682	7.51e-05	hypothetical protein BAE44_0025741 [Dichanthelium oligosanthes]
Chr19.g48956	5.75141	0.0117659	uncharacterized protein LOC100037785 [Zea mays]
Chr19.g48964	2.42051	0.0338332	Cytochrome P450 94C1 [Dichanthelium oligosanthes]
Chr19.g48974	-4.69446	0.0336382	hypothetical_protein [Oryza brachyantha]
Chr19.g49000	1.10743	0.00500514	cyanidin 3-O-rutinoside 5-O-glucosyltransferase-like [Aegilops tauschii subsp. tauschii]
Chr19.g49012	4.75173	0.00107827	PREDICTED: scarecrow-like protein 3 [Setaria italica]
Chr19.g49017	2.65971	0.0308081	uncharacterized protein LOC8085629 [Sorghum bicolor]
Chr19.g49043	5.51484	0.011039	PREDICTED: LOW QUALITY PROTEIN: probable auxin efflux carrier component 1b [Setaria italica]
Chr19.g49047	5.18349	0.0234351	hypothetical protein [Zea mays]
Chr19.g49057	-1.02854	0.0240753	PREDICTED: mitochondrial import inner membrane translocase subunit TIM44-2-like [Setaria italica]
Chr19.g49080	2.74063	0.000413428	hypothetical protein BAE44_0005802 [Dichanthelium oligosanthes]
Chr19.g49103	1.48717	0.0144064	PREDICTED: NAC domain-containing protein 77-like [Setaria italica]
Chr19.g49117	2.69943	0.0266139	Protein LURP-one-related 8 [Dichanthelium oligosanthes]
Chr19.g49124	1.58727	0.0291127	uncharacterized protein LOC8083015 isoform X1 [Sorghum bicolor]
Chr19.g49129	3.61664	0.000167216	PREDICTED: probable WRKY transcription factor 54 [Setaria italica]
Chr19.g49143	-3.52908	0.0425899	PREDICTED: uncharacterized protein LOC101753602 [Setaria italica]
Chr19.g49148	1.57516	0.00102928	uncharacterized protein LOC8079994 [Sorghum bicolor]
Chr19.g49149	4.54557	0.0412597	BTB/POZ domain-containing protein At1g01640 [Sorghum bicolor]
Chr19.g49156	4.61115	0.0454111	hypothetical protein OsJ_34958 [Oryza sativa Japonica Group]
Chr19.g49172	1.51087	0.00548187	PREDICTED: SAM50-like protein SPAC17C9.06 [Setaria italica]
Chr19.g49193	-5.86127	0.00510321	Retrovirus-related Pol polyprotein from transposon TNT 1-94 [Zea mays]
Chr2.g03396	-1.12831	0.026655	plastocyanin [Acinetobacter baumannii]
Chr2.g03433	1.54962	0.0334864	PREDICTED: uncharacterized protein LOC101773931 [Setaria italica]
Chr2.g03436	-5.80241	0.00927001	PREDICTED: ferredoxin--NADP reductase, leaf isozyme, chloroplastic-like [Setaria italica]
Chr2.g03439	-4.44498	0.0441179	expansin-A17 [Zea mays]
Chr2.g03443	-6.63394	0.00087221	PREDICTED: WAT1-related protein At3g30340-like [Setaria italica]
Chr2.g03444	-3.60953	0.0140713	hypothetical protein SETIT_008361mg [Setaria italica]
Chr2.g03458	3.9583	0.0148887	B3 domain-containing protein [Dichanthelium oligosanthes]
Chr2.g03533	5.21471	0.0180953	PREDICTED: LRR receptor-like serine/threonine-protein kinase ERL1 [Setaria italica]
Chr2.g03551	1.0206	1.9e-07	uncharacterized protein LOC8069071 [Sorghum bicolor]
Chr2.g03608	4.09396	0.013228	hypothetical protein OsI_26068 [Oryza sativa Indica Group]
Chr2.g03634	2.06748	0.0342339	PREDICTED: uncharacterized protein LOC101772275 [Setaria italica]
Chr2.g03709	-1.04422	9.85e-05	GDSL esterase/lipase At5g45910 [Sorghum bicolor]
Chr2.g03789	1.32974	4.71e-06	PREDICTED: probable calcium-binding protein CML30 [Setaria italica]
Chr2.g03794	-6.20344	0.00411609	NA
Chr2.g03813	-5.0377	0.023653	hypothetical protein SETIT_008155mg [Setaria italica]
Chr2.g03817	5.84234	0.0104761	hypothetical protein SETIT_007909mg [Setaria italica]
Chr2.g03835	-4.06763	0.0203417	hypothetical protein SETIT_008420mg, partial [Setaria italica]
Chr2.g03837	1.78082	0.0458362	hypothetical protein BAE44_0004385 [Dichanthelium oligosanthes]
Chr2.g03842	2.16911	0.0216284	hypothetical protein BAE44_0017454 [Dichanthelium oligosanthes]
Chr2.g03854	1.80076	0.0251737	PREDICTED: BTB/POZ domain-containing protein NPY1-like [Setaria italica]
Chr2.g03859	-1.55559	0.000190153	hydroxycinnamoyltransferase 4 [Sorghum bicolor]
Chr2.g03904	1.15356	1.25e-05	uncharacterized protein LOC8068812 [Sorghum bicolor]
Chr2.g03955	-4.73773	0.0273323	Kinesin-like protein KIN-7D, chloroplastic [Dichanthelium oligosanthes]
Chr2.g03974	5.34539	0.0152107	nodulin protein [Zea mays]
Chr2.g03978	4.61115	0.0454111	PREDICTED: uncharacterized protein DDB_G0271670-like [Setaria italica]
Chr2.g04007	1.27537	2.53e-06	hypothetical protein BAE44_0022292 [Dichanthelium oligosanthes]
Chr2.g04014	1.09332	0.00409685	PREDICTED: putative 12-oxophytodienoate reductase 5 [Setaria italica]
Chr2.g04042	-1.32889	0.00185743	PREDICTED: LMBR1 domain-containing protein 2 homolog A-like [Setaria italica]
Chr2.g04044	-4.44498	0.0441179	-
Chr2.g04074	-4.0051	1.42e-05	PREDICTED: type I inositol polyphosphate 5-phosphatase 10-like [Setaria italica]
Chr2.g04075	-4.44498	0.0441179	PREDICTED: type I inositol polyphosphate 5-phosphatase 10-like [Setaria italica]
Chr2.g04076	-2.0489	4.03e-06	PREDICTED: 2,3-bisphosphoglycerate-dependent phosphoglycerate mutase-like [Setaria italica]
Chr2.g04084	5.56357	0.0117484	transcription termination factor MTERF2, chloroplastic isoform X2 [Sorghum bicolor]
Chr2.g04125	1.30323	0.0189907	NA
Chr2.g04172	1.42847	0.0087554	PREDICTED: galactoside 2-alpha-L-fucosyltransferase-like [Setaria italica]
Chr2.g04175	3.87304	0.0195265	hypothetical protein BAE44_0010595 [Dichanthelium oligosanthes]
Chr2.g04191	1.61865	0.000200783	endoglucanase 16 [Sorghum bicolor]
Chr2.g04201	1.47641	0.0119907	Cysteine-rich repeat secretory protein 12, partial [Dichanthelium oligosanthes]
Chr2.g04249	-7.81653	4.53e-06	putative laccase-9 [Dichanthelium oligosanthes]
Chr2.g04260	5.18125	0.0244715	putative flavin-containing monooxygenase 1 [Dichanthelium oligosanthes]
Chr2.g04272	2.53339	0.0364147	hypothetical protein SETIT_006359mg [Setaria italica]
Chr2.g04328	1.88307	0.0431177	putative NBS-LRR disease resistance protein [Oryza sativa Indica Group]
Chr2.g04335	2.0455	0.0191129	U-box domain-containing protein 35 isoform X1 [Sorghum bicolor]
Chr2.g04366	4.87392	0.0332235	hypothetical protein SORBI_3010G174300 [Sorghum bicolor]
Chr2.g04385	5.07087	0.02181	PREDICTED: peroxidase 1-like [Setaria italica]
Chr2.g04476	4.52421	0.0424586	PREDICTED: proline-rich receptor-like protein kinase PERK12 [Setaria italica]
Chr2.g04481	-1.45204	0.0144434	hypothetical protein CCACVL1_04911 [Corchorus capsularis]
Chr2.g04488	-2.54565	0.00661996	hypothetical protein SETIT_004518mg, partial [Setaria italica]
Chr2.g04498	-6.04345	0.00358499	Glycosyltransferase family 61 protein [Zea mays]
Chr2.g04503	1.5178	0.0097773	G-type lectin S-receptor-like serine/threonine-protein kinase SD2-5 [Dichanthelium oligosanthes]
Chr2.g04513	2.37735	0.00788714	PREDICTED: uncharacterized protein LOC101785371 [Setaria italica]
Chr2.g04518	4.61115	0.0454111	putative 4-coumarate--CoA ligase-like 8 [Dichanthelium oligosanthes]
Chr2.g04536	3.57259	0.000659774	PREDICTED: premnaspirodiene oxygenase-like [Oryza brachyantha]
Chr2.g04564	3.56746	0.0412791	PREDICTED: outer envelope pore protein 16-3, chloroplastic/mitochondrial-like isoform X1 [Brachypodium distachyon]
Chr2.g04584	-2.47856	0.000297944	eugenol O-methyltransferase-like [Sorghum bicolor]
Chr2.g04587	-1.14153	0.00980869	eugenol O-methyltransferase-like [Sorghum bicolor]
Chr2.g04591	-1.44019	0.0289964	PREDICTED: uncharacterized protein LOC101757514 [Setaria italica]
Chr2.g04592	-1.58972	0.0303774	PREDICTED: uncharacterized protein LOC101757514 [Setaria italica]
Chr2.g04666	4.711	0.0354583	uncharacterized protein LOC8072661 [Sorghum bicolor]
Chr2.g04735	-5.22638	0.0189565	blue copper-binding protein -like [Oryza sativa Japonica Group]
Chr2.g04759	5.18349	0.0234351	U-box domain-containing protein 33 [Sorghum bicolor]
Chr2.g04826	1.31403	0.000772558	hypothetical protein BAE44_0013092 [Dichanthelium oligosanthes]
Chr2.g04833	2.62575	0.0140889	Cytochrome b561, DM13 and DOMON domain-containing protein [Dichanthelium oligosanthes]
Chr2.g04882	3.50055	0.0430967	PREDICTED: probable flavin-containing monooxygenase 1 [Setaria italica]
Chr2.g04899	5.86563	0.00681996	PREDICTED: auxin-responsive protein SAUR36-like [Setaria italica]
Chr2.g04911	1.23997	0.000654089	uncharacterized protein At1g76070 [Sorghum bicolor]
Chr2.g04919	1.11649	0.0465779	26S proteasome non-ATPase regulatory subunit 3 homolog A [Zea mays]
Chr2.g04936	-5.77123	0.00912651	NA
Chr2.g04951	3.74737	0.0305514	probable E3 ubiquitin-protein ligase ATL44 [Sorghum bicolor]
Chr2.g05002	-2.29886	0.000827285	PREDICTED: peroxidase P7-like [Setaria italica]
Chr2.g05005	-4.90692	0.0264555	PREDICTED: uncharacterized protein LOC101755134 [Setaria italica]
Chr2.g05019	3.62185	0.0094771	NA
Chr2.g05070	4.73065	0.0332861	SPX domain-containing membrane protein, partial [Dichanthelium oligosanthes]
Chr2.g05072	2.69188	0.0402549	PREDICTED: dehydration-responsive element-binding protein 1B-like [Setaria italica]
Chr2.g05075	5.58912	0.0151413	uncharacterized protein LOC8064944 [Sorghum bicolor]
Chr2.g05077	1.90964	0.00903596	transcription factor DREB1.4 [Zoysia japonica]
Chr2.g05086	1.37701	0.000159661	PREDICTED: BAG family molecular chaperone regulator 1-like [Brachypodium distachyon]
Chr2.g05103	-1.02154	0.0179165	PREDICTED: rhodanese-like domain-containing protein 14, chloroplastic isoform X2 [Oryza brachyantha]
Chr2.g05117	4.7876	0.0316468	Kinesin-like protein KIN-7G [Zea mays]
Chr2.g05134	2.81064	0.0359856	putative disease resistance RPP13-like protein 3 [Sorghum bicolor]
Chr2.g05163	-7.91354	7.94e-07	Acyl-coenzyme A oxidase 4, peroxisomal [Dichanthelium oligosanthes]
Chr2.g05218	5.59923	0.0098589	hypothetical protein BAE44_0017151 [Dichanthelium oligosanthes]
Chr2.g05248	1.48569	1.33e-11	WRKY74-1 protein [Phyllostachys edulis]
Chr2.g05266	-5.15995	0.0151911	hypothetical protein BAE44_0011420 [Dichanthelium oligosanthes]
Chr2.g05277	1.07179	2.63e-06	putative disease resistance protein RGA4 isoform X2 [Aegilops tauschii subsp. tauschii]
Chr2.g05280	-6.02415	0.00378977	hypothetical protein SORBI_3002G177800 [Sorghum bicolor]
Chr2.g05287	-6.66856	0.00203013	PREDICTED: F-box protein At5g49610-like [Brachypodium distachyon]
Chr2.g05316	1.05873	0.00603458	hypothetical protein BAE44_0007644 [Dichanthelium oligosanthes]
Chr2.g05327	1.15795	0.0162152	VQ motif-containing protein [Zea mays]
Chr2.g05357	1.22547	9.31e-07	PREDICTED: putative endo-1,3(4)-beta-glucanase 2 [Setaria italica]
Chr2.g05425	5.9383	0.0073745	hypothetical protein BAE44_0022679 [Dichanthelium oligosanthes]
Chr2.g05441	4.91089	0.0266955	myb-related protein 306 [Zea mays]
Chr2.g05487	-3.14358	0.0307331	Gamma-glutamyl peptidase 3 [Dichanthelium oligosanthes]
Chr2.g05494	1.06887	1.89e-05	PREDICTED: tetraspanin-8 [Oryza sativa Japonica Group]
Chr2.g05505	4.68991	0.0405202	Os08g0389500 [Oryza sativa Japonica Group]
Chr2.g05507	7.18746	9.3e-05	PREDICTED: glutamate receptor 2.8-like [Setaria italica]
Chr2.g05562	2.24832	9.23e-07	Flavonoid 3'-monooxygenase [Dichanthelium oligosanthes]
Chr2.g05600	3.35163	0.0206348	Protein HVA22 [Dichanthelium oligosanthes]
Chr2.g05602	3.62724	0.0414158	PREDICTED: 1-aminocyclopropane-1-carboxylate oxidase 1-like [Setaria italica]
Chr2.g05624	-6.62726	0.00083177	F-box protein At1g10780 [Sorghum bicolor]
Chr2.g05629	-1.32044	0.00422861	mitochondrial phosphate carrier protein 3, mitochondrial-like [Sorghum bicolor]
Chr2.g05638	3.62522	0.0325057	PREDICTED: 2-hydroxyisoflavanone dehydratase-like [Setaria italica]
Chr2.g05645	-2.8318	0.00610837	PREDICTED: alpha-amylase isozyme 3A [Oryza brachyantha]
Chr2.g05647	2.97855	0.0207993	PREDICTED: ethylene-responsive transcription factor ERF109-like [Setaria italica]
Chr2.g05655	-5.20893	0.0162656	PREDICTED: probable protein phosphatase 2C 69 [Setaria italica]
Chr2.g05657	2.53915	0.0188038	PREDICTED: cyclin-dependent kinase inhibitor 6 [Brachypodium distachyon]
Chr2.g05696	-3.34602	0.028848	NA
Chr2.g05756	7.07782	0.00123006	NA
Chr2.g05757	5.59923	0.0098589	putative glycine-rich cell wall structural protein 1 [Sorghum bicolor]
Chr2.g05772	1.10744	0.000171634	PREDICTED: probable galacturonosyltransferase 4 [Setaria italica]
Chr2.g05796	4.74977	0.0321047	ubiquitin-like [Sorghum bicolor]
Chr2.g05837	-5.22638	0.0189565	cinnamoyl-CoA reductase 2 [Zea mays]
Chr2.g05847	1.4418	0.000378216	hypothetical protein SETIT_029385mg [Setaria italica]
Chr2.g05861	-2.05082	0.03235	P-loop containing nucleoside triphosphate hydrolase superfamily protein [Zea mays]
Chr2.g05866	1.64276	0.000803071	PREDICTED: NAC domain-containing protein 92-like [Oryza brachyantha]
Chr2.g05892	5.74346	0.00776298	hypothetical protein SETIT_029746mg [Setaria italica]
Chr2.g05924	-4.44498	0.0441179	NA
Chr2.g05935	1.34136	1.56e-05	uncharacterized protein LOC8058987 [Sorghum bicolor]
Chr2.g05961	-1.79635	0.00122145	VQ motif family protein [Zea mays]
Chr2.g05980	4.61115	0.0454111	PREDICTED: uncharacterized protein LOC101785420 isoform X1 [Setaria italica]
Chr2.g06014	-6.45055	0.00124407	Peroxidase 52 [Zea mays]
Chr2.g06018	-1.85282	1.55e-12	PREDICTED: peroxidase P7-like, partial [Oryza brachyantha]
Chr2.g06030	-2.19692	7.83e-06	hypothetical protein SORBI_3010G162900 [Sorghum bicolor]
Chr2.g06040	1.00885	0.0334145	PREDICTED: heat stress transcription factor C-2b-like [Setaria italica]
Chr2.g06051	1.24672	0.022609	uncharacterized protein LOC100501686 isoform X1 [Zea mays]
Chr2.g06070	1.16831	2.37e-11	probable inositol oxygenase [Sorghum bicolor]
Chr2.g06075	4.68991	0.0405202	Homeobox protein ATH1 [Dichanthelium oligosanthes]
Chr2.g06117	-2.15904	0.00617108	hypothetical protein BAE44_0008598 [Dichanthelium oligosanthes]
Chr2.g06128	4.61115	0.0454111	probable glutathione S-transferase GSTU1 [Sorghum bicolor]
Chr2.g06136	5.80524	0.00702708	NA
Chr2.g06167	1.31317	0.000808734	acyl transferase 7-like [Aegilops tauschii subsp. tauschii]
Chr2.g06181	5.27216	0.0160897	GTP-binding nuclear protein Ran-3 [Aegilops tauschii subsp. tauschii]
Chr2.g06218	5.33036	0.0206075	PREDICTED: C2 and GRAM domain-containing protein At1g03370-like isoform X2 [Brachypodium distachyon]
Chr2.g06232	6.82088	0.000609566	glutathione transferase 7 [Zea mays]
Chr2.g06248	3.53098	0.0135566	zinc finger protein WIP2 [Sorghum bicolor]
Chr2.g06255	-1.13893	0.0381136	Putative HLH DNA-binding domain superfamily protein [Zea mays]
Chr2.g06267	2.57274	1.2e-23	G-type lectin S-receptor-like serine/threonine-protein kinase LECRK2 [Sorghum bicolor]
Chr2.g06294	4.8271	0.0361906	NA
Chr2.g06340	4.8271	0.0361906	PREDICTED: premnaspirodiene oxygenase-like [Setaria italica]
Chr2.g06350	1.75506	0.0492943	PREDICTED: heptahelical transmembrane protein ADIPOR1 [Setaria italica]
Chr2.g06355	5.01498	0.0294935	NA
Chr2.g06369	1.38899	0.000618194	PREDICTED: uncharacterized protein LOC101785507 isoform X1 [Setaria italica]
Chr2.g06494	-5.06415	0.000532933	hypothetical protein BAE44_0023271 [Dichanthelium oligosanthes]
Chr2.g06501	1.81425	0.0497103	unnamed protein product, partial [Coffea canephora]
Chr2.g06554	1.5326	0.00654969	PREDICTED: calcium-binding protein KIC-like [Oryza brachyantha]
Chr2.g06576	-1.50225	0.0358216	hypothetical protein BAE44_0016853 [Dichanthelium oligosanthes]
Chr2.g06619	-1.25579	0.0179754	peroxidase 45 [Sorghum bicolor]
Chr2.g06626	-4.56534	0.0400311	PREDICTED: xyloglucan endotransglucosylase/hydrolase protein 24-like [Setaria italica]
Chr2.g06648	1.14385	0.00857569	PREDICTED: mitogen-activated protein kinase 4 [Setaria italica]
Chr2.g06691	5.43809	0.0173415	hypothetical protein BAE44_0021057 [Dichanthelium oligosanthes]
Chr2.g06773	2.14067	0.000889612	GDSL esterase/lipase [Dichanthelium oligosanthes]
Chr2.g06774	4.8271	0.0361906	PREDICTED: GDSL esterase/lipase At4g16230-like [Setaria italica]
Chr2.g06791	-5.54289	0.0128906	PREDICTED: uncharacterized protein LOC101755016 [Setaria italica]
Chr20.g49218	-2.12327	0.0372113	hypothetical protein BAE44_0013026 [Dichanthelium oligosanthes]
Chr20.g49245	-4.69446	0.0336382	PREDICTED: zinc finger protein ZAT12-like [Setaria italica]
Chr20.g49276	-1.10253	0.00452298	PREDICTED: ribosomal RNA-processing protein 14-like [Setaria italica]
Chr20.g49299	5.46552	0.0175708	hypothetical protein SORBI_3005G202200 [Sorghum bicolor]
Chr20.g49311	4.87392	0.0332235	PREDICTED: leucine-rich repeat receptor-like kinase protein THICK TASSEL DWARF1 [Setaria italica]
Chr20.g49322	-2.04857	0.0442632	hypothetical protein SETIT_027586mg, partial [Setaria italica]
Chr20.g49392	-1.65443	0.0392685	PREDICTED: agmatine coumaroyltransferase-2-like [Setaria italica]
Chr20.g49435	1.44992	0.0108628	PREDICTED: mannose-6-phosphate isomerase 1-like [Setaria italica]
Chr20.g49444	5.79705	0.00944904	PREDICTED: uncharacterized protein LOC101765117 [Setaria italica]
Chr20.g49455	-4.69446	0.0336382	PREDICTED: uncharacterized protein LOC101757010 [Setaria italica]
Chr20.g49458	3.61023	0.0344339	hypothetical protein BRADI_4g14730, partial [Brachypodium distachyon]
Chr20.g49469	1.36494	0.0299226	hypothetical protein OsI_36717 [Oryza sativa Indica Group]
Chr20.g49476	3.47891	0.00652953	beta-carotene isomerase D27, chloroplastic [Sorghum bicolor]
Chr20.g49484	-5.0377	0.023653	NA
Chr20.g49556	1.46372	2.48e-09	hypothetical protein OsI_36932 [Oryza sativa Indica Group]
Chr20.g49561	1.05188	0.000931914	PREDICTED: nicotianamine aminotransferase A-like [Setaria italica]
Chr20.g49591	1.42016	0.0360958	uncharacterized protein LOC109742779 [Aegilops tauschii subsp. tauschii]
Chr20.g49595	1.49044	0.00287025	PREDICTED: heparan-alpha-glucosaminide N-acetyltransferase-like [Setaria italica]
Chr20.g49606	-3.30683	0.0362856	putative xyloglucan endotransglucosylase/hydrolase [Dichanthelium oligosanthes]
Chr20.g49678	6.98037	0.000310461	PREDICTED: acetylajmalan esterase-like [Setaria italica]
Chr20.g49706	1.06383	0.000317894	hypothetical protein OsI_36208 [Oryza sativa Indica Group]
Chr20.g49712	2.16888	0.0126786	PREDICTED: TPD1 protein homolog 1B [Setaria italica]
Chr20.g49748	-1.13574	0.000945252	cytochrome P450 94B3-like [Sorghum bicolor]
Chr20.g49787	-6.16703	0.00307908	hypothetical protein POPTR_0008s21840g [Populus trichocarpa]
Chr20.g49789	-6.38148	0.00389844	hypothetical protein JCGZ_06917 [Jatropha curcas]
Chr20.g49790	-1.9945	0.00841465	hypothetical protein Csa_4G243140 [Cucumis sativus]
Chr20.g49813	3.54813	0.0402801	Protein NRT1/ PTR FAMILY 4.3 [Dichanthelium oligosanthes]
Chr20.g49849	-4.77838	0.0263504	PREDICTED: peroxidase 43-like [Setaria italica]
Chr20.g49857	6.08945	0.00405596	PREDICTED: ethylene-responsive transcription factor ERF094-like [Setaria italica]
Chr20.g49860	4.80681	0.0326198	NA
Chr20.g49865	4.76868	0.0315671	pentatricopeptide repeat-containing protein At3g46790, chloroplastic [Zea mays]
Chr20.g49872	1.6356	1.2e-10	PREDICTED: disease resistance protein RPM1-like [Setaria italica]
Chr20.g49879	-6.19418	0.00362966	NAD(P)H-quinone oxidoreductase subunit T, chloroplastic [Dichanthelium oligosanthes]
Chr20.g49934	1.11585	0.0237457	gibberellin receptor GID1L2 [Zea mays]
Chr20.g49950	4.99669	0.0261288	putative protein phosphatase 2C 74 [Dichanthelium oligosanthes]
Chr20.g49969	-4.69446	0.0336382	PREDICTED: uncharacterized protein LOC101769299 [Setaria italica]
Chr20.g49973	-4.51714	0.0362737	putative WRKY transcription factor 26 [Dichanthelium oligosanthes]
Chr20.g49982	5.45142	0.0148971	hypothetical protein OsI_27120 [Oryza sativa Indica Group]
Chr20.g49999	-5.61476	0.00757196	PREDICTED: TPD1 protein homolog 1B-like [Setaria italica]
Chr20.g50008	-4.69446	0.0336382	PREDICTED: 4-coumarate--CoA ligase-like 7 isoform X1 [Setaria italica]
Chr20.g50065	2.8847	0.00250023	Aspartic proteinase Asp1 [Dichanthelium oligosanthes]
Chr20.g50068	-4.44498	0.0441179	Eukaryotic translation initiation factor 2 subunit 3 [Dichanthelium oligosanthes]
Chr20.g50075	-1.42285	0.000178315	uncharacterized protein LOC100192463 [Zea mays]
Chr20.g50087	5.18125	0.0244715	dirigent protein 21 [Sorghum bicolor]
Chr20.g50122	-1.18765	0.0481429	fructose-bisphosphate aldolase, chloroplastic [Sorghum bicolor]
Chr20.g50150	1.04402	1.02e-06	hypothetical protein BAE44_0009749 [Dichanthelium oligosanthes]
Chr20.g50154	4.61115	0.0454111	PREDICTED: malonyl-CoA:anthocyanidin 5-O-glucoside-6''-O-malonyltransferase-like [Setaria italica]
Chr20.g50161	2.94428	0.020081	protein FAM135A isoform X1 [Zea mays]
Chr20.g50162	2.03671	0.00622475	predicted protein [Hordeum vulgare subsp. vulgare]
Chr20.g50222	-2.33911	0.00760099	PREDICTED: LOW QUALITY PROTEIN: probable purple acid phosphatase 20 [Setaria italica]
Chr20.g50233	4.74977	0.0321047	PREDICTED: uncharacterized protein At5g22580-like [Setaria italica]
Chr20.g50332	4.56683	0.0409382	PREDICTED: jacalin-related lectin 3-like [Setaria italica]
Chr20.g50342	3.53857	0.0402688	NA
Chr20.g50351	1.6114	0.000194066	PREDICTED: uncharacterized protein LOC101780220 [Setaria italica]
Chr20.g50353	-2.19746	0.031622	hypothetical protein SETIT_012437mg [Setaria italica]
Chr20.g50362	1.30539	0.000535263	hypothetical protein BAE44_0007485 [Dichanthelium oligosanthes]
Chr20.g50363	1.84926	0.00412461	PREDICTED: probable WRKY transcription factor 54 [Setaria italica]
Chr20.g50400	-3.47048	0.00769551	unknown [Zea mays]
Chr20.g50414	1.87401	0.0170389	Ferritin-1, chloroplastic [Dichanthelium oligosanthes]
Chr20.g50442	-1.13642	0.0344306	hypothetical protein SETIT_010418mg [Setaria italica]
Chr3.g06856	5.13328	0.0198787	uncharacterized protein LOC100285335 [Zea mays]
Chr3.g06867	4.92822	0.0255764	60S ribosomal protein L18a-like protein [Helianthus annuus]
Chr3.g06908	-5.0377	0.023653	PREDICTED: uncharacterized protein LOC101783664 [Setaria italica]
Chr3.g06920	-1.33689	3.09e-06	PREDICTED: bark storage protein A [Oryza brachyantha]
Chr3.g06973	4.52421	0.0424586	Jasmonic acid-amido synthetase JAR1 [Dichanthelium oligosanthes]
Chr3.g07005	1.85166	0.0376167	NA
Chr3.g07006	1.21143	0.0279837	hypothetical protein BAE44_0024388 [Dichanthelium oligosanthes]
Chr3.g07011	1.00016	0.0194855	PREDICTED: RING-H2 finger protein ATL44-like [Setaria italica]
Chr3.g07021	-1.26134	0.0175554	PREDICTED: cytochrome P450 710A1-like [Setaria italica]
Chr3.g07042	5.99895	0.00908674	PREDICTED: putative CBL-interacting protein kinase 13 [Setaria italica]
Chr3.g07095	4.50231	0.0448422	hypothetical protein BRADI_2g38991, partial [Brachypodium distachyon]
Chr3.g07096	1.08315	0.0363251	PREDICTED: putative disease resistance RPP13-like protein 3 [Setaria italica]
Chr3.g07105	-6.66856	0.00203013	Cyclin-B1-3 [Dichanthelium oligosanthes]
Chr3.g07122	2.07834	0.00667578	PREDICTED: calmodulin-binding protein 25 [Setaria italica]
Chr3.g07146	-1.31496	0.00520796	disulfide oxidoreductase/ monooxygenase/ oxidoreductase [Zea mays]
Chr3.g07174	-1.20299	0.00623506	hypothetical protein BRADI_2g10027 [Brachypodium distachyon]
Chr3.g07180	4.61115	0.0454111	NA
Chr3.g07204	5.68942	0.0089272	PREDICTED: omega-hydroxypalmitate O-feruloyl transferase-like [Setaria italica]
Chr3.g07213	1.9048	0.041331	Pentatricopeptide repeat-containing protein [Dichanthelium oligosanthes]
Chr3.g07247	-4.82068	0.0302711	hypothetical protein SETIT_004880mg, partial [Setaria italica]
Chr3.g07253	4.74977	0.0321047	hypothetical protein BAE44_0023822 [Dichanthelium oligosanthes]
Chr3.g07312	-5.22638	0.0189565	hypothetical protein BAE44_0023450 [Dichanthelium oligosanthes]
Chr3.g07316	1.83041	0.0105023	light-induced protein 1-like [Zea mays]
Chr3.g07337	2.38696	0.00154248	hypothetical protein [Zea mays]
Chr3.g07348	-4.82068	0.0302711	PREDICTED: probable glycosyltransferase At3g07620 [Setaria italica]
Chr3.g07360	-4.82068	0.0302711	hypothetical protein SETIT_001676mg [Setaria italica]
Chr3.g07366	-4.90692	0.0264555	piriformospora indica-insensitive protein 2 isoform X1 [Sorghum bicolor]
Chr3.g07373	-5.78991	0.00745709	Transcription factor bHLH83 [Dichanthelium oligosanthes]
Chr3.g07376	-5.80241	0.00927001	PREDICTED: uncharacterized protein LOC101760309 [Setaria italica]
Chr3.g07386	-4.44498	0.0441179	NA
Chr3.g07396	2.76596	0.00677556	uncharacterized protein LOC8079058 isoform X1 [Sorghum bicolor]
Chr3.g07451	-1.37125	0.00303595	Transcription factor MYB108 [Dichanthelium oligosanthes]
Chr3.g07452	6.79386	0.000496518	PREDICTED: endonuclease 2 [Setaria italica]
Chr3.g07472	-1.17468	0.00828888	PREDICTED: Bowman-Birk type wound-induced proteinase inhibitor WIP1-like isoform X2 [Brachypodium distachyon]
Chr3.g07474	-1.34432	0.00182894	PREDICTED: Bowman-Birk type wound-induced proteinase inhibitor WIP1-like [Setaria italica]
Chr3.g07488	-4.34092	0.00825361	Lecithin-cholesterol acyltransferase-like 1 [Dichanthelium oligosanthes]
Chr3.g07493	2.53321	1e-16	protein SAR DEFICIENT 1 [Sorghum bicolor]
Chr3.g07501	-6.50908	0.00149917	16.9 kDa class I heat shock protein 1 [Zea mays]
Chr3.g07506	4.74977	0.0321047	hypothetical protein BAE44_0007289 [Dichanthelium oligosanthes]
Chr3.g07512	-1.52075	0.00576735	NA
Chr3.g07528	-1.62872	6.59e-14	PREDICTED: AP2/ERF and B3 domain-containing protein Os01g0141000-like [Setaria italica]
Chr3.g07551	4.73065	0.0332861	uncharacterized protein LOC100280003 precursor [Zea mays]
Chr3.g07632	6.08554	0.00819268	hypothetical protein SETIT_000891mg [Setaria italica]
Chr3.g07675	-6.21318	0.00540533	hypothetical protein BAE44_0026260 [Dichanthelium oligosanthes]
Chr3.g07679	1.83933	0.0183421	PREDICTED: protein NETWORKED 4B [Brachypodium distachyon]
Chr3.g07700	-2.96876	0.0385132	-
Chr3.g07707	1.8776	0.00756407	PREDICTED: peroxidase 25 [Setaria italica]
Chr3.g07736	4.9623	0.0247873	PREDICTED: transcriptional corepressor LEUNIG-like isoform X1 [Setaria italica]
Chr3.g07754	1.63271	0.0186606	Crocetin glucosyltransferase, chloroplastic [Dichanthelium oligosanthes]
Chr3.g07778	3.54856	0.0118156	hypothetical protein SORBI_3003G040300 [Sorghum bicolor]
Chr3.g07791	1.28751	0.0192646	probable WRKY transcription factor 72 [Sorghum bicolor]
Chr3.g07798	2.09436	0.0174457	protein ANTAGONIST OF LIKE HETEROCHROMATIN PROTEIN 1 [Sorghum bicolor]
Chr3.g07801	-2.9136	0.0495426	cytokinin oxidase/dehydrogenase [Bambusa oldhamii]
Chr3.g07841	1.36845	0.0045402	PREDICTED: protein PRRC2C [Setaria italica]
Chr3.g07843	-1.91525	1.63e-05	PREDICTED: putative transcription factor bHLH041 isoform X1 [Setaria italica]
Chr3.g07865	-1.16509	0.00224389	PREDICTED: uncharacterized protein LOC101754346 [Setaria italica]
Chr3.g07886	2.10489	1.53e-05	uncharacterized protein LOC100273199 [Zea mays]
Chr3.g07894	1.11756	0.00620118	PREDICTED: myb-related protein Myb4-like [Setaria italica]
Chr3.g07899	1.87846	0.00153529	PREDICTED: S-norcoclaurine synthase 1-like [Setaria italica]
Chr3.g07937	1.06105	0.00411094	PREDICTED: E3 ubiquitin-protein ligase EL5-like [Setaria italica]
Chr3.g07991	1.0434	0.0220119	hypothetical protein [Oryza sativa Japonica Group]
Chr3.g08040	2.08681	0.0304036	PREDICTED: dual specificity protein phosphatase PHS1-like isoform X1 [Setaria italica]
Chr3.g08060	4.91089	0.0266955	PREDICTED: CASP-like protein 1E1 [Setaria italica]
Chr3.g08128	5.46552	0.0175708	PREDICTED: uncharacterized protein LOC101783657 isoform X2 [Setaria italica]
Chr3.g08179	4.8271	0.0361906	UPF0481 protein At3g47200 [Sorghum bicolor]
Chr3.g08193	4.8271	0.0361906	uncharacterized protein LOC8064996 [Sorghum bicolor]
Chr3.g08217	-2.4786	0.0402303	beta-galactosidase precursor [Zea mays]
Chr3.g08235	2.05464	0.00143264	hypothetical protein SORBI_3003G175100 [Sorghum bicolor]
Chr3.g08251	5.01498	0.0294935	probable glutathione S-transferase GSTU6 [Sorghum bicolor]
Chr3.g08257	4.711	0.0354583	DUF724 domain-containing protein 6-like isoform X4 [Zea mays]
Chr3.g08263	-4.56534	0.0400311	hypothetical protein BAE44_0018452 [Dichanthelium oligosanthes]
Chr3.g08268	-3.69244	0.0415563	PREDICTED: translation initiation factor IF-2-like [Setaria italica]
Chr3.g08272	1.16941	8.02e-07	F-box protein SKIP8 [Dichanthelium oligosanthes]
Chr3.g08309	-4.44498	0.0441179	PREDICTED: vesicle transport v-SNARE 13-like [Setaria italica]
Chr3.g08329	2.5105	3.21e-07	cysteine-rich receptor-like protein kinase 25 [Sorghum bicolor]
Chr3.g08336	1.51937	8.97e-05	PREDICTED: LOW QUALITY PROTEIN: IQ domain-containing protein IQM1 [Setaria italica]
Chr3.g08349	1.08302	0.00520549	unnamed protein product [Triticum aestivum]
Chr3.g08365	4.711	0.0354583	hypothetical protein OsI_02564 [Oryza sativa Indica Group]
Chr3.g08370	5.9126	0.00576807	putative protein kinase superfamily protein isoform X1 [Zea mays]
Chr3.g08376	2.1614	1.76e-24	PREDICTED: putative nuclease HARBI1 [Setaria italica]
Chr3.g08415	4.80681	0.0326198	hypothetical protein SETIT_028968mg [Setaria italica]
Chr3.g08448	1.35059	0.0261926	PREDICTED: uncharacterized protein LOC100824079 [Brachypodium distachyon]
Chr3.g08458	5.55131	0.011274	BnaA02g09190D [Brassica napus]
Chr3.g08467	5.95769	0.00597558	uncharacterized protein LOC8054366 [Sorghum bicolor]
Chr3.g08476	5.55131	0.011274	pentatricopeptide repeat-containing protein At5g55740, chloroplastic [Sorghum bicolor]
Chr3.g08490	-1.23546	0.0266715	PREDICTED: uncharacterized protein LOC101773271 [Setaria italica]
Chr3.g08514	2.34769	0.00454262	hypothetical protein BAE44_0014474 [Dichanthelium oligosanthes]
Chr3.g08516	1.77412	0.0123393	PREDICTED: FBD-associated F-box protein At5g60610-like [Setaria italica]
Chr3.g08568	2.83355	0.00569501	PREDICTED: probable WRKY transcription factor 31 [Setaria italica]
Chr3.g08654	-1.62672	0.00118589	carbonic anhydrase [Zea mays]
Chr3.g08670	6.10648	0.004032	putative auxin efflux carrier component 3a [Dichanthelium oligosanthes]
Chr3.g08676	2.65612	0.0471695	hypothetical protein SETIT_001784mg [Setaria italica]
Chr3.g08678	4.73065	0.0332861	PREDICTED: uncharacterized protein LOC101784998 [Setaria italica]
Chr3.g08696	-1.7741	0.000481034	potassium channel AKT1 isoform X1 [Sorghum bicolor]
Chr3.g08709	-1.39906	0.0109842	phospholipase A1-II 2 [Sorghum bicolor]
Chr3.g08712	-6.65419	0.000624167	triacylglycerol lipase isoform X1 [Zea mays]
Chr3.g08798	1.76313	0.0284676	PREDICTED: lipid phosphate phosphatase 2-like [Brachypodium distachyon]
Chr3.g08812	1.74409	0.00778295	PREDICTED: ras-related protein RABA1f [Setaria italica]
Chr3.g08814	1.5141	4.4e-07	PREDICTED: monothiol glutaredoxin-S9-like [Setaria italica]
Chr3.g08825	1.50532	0.00169824	PREDICTED: uncharacterized protein LOC101761385 isoform X1 [Setaria italica]
Chr3.g08829	1.17677	0.000248388	fiber protein Fb2 [Zea mays]
Chr3.g08851	1.08225	0.00306251	PREDICTED: protein ATAF2-like [Setaria italica]
Chr3.g08902	1.24022	0.00064523	hypothetical protein BAE44_0008182 [Dichanthelium oligosanthes]
Chr3.g08947	-5.25589	0.0175067	PREDICTED: phosphomethylethanolamine N-methyltransferase-like [Setaria italica]
Chr3.g08950	5.7328	0.00780764	Farnesyl pyrophosphate synthetase [Aegilops tauschii]
Chr3.g08966	1.67586	2.27e-05	hypothetical protein SETIT_004003mg, partial [Setaria italica]
Chr3.g08968	1.53628	0.00720975	PREDICTED: mitogen-activated protein kinase kinase kinase A-like [Setaria italica]
Chr3.g08979	5.13328	0.0198787	Salicylate carboxymethyltransferase [Dichanthelium oligosanthes]
Chr3.g08981	2.14591	0.00532825	PREDICTED: bifunctional nuclease-like [Setaria italica]
Chr3.g09004	-1.67265	0.0121159	NA
Chr3.g09007	7.06796	0.000184812	PREDICTED: late embryogenesis abundant protein, group 3-like [Setaria italica]
Chr3.g09049	5.18125	0.0244715	hypothetical protein BAE44_0013069 [Dichanthelium oligosanthes]
Chr3.g09050	4.94531	0.024969	hypothetical protein SETIT_004513mg, partial [Setaria italica]
Chr3.g09060	-2.97577	0.0383489	hypothetical protein SETIT_004464mg [Setaria italica]
Chr3.g09071	2.6485	0.0116532	Type I inositol polyphosphate 5-phosphatase 1 [Zea mays]
Chr3.g09097	5.25799	0.0161984	NA
Chr3.g09113	-1.40861	0.000183002	PREDICTED: ribose-phosphate pyrophosphokinase 3, chloroplastic-like [Setaria italica]
Chr3.g09138	-4.82068	0.0302711	PREDICTED: uncharacterized protein LOC4323923 [Oryza sativa Japonica Group]
Chr3.g09165	5.01498	0.0294935	PREDICTED: anthocyanidin 5,3-O-glucosyltransferase-like [Setaria italica]
Chr3.g09174	-4.44498	0.0441179	PREDICTED: polynucleotide 3'-phosphatase ZDP isoform X1 [Setaria italica]
Chr3.g09185	1.19109	0.0140288	putative dual specificity protein phosphatase DSP8 [Dichanthelium oligosanthes]
Chr3.g09207	3.80591	0.0228251	probable pectinesterase 53 isoform X1 [Sorghum bicolor]
Chr3.g09238	-5.67847	0.0108675	hypothetical protein BAE44_0011800 [Dichanthelium oligosanthes]
Chr3.g09251	4.56683	0.0409382	heat stress transcription factor A-4b [Sorghum bicolor]
Chr3.g09285	1.07809	0.00535992	Callose synthase 12 [Dichanthelium oligosanthes]
Chr3.g09286	-1.52132	0.0284003	hypothetical protein SETIT_003835mg [Setaria italica]
Chr3.g09303	1.36139	0.0214904	Bifunctional riboflavin kinase/FMN phosphatase [Dichanthelium oligosanthes]
Chr3.g09306	1.27426	3.53e-06	NA
Chr3.g09363	1.00445	1.23e-05	probable calcium-binding protein CML41 [Aegilops tauschii subsp. tauschii]
Chr3.g09368	-1.46102	0.000448172	hypothetical protein BAE44_0018573 [Dichanthelium oligosanthes]
Chr3.g09390	4.76868	0.0315671	PREDICTED: protein LURP-one-related 5-like [Setaria italica]
Chr3.g09392	-1.4783	0.014332	PREDICTED: uncharacterized protein At2g39795, mitochondrial [Setaria italica]
Chr3.g09407	4.61115	0.0454111	uncharacterized protein LOC100192611 [Zea mays]
Chr3.g09410	-1.41248	0.0482893	PREDICTED: single-stranded DNA-binding protein, mitochondrial-like [Setaria italica]
Chr3.g09418	2.33059	4.54e-05	PREDICTED: uncharacterized protein LOC101778960 [Setaria italica]
Chr3.g09452	-3.12999	0.028815	PREDICTED: sphingosine kinase 2-like [Setaria italica]
Chr3.g09466	-4.79893	0.0270996	hypothetical protein SETIT_000299mg [Setaria italica]
Chr3.g09470	6.11239	0.00430159	PREDICTED: probable indole-3-acetic acid-amido synthetase GH3.1 [Setaria italica]
Chr3.g09474	-1.26516	0.011427	PREDICTED: uncharacterized protein LOC4327046 [Oryza sativa Japonica Group]
Chr3.g09485	2.06829	0.000491023	disease resistance protein RPS2 [Zea mays]
Chr3.g09498	2.46298	0.00393903	hypothetical protein F775_30418 [Aegilops tauschii]
Chr3.g09507	2.09901	1.8e-11	hypothetical protein OsI_04065 [Oryza sativa Indica Group]
Chr3.g09508	4.87392	0.0332235	NA
Chr3.g09521	1.17606	0.00413935	DNA-3-methyladenine glycosylase [Saccharum hybrid cultivar R570]
Chr3.g09539	1.50485	8.23e-10	PREDICTED: E3 ubiquitin-protein ligase RING1-like [Setaria italica]
Chr3.g09541	-3.31539	0.0376613	uncharacterized protein LOC8071310 [Sorghum bicolor]
Chr3.g09546	6.36399	0.00261674	PREDICTED: probable auxin efflux carrier component 5 [Setaria italica]
Chr3.g09548	-5.40303	0.0146095	Telomere-binding protein 1 [Dichanthelium oligosanthes]
Chr3.g09582	1.1787	0.000398257	F-box protein [Dichanthelium oligosanthes]
Chr3.g09592	-6.41925	0.00163897	Type I inositol polyphosphate 5-phosphatase 10 [Dichanthelium oligosanthes]
Chr3.g09604	-1.32524	0.00796951	stress responsive NAC transcription factor [Aeluropus lagopoides]
Chr3.g09612	-2.98241	0.0138795	hypothetical protein BAE44_0006103 [Dichanthelium oligosanthes]
Chr3.g09615	-1.40351	0.00173335	PREDICTED: protein LURP-one-related 8-like [Setaria italica]
Chr3.g09635	3.21488	0.00047354	probable WRKY transcription factor 64 [Sorghum bicolor]
Chr3.g09637	5.89607	0.00825727	WRKY transcription factor WRKY24 isoform X2 [Sorghum bicolor]
Chr3.g09656	4.74977	0.0321047	hypothetical protein BAE44_0002262 [Dichanthelium oligosanthes]
Chr3.g09722	-1.06015	0.0343441	PREDICTED: putative respiratory burst oxidase homolog protein H [Setaria italica]
Chr3.g09733	1.70855	0.0027521	hypothetical protein SETIT_026860mg [Setaria italica]
Chr3.g09736	4.54557	0.0412597	NA
Chr3.g09780	1.54046	0.0159178	avr9/Cf-9 rapidly elicited protein 137 [Zea mays]
Chr3.g09787	-5.22638	0.0189565	unnamed protein product [Triticum aestivum]
Chr3.g09793	-5.39328	0.0155031	aldo-keto reductase family 4 member C10-like [Aegilops tauschii subsp. tauschii]
Chr3.g09795	-1.08294	0.0199947	PREDICTED: Bowman-Birk type trypsin inhibitor-like [Setaria italica]
Chr3.g09803	1.45475	0.0186881	rop guanine nucleotide exchange factor 7 [Sorghum bicolor]
Chr3.g09806	1.34875	0.00128055	hypothetical protein BAE44_0020925 [Dichanthelium oligosanthes]
Chr3.g09841	1.45646	0.0138706	PREDICTED: uncharacterized protein LOC101760316 [Setaria italica]
Chr3.g09842	-1.65196	0.024726	cytochrome P450 [Echinochloa phyllopogon]
Chr3.g09846	1.04665	0.0494359	nematode resistance protein-like HSPRO1 [Sorghum bicolor]
Chr3.g09847	2.87962	0.0226651	uncharacterized protein LOC100274219 [Zea mays]
Chr3.g09858	4.61115	0.0454111	PREDICTED: GABA transporter 1 [Setaria italica]
Chr3.g09868	1.08518	0.00140023	cytochrome P450 94C1 [Sorghum bicolor]
Chr3.g09895	2.26522	5.33e-06	NAC domain-containing protein 90 [Dichanthelium oligosanthes]
Chr3.g09902	1.52884	0.00723108	PREDICTED: protein YLS9-like [Setaria italica]
Chr3.g09911	5.61079	0.00952376	NA
Chr3.g09986	-3.97093	0.0231653	amino acid permease 8 [Sorghum bicolor]
Chr3.g10001	4.42838	0.00392721	PREDICTED: bidirectional sugar transporter SWEET1a [Setaria italica]
Chr3.g10041	-3.48274	0.0467966	PREDICTED: protein AUXIN-REGULATED GENE INVOLVED IN ORGAN SIZE-like [Setaria italica]
Chr3.g10062	-1.8013	1.11e-05	PREDICTED: linoleate 9S-lipoxygenase 2-like [Setaria italica]
Chr3.g10071	1.97349	0.000488265	cytochrome b561 and DOMON domain-containing protein At3g07570 [Sorghum bicolor]
Chr3.g10085	-1.70932	0.0063205	hypothetical protein OsJ_04406 [Oryza sativa Japonica Group]
Chr3.g10090	6.53804	0.00131891	PREDICTED: uncharacterized protein LOC101756944 [Setaria italica]
Chr3.g10103	5.31641	0.0200574	PREDICTED: galactolipase DONGLE, chloroplastic-like [Setaria italica]
Chr3.g10121	4.87392	0.0332235	PREDICTED: exocyst complex component EXO70A1-like [Setaria italica]
Chr3.g10129	2.10584	0.00011346	PREDICTED: BAG family molecular chaperone regulator 2-like [Setaria italica]
Chr3.g10151	2.44282	0.0137562	PREDICTED: uncharacterized protein LOC101771648 [Setaria italica]
Chr3.g10165	5.4903	0.0115867	rho GDP-dissociation inhibitor 1 [Zea mays]
Chr3.g10167	5.24375	0.016536	hypothetical protein SETIT_004289mg [Setaria italica]
Chr3.g10176	1.10741	0.027874	PREDICTED: probable UDP-N-acetylglucosamine--peptide N-acetylglucosaminyltransferase SEC isoform X1 [Brachypodium distachyon]
Chr3.g10275	1.14187	0.00139893	Protein LURP-one-related 11 [Dichanthelium oligosanthes]
Chr3.g10314	-4.82068	0.0302711	Photosystem II reaction center PSB28 protein, chloroplastic [Dichanthelium oligosanthes]
Chr3.g10319	-6.02233	0.00694318	PREDICTED: calcium-transporting ATPase 3, plasma membrane-type [Setaria italica]
Chr3.g10332	4.68991	0.0405202	PREDICTED: uncharacterized WD repeat-containing protein all2124 [Setaria italica]
Chr3.g10411	-1.67384	0.0247148	hypothetical protein SETIT_000377mg [Setaria italica]
Chr3.g10416	6.79386	0.000496518	chlorophyllide a oxygenase, chloroplastic [Sorghum bicolor]
Chr3.g10432	1.49514	0.0156765	hypothetical protein BAE44_0018336 [Dichanthelium oligosanthes]
Chr3.g10443	-2.32138	0.0405466	hypothetical protein SORBI_3003G439800 [Sorghum bicolor]
Chr4.g10499	2.04374	0.00702286	uncharacterized protein LOC100285335 [Zea mays]
Chr4.g10532	-1.43506	1e-06	isoflavone reductase homolog IRL-like [Zea mays]
Chr4.g10587	4.00776	0.0141823	uncharacterized protein LOC8081371 [Sorghum bicolor]
Chr4.g10630	-1.4525	0.0486436	PREDICTED: uncharacterized protein LOC100843449 [Brachypodium distachyon]
Chr4.g10635	-1.79642	0.00493538	PREDICTED: ABC transporter D family member 2, chloroplastic [Setaria italica]
Chr4.g10678	4.9623	0.0247873	CCR4-NOT transcription complex subunit 4 [Dichanthelium oligosanthes]
Chr4.g10706	1.25812	0.00138473	B-box zinc finger protein 22 [Dichanthelium oligosanthes]
Chr4.g10728	1.23304	0.00147755	PREDICTED: transcription factor MYB86 [Setaria italica]
Chr4.g10732	-1.35832	4.14e-10	Germin-like protein 1-1 [Dichanthelium oligosanthes]
Chr4.g10768	1.88714	1.17e-05	chaperone protein dnaJ 72 [Sorghum bicolor]
Chr4.g10784	4.61115	0.0454111	NA
Chr4.g10791	-1.02445	0.00259335	disulfide oxidoreductase/ monooxygenase/ oxidoreductase [Zea mays]
Chr4.g10809	1.06406	5.67e-08	Cationic peroxidase 2, partial [Dichanthelium oligosanthes]
Chr4.g10830	1.36647	0.00632486	hypothetical protein SORBI_3003G124100 [Sorghum bicolor]
Chr4.g10849	1.25502	0.000926869	PREDICTED: peroxidase 9-like [Setaria italica]
Chr4.g10860	-4.44498	0.0441179	hypothetical protein BAE44_0000939 [Dichanthelium oligosanthes]
Chr4.g10868	1.97415	0.0092071	uncharacterized protein LOC100273961 [Zea mays]
Chr4.g10881	2.90253	0.00366264	hypothetical protein BRADI_2g09200 [Brachypodium distachyon]
Chr4.g10897	-4.51714	0.0362737	hypothetical protein SETIT_004078mg [Setaria italica]
Chr4.g10899	-1.24242	0.000312856	putative LRR receptor-like serine/threonine-protein kinase [Dichanthelium oligosanthes]
Chr4.g10932	5.11783	0.0198595	uncharacterized protein LOC110433890 [Sorghum bicolor]
Chr4.g10952	-5.22638	0.0189565	uncharacterized protein LOC100217259 [Zea mays]
Chr4.g10986	4.12644	0.00969507	retrotransposon protein, putative, unclassified [Oryza sativa Japonica Group]
Chr4.g11019	-5.25589	0.0175067	Transcription factor bHLH83 [Dichanthelium oligosanthes]
Chr4.g11036	-1.14429	0.0290679	PREDICTED: glycerophosphodiester phosphodiesterase protein kinase domain-containing GDPDL2-like [Setaria italica]
Chr4.g11043	-1.32406	0.00103394	hypothetical protein BAE44_0001891 [Dichanthelium oligosanthes]
Chr4.g11058	1.7915	0.00409511	Leucine--tRNA ligase chloroplastic/mitochondrial [Zea mays]
Chr4.g11070	1.39246	0.0204575	PREDICTED: uncharacterized protein LOC101772564 [Setaria italica]
Chr4.g11072	1.28076	8.58e-05	PREDICTED: uncharacterized protein LOC101772166 [Setaria italica]
Chr4.g11115	-1.15551	0.00778024	uncharacterized protein LOC110433940 [Sorghum bicolor]
Chr4.g11127	-1.45067	0.00149569	PREDICTED: Bowman-Birk type wound-induced proteinase inhibitor WIP1-like isoform X2 [Brachypodium distachyon]
Chr4.g11129	-2.14748	0.00212624	PREDICTED: Bowman-Birk type wound-induced proteinase inhibitor WIP1-like [Setaria italica]
Chr4.g11130	-6.27319	0.00280694	Receptor-like protein 12 [Dichanthelium oligosanthes]
Chr4.g11146	3.14628	2.38e-31	hypothetical protein SORBI_3003G083200 [Sorghum bicolor]
Chr4.g11147	-2.81287	0.0497052	PREDICTED: uncharacterized protein LOC101779359 isoform X2 [Setaria italica]
Chr4.g11149	1.31082	0.0135146	PREDICTED: probable calcium-binding protein CML16 [Oryza sativa Japonica Group]
Chr4.g11176	-6.83265	0.000323231	putative AP2/ERF and B3 domain-containing protein [Dichanthelium oligosanthes]
Chr4.g11177	-1.05113	4.4e-08	PREDICTED: AP2/ERF and B3 domain-containing protein Os01g0141000-like [Setaria italica]
Chr4.g11299	5.08674	0.0207685	hypothetical protein BAE44_0024844 [Dichanthelium oligosanthes]
Chr4.g11313	4.74977	0.0321047	PREDICTED: uncharacterized protein LOC101784738 [Setaria italica]
Chr4.g11320	1.67089	0.0278938	PREDICTED: uncharacterized protein LOC101753820 [Setaria italica]
Chr4.g11325	2.49425	0.0458184	PREDICTED: 4-alpha-glucanotransferase DPE2-like [Setaria italica]
Chr4.g11353	-1.93	0.00093735	PREDICTED: uncharacterized protein LOC101767069 isoform X1 [Setaria italica]
Chr4.g11373	-1.34697	0.00988933	protein kinase PINOID 2 [Sorghum bicolor]
Chr4.g11382	-3.48732	0.0199909	UDP-glycosyltransferase 73C1 [Dichanthelium oligosanthes]
Chr4.g11393	2.85399	0.0149625	PREDICTED: G-type lectin S-receptor-like serine/threonine-protein kinase RLK1 [Setaria italica]
Chr4.g11424	-1.20516	0.0470688	hypothetical protein BAE44_0002534 [Dichanthelium oligosanthes]
Chr4.g11434	5.03702	0.0277078	nuclear transcription factor Y subunit C-2 [Sorghum bicolor]
Chr4.g11450	1.75929	1.14e-10	probable WRKY transcription factor 72 [Sorghum bicolor]
Chr4.g11456	1.94556	0.0172603	protein ANTAGONIST OF LIKE HETEROCHROMATIN PROTEIN 1 [Sorghum bicolor]
Chr4.g11492	1.52146	0.000314337	uncharacterized protein LOC8082839 [Sorghum bicolor]
Chr4.g11501	-1.84268	1.48e-05	PREDICTED: putative transcription factor bHLH041 isoform X1 [Setaria italica]
Chr4.g11522	-1.31776	0.00217338	PREDICTED: protoporphyrinogen oxidase, chloroplastic [Setaria italica]
Chr4.g11552	1.03417	4.73e-05	uncharacterized protein LOC100273199 [Zea mays]
Chr4.g11563	-1.04387	0.0227929	uncharacterized protein LOC100501344 [Zea mays]
Chr4.g11589	-1.46683	0.032319	sodium transporter HKT1;5 [Phragmites australis]
Chr4.g11607	-4.26661	0.0184208	Cytochrome P450 76C4 [Triticum urartu]
Chr4.g11621	4.01494	0.0144551	hypothetical protein BRADI_2g12240 [Brachypodium distachyon]
Chr4.g11649	-4.69446	0.0336382	bidirectional sugar transporter SWEET17 [Sorghum bicolor]
Chr4.g11657	5.7221	0.00793319	UDP-glycosyltransferase 82A1 [Sorghum bicolor]
Chr4.g11699	1.10288	0.0340878	uncharacterized protein LOC8086337 [Sorghum bicolor]
Chr4.g11703	1.79907	0.00681049	PREDICTED: dual specificity protein phosphatase PHS1-like isoform X1 [Setaria italica]
Chr4.g11745	3.8086	0.0243147	PREDICTED: glutaredoxin-C1 [Setaria italica]
Chr4.g11766	-3.35193	0.00183549	NA
Chr4.g11793	-1.68974	0.0231193	hypothetical protein SETIT_004022mg [Setaria italica]
Chr4.g11816	4.99669	0.0261288	retrotransposon protein, putative, unclassified [Oryza sativa Japonica Group]
Chr4.g11840	-5.91655	0.00798753	RecName: Full=Luminal-binding protein 3; Short=BiP 3; AltName: Full=78 kDa glucose-regulated protein homolog 3; Short=GRP-78-3
Chr4.g11846	1.60678	0.027078	Methylsterol monooxygenase 1-2 [Zea mays]
Chr4.g11878	1.4337	0.0305179	hypothetical protein OsI_02286 [Oryza sativa Indica Group]
Chr4.g11885	-5.65224	0.00813042	hypothetical protein OsI_02304 [Oryza sativa Indica Group]
Chr4.g11901	1.14433	0.0492392	PREDICTED: WAT1-related protein At5g64700-like [Brachypodium distachyon]
Chr4.g11915	1.10297	0.0261421	peptide deformylase 1A, chloroplastic [Sorghum bicolor]
Chr4.g11936	-1.19136	0.00866318	polygalacturonase At1g48100 [Sorghum bicolor]
Chr4.g11938	-5.8938	0.00571535	delta(8)-fatty-acid desaturase 2 [Sorghum bicolor]
Chr4.g11942	-1.06191	0.0386832	cysteine-rich receptor-like protein kinase 2 [Sorghum bicolor]
Chr4.g11990	1.16445	0.000870568	IQ domain-containing protein IQM1 [Dichanthelium oligosanthes]
Chr4.g12028	2.02851	1.57e-07	PREDICTED: putative nuclease HARBI1 [Setaria italica]
Chr4.g12042	4.61115	0.0454111	uncharacterized protein LOC110433388 [Sorghum bicolor]
Chr4.g12076	-6.37267	0.00284811	aldehyde dehydrogenase3 [Zea mays]
Chr4.g12081	1.86742	0.033839	unknown [Zea mays]
Chr4.g12104	7.69688	3.75e-06	hypothetical protein BAE44_0014474 [Dichanthelium oligosanthes]
Chr4.g12140	1.73552	0.00380033	hypothetical protein BAE44_0003175 [Dichanthelium oligosanthes]
Chr4.g12150	-1.34043	1.95e-13	uncharacterized protein LOC100384044 isoform X2 [Zea mays]
Chr4.g12164	4.89305	0.0286659	hypothetical protein BAE44_0018126 [Dichanthelium oligosanthes]
Chr4.g12179	4.61115	0.0454111	uncharacterized protein LOC100383098 [Zea mays]
Chr4.g12242	1.4475	0.00183539	WRKY transcription factor 22 [Dichanthelium oligosanthes]
Chr4.g12251	1.19539	0.0298369	PREDICTED: cytochrome P450 72A13 isoform X1 [Oryza sativa Japonica Group]
Chr4.g12255	5.1646	0.021339	PREDICTED: cytochrome P450 CYP72A219-like [Setaria italica]
Chr4.g12259	1.4145	4.37e-05	cytochrome P450 72A14 [Sorghum bicolor]
Chr4.g12276	5.05452	0.0235953	uncharacterized protein LOC109739752 [Aegilops tauschii subsp. tauschii]
Chr4.g12297	1.34392	0.0418961	PREDICTED: scopoletin glucosyltransferase-like [Setaria italica]
Chr4.g12300	-5.34754	0.0118777	PREDICTED: cinnamoyl-CoA reductase 2 [Setaria italica]
Chr4.g12313	1.38729	0.0405296	serine/threonine-protein kinase STY8 [Sorghum bicolor]
Chr4.g12321	-4.56534	0.0400311	unknown [Zea mays]
Chr4.g12331	4.8271	0.0361906	hypothetical protein BAE44_0019695 [Dichanthelium oligosanthes]
Chr4.g12336	3.99176	0.0153104	predicted protein [Hordeum vulgare subsp. vulgare]
Chr4.g12356	4.54557	0.0412597	putative receptor-like protein kinase, partial [Dichanthelium oligosanthes]
Chr4.g12357	4.87392	0.0332235	putative receptor-like protein kinase, partial [Dichanthelium oligosanthes]
Chr4.g12400	5.33036	0.0206075	probable WRKY transcription factor 41 [Sorghum bicolor]
Chr4.g12424	-1.2408	0.0081274	Sphinganine C4-monooxygenase 2 [Dichanthelium oligosanthes]
Chr4.g12438	1.12806	0.0170812	P-loop containing nucleoside triphosphate hydrolase superfamily protein [Zea mays]
Chr4.g12445	1.19864	0.000329568	PREDICTED: ras-related protein RABA1f [Setaria italica]
Chr4.g12448	1.60592	0.0242671	peroxidase 19 [Sorghum bicolor]
Chr4.g12462	3.55471	0.0129141	PREDICTED: lipid phosphate phosphatase 2-like [Oryza brachyantha]
Chr4.g12484	1.06341	0.0183866	fiber protein Fb2 [Zea mays]
Chr4.g12515	2.39333	0.0291399	uncharacterized protein LOC8061856 [Sorghum bicolor]
Chr4.g12536	5.33036	0.0206075	PREDICTED: O-acyltransferase WSD1-like [Setaria italica]
Chr4.g12537	-2.41278	3.94e-07	PREDICTED: long chain acyl-CoA synthetase 4-like [Setaria italica]
Chr4.g12548	1.74578	0.0295934	hypothetical protein BAE44_0016552 [Dichanthelium oligosanthes]
Chr4.g12549	1.00448	0.0325827	uncharacterized protein LOC8063069 [Sorghum bicolor]
Chr4.g12586	-1.15482	0.0150598	putative glutathione S-transferase GSTU6 [Dichanthelium oligosanthes]
Chr4.g12615	4.94531	0.024969	ABC transporter B family member 4 [Aegilops tauschii]
Chr4.g12635	5.7221	0.00793319	PREDICTED: myb-related protein Hv33-like [Oryza brachyantha]
Chr4.g12647	3.15421	0.0357777	PREDICTED: chloride channel protein CLC-e [Setaria italica]
Chr4.g12650	7.28065	6.31e-05	PREDICTED: late embryogenesis abundant protein, group 3-like [Setaria italica]
Chr4.g12658	1.69122	0.00177063	jacalin-related lectin 19 isoform X2 [Sorghum bicolor]
Chr4.g12686	-4.56534	0.0400311	probable leucine-rich repeat receptor-like protein kinase At1g68400 [Zea mays]
Chr4.g12710	1.02421	0.000449527	Myosin family protein with Dil domain [Zea mays]
Chr4.g12712	1.55782	4.1e-10	PREDICTED: uncharacterized protein LOC4325944 [Oryza sativa Japonica Group]
Chr4.g12726	1.19105	0.030051	PREDICTED: probable choline kinase 2 isoform X2 [Setaria italica]
Chr4.g12738	4.68991	0.0405202	NA
Chr4.g12740	-5.67847	0.0108675	Argininosuccinate lyase chloroplastic [Zea mays]
Chr4.g12760	5.527	0.0109707	hypothetical protein BAE44_0024076 [Dichanthelium oligosanthes]
Chr4.g12761	-1.75607	0.0265764	PREDICTED: uncharacterized protein LOC101778022 [Setaria italica]
Chr4.g12789	-4.73547	0.00197768	hypothetical protein BAE44_0021375 [Dichanthelium oligosanthes]
Chr4.g12798	1.47607	5.54e-05	putative WRKY transcription factor 65 [Dichanthelium oligosanthes]
Chr4.g12802	6.27781	0.0028293	predicted protein [Hordeum vulgare subsp. vulgare]
Chr4.g12828	-1.96381	0.0454953	hypothetical protein SORBI_3003G288800 [Sorghum bicolor]
Chr4.g12839	1.11156	0.00252766	putative dual specificity protein phosphatase DSP8 [Dichanthelium oligosanthes]
Chr4.g12843	5.62224	0.00931173	RecName: Full=Profilin; AltName: Full=Pollen allergen Cyn d 12; AltName: Allergen=Cyn d 12
Chr4.g12895	-1.62378	0.000519749	50S ribosomal protein L13, chloroplastic [Dichanthelium oligosanthes]
Chr4.g12960	-2.58838	0.0205957	hypothetical protein OsI_03809 [Oryza sativa Indica Group]
Chr4.g12967	5.24375	0.016536	rop guanine nucleotide exchange factor 9 [Zea mays]
Chr4.g12987	-1.98609	0.0259066	PREDICTED: protein CHLORORESPIRATORY REDUCTION 7, chloroplastic [Setaria italica]
Chr4.g13021	1.08022	0.0156248	uncharacterized protein LOC8079259 [Sorghum bicolor]
Chr4.g13028	1.03759	0.00575242	PREDICTED: uncharacterized protein LOC101761506 [Setaria italica]
Chr4.g13051	4.91089	0.0266955	PREDICTED: beta-glucuronosyltransferase GlcAT14A [Setaria italica]
Chr4.g13061	2.51475	0.000566902	PREDICTED: transcription factor bHLH92-like [Setaria italica]
Chr4.g13121	3.04785	0.00671977	PREDICTED: uncharacterized protein LOC4325858 isoform X1 [Oryza sativa Japonica Group]
Chr4.g13132	5.45205	0.014268	PREDICTED: polyphenol oxidase I, chloroplastic-like [Brachypodium distachyon]
Chr4.g13134	3.15835	0.000336717	PREDICTED: uncharacterized protein LOC4324132 [Oryza sativa Japonica Group]
Chr4.g13175	-1.06831	0.0341061	PREDICTED: DNA-(apurinic or apyrimidinic site) lyase, chloroplastic-like isoform X1 [Setaria italica]
Chr4.g13194	1.1402	0.0226797	PREDICTED: cytochrome P450 94B3-like [Setaria italica]
Chr4.g13214	5.74346	0.00776298	calcium-dependent protein kinase 2 [Zea mays]
Chr4.g13237	-4.82068	0.0302711	non-specific lipid transfer protein GPI-anchored 2 [Sorghum bicolor]
Chr4.g13259	1.41015	0.0170015	hypothetical protein BAE44_0018322 [Dichanthelium oligosanthes]
Chr4.g13272	-2.2255	3.06e-05	cinnamate 4-hydroxylase 2 [Miscanthus x giganteus]
Chr4.g13275	2.93552	0.000810691	WRKY DNA binding domain containing protein [Zea mays]
Chr4.g13319	5.77539	0.00818951	PREDICTED: gamma-interferon-inducible lysosomal thiol reductase-like isoform X1 [Setaria italica]
Chr4.g13336	5.98554	0.0051504	PREDICTED: uncharacterized protein LOC101758812 [Setaria italica]
Chr4.g13350	1.0015	0.0492673	PREDICTED: uncharacterized protein At4g08330, chloroplastic-like [Setaria italica]
Chr4.g13351	1.13926	0.0176506	Serine carboxypeptidase-like 27 [Zea mays]
Chr4.g13355	1.35635	0.00912544	hypothetical protein SETIT_0003272mg, partial [Setaria italica]
Chr4.g13385	-2.56937	0.00278475	unnamed protein product [Triticum aestivum]
Chr4.g13393	1.41344	0.00497881	PREDICTED: heat shock 70 kDa protein [Setaria italica]
Chr4.g13417	1.70246	5.47e-05	avr9/Cf-9 rapidly elicited protein 137 [Zea mays]
Chr4.g13420	1.34303	1.34e-06	PREDICTED: protein HESO1-like isoform X1 [Setaria italica]
Chr4.g13442	1.02116	0.00567496	hypothetical protein BAE44_0020925 [Dichanthelium oligosanthes]
Chr4.g13450	-4.56534	0.0400311	heme-binding-like protein At3g10130, chloroplastic [Sorghum bicolor]
Chr4.g13471	-1.23448	2.99e-07	PREDICTED: uncharacterized acetyltransferase At3g50280-like [Setaria italica]
Chr4.g13479	1.4383	0.0175662	nematode resistance protein-like HSPRO1 [Sorghum bicolor]
Chr4.g13490	-1.26272	0.0311264	GABA transporter 1 [Dichanthelium oligosanthes]
Chr4.g13492	4.68991	0.0405202	nucleobase-ascorbate transporter 12 [Sorghum bicolor]
Chr4.g13523	-5.39328	0.0155031	PREDICTED: uncharacterized protein LOC101777882 [Setaria italica]
Chr4.g13526	2.32471	0.00386936	NAC domain-containing protein 90 [Dichanthelium oligosanthes]
Chr4.g13532	1.49322	0.0495646	uncharacterized protein LOC109743890 [Aegilops tauschii subsp. tauschii]
Chr4.g13588	-5.39328	0.0155031	Protein STRICTOSIDINE SYNTHASE-LIKE 10 [Dichanthelium oligosanthes]
Chr4.g13606	-1.58764	0.0354959	PREDICTED: uncharacterized protein LOC101781913 [Setaria italica]
Chr4.g13629	1.47187	0.03574	PREDICTED: bidirectional sugar transporter SWEET1a [Brachypodium distachyon]
Chr4.g13678	4.91089	0.0266955	PREDICTED: TPR repeat-containing protein ZIP4 [Setaria italica]
Chr4.g13680	-1.39855	0.0219595	putative alcohol dehydrogenase superfamily protein precursor [Zea mays]
Chr4.g13683	3.65282	0.00986289	PREDICTED: serine/threonine-protein kinase STY8-like isoform X2 [Setaria italica]
Chr4.g13684	1.9316	0.0417143	PREDICTED: BTB/POZ and TAZ domain-containing protein 3 [Setaria italica]
Chr4.g13694	1.64163	1.4e-05	cytochrome b561 and DOMON domain-containing protein At3g07570 [Sorghum bicolor]
Chr4.g13695	1.70863	0.002587	cytochrome b561 and DOMON domain-containing protein At3g07570 [Sorghum bicolor]
Chr4.g13802	5.18349	0.0234351	hypothetical protein BAE44_0022662 [Dichanthelium oligosanthes]
Chr4.g13803	-1.15796	0.00713302	PREDICTED: uncharacterized protein LOC101779626 isoform X2 [Setaria italica]
Chr4.g13831	4.73065	0.0332861	uncharacterized protein LOC8059361 [Sorghum bicolor]
Chr4.g13837	1.40636	4.84e-05	PREDICTED: E3 ubiquitin-protein ligase RNF4 [Setaria italica]
Chr4.g13845	3.92075	7.1e-05	uncharacterized protein LOC8059367 [Sorghum bicolor]
Chr4.g13924	1.44196	0.00657631	PREDICTED: protein LURP-one-related 11-like [Setaria italica]
Chr4.g13980	5.01498	0.0294935	PREDICTED: amino-acid permease BAT1 homolog [Setaria italica]
Chr4.g13983	4.02466	0.00228266	hypothetical protein SORBI_3009G201400 [Sorghum bicolor]
Chr4.g14007	-5.44666	0.0100442	PREDICTED: TMV resistance protein N-like [Brachypodium distachyon]
Chr4.g14028	-1.04238	0.00842561	hypothetical protein OsI_05255 [Oryza sativa Indica Group]
Chr4.g14060	-1.0283	2.79e-09	40S ribosomal protein S10-2, partial [Dichanthelium oligosanthes]
Chr4.g14105	-2.22303	3.9e-05	zinc transporter 1 [Sorghum bicolor]
Chr4.g14106	-5.01833	0.0207086	uncharacterized protein LOC109738793 [Aegilops tauschii subsp. tauschii]
Chr5.g14140	-5.39328	0.0155031	Protein TORNADO 2 [Dichanthelium oligosanthes]
Chr5.g14158	1.63751	6.71e-07	Cortical cell-delineating protein [Dichanthelium oligosanthes]
Chr5.g14206	4.68991	0.0405202	hypothetical protein BAE44_0014850 [Dichanthelium oligosanthes]
Chr5.g14230	-1.66248	1.13e-11	hypothetical protein BAE44_0009124 [Dichanthelium oligosanthes]
Chr5.g14245	5.31509	0.0177092	Protein HOTHEAD [Dichanthelium oligosanthes]
Chr5.g14271	1.57227	2.99e-13	Protein DOWNY MILDEW RESISTANCE 6 [Dichanthelium oligosanthes]
Chr5.g14302	-4.82068	0.0302711	DNA binding protein precursor [Zea mays]
Chr5.g14305	1.16974	0.00953362	PREDICTED: uncharacterized protein LOC101761619 [Setaria italica]
Chr5.g14351	-5.09197	0.021314	hypothetical protein BAE44_0009725 [Dichanthelium oligosanthes]
Chr5.g14368	1.16517	0.0122139	PREDICTED: transcription factor bHLH61-like [Setaria italica]
Chr5.g14387	-2.01474	0.00997986	NA
Chr5.g14389	-1.28546	0.0105435	hypothetical protein BAE44_0011763, partial [Dichanthelium oligosanthes]
Chr5.g14415	4.54557	0.0412597	hypothetical protein SETIT_039976mg [Setaria italica]
Chr5.g14429	2.75449	0.0320266	PREDICTED: dirigent protein 16 [Setaria italica]
Chr5.g14456	6.34662	0.00199697	LOB domain-containing protein 17 [Dichanthelium oligosanthes]
Chr5.g14461	1.19439	0.0142322	PREDICTED: RING-H2 finger protein ATL16-like [Setaria italica]
Chr5.g14471	1.85974	0.000885391	PREDICTED: uncharacterized protein LOC101783232 [Setaria italica]
Chr5.g14499	-2.1014	0.00474729	Subtilisin-like protease SBT3.18 [Dichanthelium oligosanthes]
Chr5.g14517	3.49733	0.0146542	hypothetical protein BAE44_0022009 [Dichanthelium oligosanthes]
Chr5.g14518	-1.5558	0.00199452	PREDICTED: EPIDERMAL PATTERNING FACTOR-like protein 4 [Setaria italica]
Chr5.g14574	1.88103	0.0176446	uncharacterized protein LOC100274922 [Zea mays]
Chr5.g14591	-5.0377	0.023653	hypothetical protein BAE44_0010716 [Dichanthelium oligosanthes]
Chr5.g14607	-2.78748	0.024628	AP2 domain containing protein, expressed [Oryza sativa Japonica Group]
Chr5.g14618	2.68399	0.0402803	PREDICTED: 2-hydroxymuconate semialdehyde hydrolase-like [Setaria italica]
Chr5.g14619	5.75141	0.0117659	PREDICTED: 4,5:9,10-diseco-3-hydroxy-5,9,17-trioxoandrosta-1(10),2-diene-4-oate hydrolase-like [Oryza brachyantha]
Chr5.g14636	1.02691	0.00640294	PREDICTED: protein TIFY 10A-like [Setaria italica]
Chr5.g14650	2.12782	3.12e-05	PREDICTED: uncharacterized protein LOC101772550 [Setaria italica]
Chr5.g14653	1.58233	0.0230145	PREDICTED: ATPase 10, plasma membrane-type [Setaria italica]
Chr5.g14666	4.94531	0.024969	tryptamine benzoyltransferase 1 [Zea mays]
Chr5.g14668	-5.39992	6.97e-05	tryptamine benzoyltransferase 1 [Zea mays]
Chr5.g14670	-3.82421	1.71e-07	PREDICTED: tyrosine decarboxylase 1-like [Setaria italica]
Chr5.g14685	2.23312	0.0161482	E3 ubiquitin-protein ligase [Dichanthelium oligosanthes]
Chr5.g14717	4.56683	0.0409382	PREDICTED: uncharacterized protein LOC101763533 [Setaria italica]
Chr5.g14725	3.8964	0.00378733	N-acetyltransferase 9-like protein [Dichanthelium oligosanthes]
Chr5.g14728	4.58838	0.0417087	PREDICTED: aminotransferase ALD1 homolog [Setaria italica]
Chr5.g14757	-4.44498	0.0441179	PREDICTED: heptahelical transmembrane protein 4-like [Setaria italica]
Chr5.g14799	1.23558	0.00010237	putative protein phosphatase 2C 29 [Dichanthelium oligosanthes]
Chr5.g14821	1.48049	0.0410174	uncharacterized protein LOC100382106 [Zea mays]
Chr5.g14826	1.43009	0.0390953	PREDICTED: uncharacterized protein At3g61260-like isoform X3 [Setaria italica]
Chr5.g14832	1.28634	2.29e-05	UDP-glucose 6-dehydrogenase 4 [Sorghum bicolor]
Chr5.g14836	-4.56534	0.0400311	B3 domain-containing protein [Dichanthelium oligosanthes]
Chr5.g14906	1.19517	0.0079207	PREDICTED: glutamine synthetase root isozyme 5 [Setaria italica]
Chr5.g14913	5.24375	0.016536	Major facilitator superfamily protein [Zea mays]
Chr5.g14932	-2.3245	0.00391447	Non-symbiotic hemoglobin [Dichanthelium oligosanthes]
Chr5.g14959	5.01498	0.0294935	Uncharacterized protein BAE44_0004859 [Dichanthelium oligosanthes]
Chr5.g14960	-1.24647	0.0157542	PREDICTED: probable receptor-like serine/threonine-protein kinase At4g34500 [Oryza brachyantha]
Chr5.g14974	1.74999	0.00586272	peroxidase A2 isoform X2 [Zea mays]
Chr5.g14984	4.36721	0.00573607	PREDICTED: glutamate decarboxylase 1-like isoform X2 [Setaria italica]
Chr5.g15034	1.28299	0.0412437	uncharacterized protein LOC103639369 [Zea mays]
Chr5.g15060	1.53183	0.00168537	PREDICTED: uncharacterized protein LOC101760823 [Setaria italica]
Chr5.g15064	-2.37334	0.0349156	PREDICTED: protein SPA, chloroplastic [Oryza sativa Japonica Group]
Chr5.g15068	-5.0377	0.023653	Calcium-dependent lipid-binding (CaLB domain) family protein [Zea mays]
Chr5.g15071	1.61113	0.000209587	PREDICTED: probable carboxylesterase 8 [Setaria italica]
Chr5.g15075	-1.92456	0.00469843	serine/threonine-protein kinase WAG1 [Zea mays]
Chr5.g15106	1.59201	1.58e-06	probable carboxylesterase 6 [Sorghum bicolor]
Chr5.g15119	1.29201	0.0477678	PREDICTED: probable phospholipase A2 homolog 2 [Setaria italica]
Chr5.g15158	4.97936	0.0250801	PREDICTED: 17.9 kDa class I heat shock protein-like [Setaria italica]
Chr5.g15176	1.67915	0.0104263	uncharacterized protein LOC8084943 [Sorghum bicolor]
Chr5.g15188	1.44467	0.00845605	uncharacterized protein LOC100273259 isoform X1 [Zea mays]
Chr5.g15201	5.33036	0.0206075	NA
Chr5.g15209	1.73137	0.0479187	PREDICTED: trifunctional UDP-glucose 4,6-dehydratase/UDP-4-keto-6-deoxy-D-glucose 3,5-epimerase/UDP-4-keto-L-rhamnose-reductase RHM1 isoform X1 [Oryza sativa Japonica Group]
Chr5.g15216	4.9623	0.0247873	hypothetical protein SETIT_039675mg [Setaria italica]
Chr5.g15225	1.29706	0.00569438	PREDICTED: uncharacterized protein LOC101775534 [Setaria italica]
Chr5.g15237	2.52877	0.0299286	receptor-like protein kinase HERK 1 [Sorghum bicolor]
Chr5.g15260	1.21028	4.28e-07	PREDICTED: two-component response regulator-like PRR73 isoform X1 [Setaria italica]
Chr5.g15266	1.95542	0.00239948	mitogen-activated protein kinase 5 [Sorghum bicolor]
Chr5.g15297	3.18795	0.00325836	PREDICTED: uncharacterized protein LOC101783243 [Setaria italica]
Chr5.g15298	4.61115	0.0454111	PREDICTED: protein PMR5-like [Setaria italica]
Chr5.g15305	1.41792	0.0200344	PREDICTED: probable protein phosphatase 2C 32 [Brachypodium distachyon]
Chr5.g15317	3.75552	0.000255508	PREDICTED: probable inactive receptor-like protein kinase At3g56050 isoform X1 [Setaria italica]
Chr5.g15325	-2.11575	0.024349	mitochondrial import inner membrane translocase subunit tim22 [Zea mays]
Chr5.g15337	5.21471	0.0180953	uncharacterized protein LOC8081114 [Sorghum bicolor]
Chr5.g15349	-1.23414	0.00365912	PR10 [Saccharum arundinaceum]
Chr5.g15350	-2.69302	7.46e-13	PREDICTED: pathogenesis-related protein 1-like [Setaria italica]
Chr5.g15355	1.5706	0.011484	COBRA-like protein 7 [Sorghum bicolor]
Chr5.g15364	4.58697	0.00245486	hypothetical protein BAE44_0003443 [Dichanthelium oligosanthes]
Chr5.g15382	1.74684	0.0397124	probable glycosyltransferase 4 [Sorghum bicolor]
Chr5.g15411	-4.56534	0.0400311	PREDICTED: GDSL esterase/lipase At4g16230 [Setaria italica]
Chr5.g15416	1.72419	0.000322038	predicted protein [Hordeum vulgare subsp. vulgare]
Chr5.g15435	1.25686	0.00577487	Transcription factor MYB108 [Dichanthelium oligosanthes]
Chr5.g15456	2.13315	0.0278113	hypothetical protein BAE44_0017776 [Dichanthelium oligosanthes]
Chr5.g15463	-4.82068	0.0302711	NA
Chr5.g15469	-1.1907	0.0484177	hypothetical protein SETIT_039763mg [Setaria italica]
Chr5.g15491	1.5772	0.0430344	protein binding protein [Zea mays]
Chr5.g15499	1.43972	0.00164428	U11/U12 small nuclear ribonucleoprotein 65 kDa protein [Sorghum bicolor]
Chr5.g15540	4.8271	0.0361906	hypothetical protein BAE44_0025162 [Dichanthelium oligosanthes]
Chr5.g15541	2.794	0.023112	PREDICTED: probable WRKY transcription factor 70 isoform X2 [Setaria italica]
Chr5.g15548	-1.10685	0.000409385	PREDICTED: macro domain-containing protein VPA0103 [Setaria italica]
Chr5.g15603	-4.69446	0.0336382	PREDICTED: bidirectional sugar transporter SWEET12-like [Setaria italica]
Chr5.g15614	1.43488	0.0427359	hypothetical protein SETIT_034947mg [Setaria italica]
Chr5.g15699	-1.08693	0.0301151	heat stress transcription factor B-4d [Sorghum bicolor]
Chr5.g15707	1.28037	0.000536518	PREDICTED: peroxidase 2-like [Setaria italica]
Chr5.g15722	4.91089	0.0266955	heavy metal-associated isoprenylated plant protein 39-like isoform X1 [Zea mays]
Chr5.g15730	5.18125	0.0244715	PREDICTED: probable polyamine transporter At3g13620 [Setaria italica]
Chr5.g15745	-1.96152	0.034604	hypothetical protein BAE44_0021936 [Dichanthelium oligosanthes]
Chr5.g15762	1.00408	0.0195771	lysosomal protective protein isoform X1 [Zea mays]
Chr5.g15777	-1.19393	3.23e-06	Phospho-2-dehydro-3-deoxyheptonate aldolase 1, chloroplastic [Dichanthelium oligosanthes]
Chr5.g15810	1.87106	0.0113093	E3 ubiquitin-protein ligase EL5 [Zea mays]
Chr5.g15811	5.71132	0.00814656	putative pectinesterase/pectinesterase inhibitor 13 [Dichanthelium oligosanthes]
Chr5.g15821	1.89119	0.0162599	PREDICTED: protein GOS9 [Oryza sativa Japonica Group]
Chr5.g15859	1.67513	0.0273273	uncharacterized protein LOC109755224 [Aegilops tauschii subsp. tauschii]
Chr5.g15874	1.95741	0.0429244	PREDICTED: iron-sulfur assembly protein IscA-like 2, mitochondrial [Setaria italica]
Chr5.g15877	5.89607	0.00825727	PREDICTED: cytochrome P450 78A5-like [Setaria italica]
Chr5.g15903	5.11783	0.0198595	NA
Chr5.g15914	1.96723	0.000837231	GH31 [Echinochloa crus-galli]
Chr5.g15925	-1.71635	0.00136459	zinc finger protein ZAT6-like [Aegilops tauschii subsp. tauschii]
Chr5.g15926	-1.04908	0.00260199	zinc finger protein ZAT10 [Zea mays]
Chr5.g15933	2.09798	0.0128966	PREDICTED: uncharacterized protein LOC101763512 [Setaria italica]
Chr5.g15972	1.22949	0.0312474	hypothetical protein SETIT_033846mg [Setaria italica]
Chr5.g15996	-3.17431	0.0240069	hypothetical protein BAE44_0017681 [Dichanthelium oligosanthes]
Chr5.g15997	4.61115	0.0454111	uncharacterized protein LOC8063854 isoform X1 [Sorghum bicolor]
Chr5.g16005	-3.58707	0.0384458	PREDICTED: uncharacterized protein LOC4340861 [Oryza sativa Japonica Group]
Chr5.g16007	-2.44933	0.00914082	Pentatricopeptide repeat-containing protein [Zea mays]
Chr5.g16009	-1.62368	0.00770036	putative cytochrome p450tyr [Oryza sativa Japonica Group]
Chr5.g16029	1.3247	0.043753	PREDICTED: 11-beta-hydroxysteroid dehydrogenase 1B-like [Oryza sativa Japonica Group]
Chr5.g16091	6.4215	0.00155656	unknown [Zea mays]
Chr5.g16109	1.76392	0.00485052	Zinc finger protein AZF2 [Dichanthelium oligosanthes]
Chr5.g16130	-6.24761	0.00250308	B3 DNA binding domain containing protein, expressed [Oryza sativa Japonica Group]
Chr5.g16133	2.85399	0.0149625	UDP-glycosyltransferase 92A1 [Sorghum bicolor]
Chr5.g16146	4.8271	0.0361906	hypothetical protein SETIT_039103mg, partial [Setaria italica]
Chr5.g16159	1.14721	0.0224063	Anthocyanidin 3-O-glucosyltransferase [Aegilops tauschii]
Chr5.g16172	-2.03718	1.5e-06	leucine-rich repeat extensin-like protein 6 [Sorghum bicolor]
Chr5.g16179	-5.3774	0.013061	uncharacterized protein LOC100276638 precursor [Zea mays]
Chr5.g16190	3.39385	0.019682	PREDICTED: patatin-like protein 3 [Setaria italica]
Chr5.g16193	2.5993	0.0214257	PREDICTED: patatin-like protein 3 [Setaria italica]
Chr5.g16194	-5.22638	0.0189565	26S proteasome regulatory subunit 6B homolog [Spinacia oleracea]
Chr5.g16195	2.04339	0.0113121	PREDICTED: patatin-like protein 3 [Setaria italica]
Chr5.g16240	4.7876	0.0316468	electron transporter/ thiol-disulfide exchange intermediate [Zea mays]
Chr5.g16244	-5.66502	0.00886671	sulfate transporter 1.2 [Sorghum bicolor]
Chr5.g16251	5.68942	0.0089272	Protein DYAD [Dichanthelium oligosanthes]
Chr5.g16270	-5.39328	0.0155031	cupin, RmlC-type [Zea mays]
Chr5.g16291	2.68611	0.00287694	hypothetical protein SETIT_038936mg [Setaria italica]
Chr5.g16336	2.27248	0.0106295	PREDICTED: transcription factor bHLH18-like [Setaria italica]
Chr5.g16354	1.1401	0.0356328	PREDICTED: growth-regulating factor 9-like [Setaria italica]
Chr5.g16365	4.91089	0.0266955	NA
Chr5.g16380	-4.65875	0.00271519	PREDICTED: protein NUCLEAR FUSION DEFECTIVE 4-like [Setaria italica]
Chr5.g16409	-4.98197	0.0197081	PREDICTED: putative disease resistance RPP13-like protein 1 [Setaria italica]
Chr5.g16410	1.30534	0.0025895	putative disease resistance protein RGA3 [Sorghum bicolor]
Chr5.g16438	1.04295	0.0439134	unknown [Zea mays]
Chr5.g16451	1.0558	0.00382985	uncharacterized protein LOC100272598 precursor [Zea mays]
Chr5.g16468	1.23135	6.95e-10	PREDICTED: uncharacterized protein LOC101752970 isoform X2 [Setaria italica]
Chr5.g16484	-6.29058	0.00347584	hypothetical protein BAE44_0016215 [Dichanthelium oligosanthes]
Chr5.g16489	-5.22638	0.0189565	beta-glucosidase 7 [Sorghum bicolor]
Chr5.g16507	1.16976	9.82e-06	hypothetical protein BAE44_0015864 [Dichanthelium oligosanthes]
Chr5.g16583	1.09232	0.0381132	PREDICTED: protein NRT1/ PTR FAMILY 8.3-like [Setaria italica]
Chr5.g16616	1.35075	8.42e-09	PREDICTED: transcription factor bHLH18-like [Setaria italica]
Chr5.g16634	1.73684	0.0234895	ACC synthase [Phyllostachys edulis]
Chr5.g16647	-1.1856	0.0223798	hypothetical protein SETIT_036668mg [Setaria italica]
Chr5.g16663	-4.44498	0.0441179	uncharacterized protein LOC100383262 [Zea mays]
Chr5.g16670	5.55028	0.0151258	STS14 protein [Dichanthelium oligosanthes]
Chr5.g16686	3.47316	0.0471494	ankyrin-2 [Sorghum bicolor]
Chr5.g16697	1.05328	0.0355793	PREDICTED: GEM-like protein 1 [Setaria italica]
Chr5.g16739	4.80681	0.0326198	protein ECERIFERUM 26-like [Sorghum bicolor]
Chr5.g16752	5.37235	0.0137594	hypothetical protein BAE44_0006946 [Dichanthelium oligosanthes]
Chr5.g16780	-5.0377	0.023653	PREDICTED: universal stress protein A-like protein [Setaria italica]
Chr5.g16786	-1.8171	0.0123128	uncharacterized protein LOC8086243 [Sorghum bicolor]
Chr5.g16819	2.31063	0.0241588	hypothetical protein SETIT_040038mg [Setaria italica]
Chr5.g16823	1.34739	0.00222056	putative WRKY transcription factor 57 [Dichanthelium oligosanthes]
Chr5.g16835	1.36353	0.000396795	hypothetical protein BAE44_0015428 [Dichanthelium oligosanthes]
Chr5.g16836	4.03231	0.0120909	Origin recognition complex subunit protein 5 [Aegilops tauschii]
Chr5.g16840	1.93869	0.00631654	cytochrome P450 [Cynodon dactylon]
Chr5.g16849	1.39126	0.0187376	PREDICTED: probable protein phosphatase 2C 34 [Setaria italica]
Chr5.g16872	1.11852	1.27e-08	C2H2-type zinc finger protein [Zoysia japonica]
Chr5.g16889	1.25458	6.19e-05	Allene oxide synthase 1, chloroplastic [Dichanthelium oligosanthes]
Chr5.g16907	-1.63128	0.00936428	DNA-binding protein EMBP-1 [Sorghum bicolor]
Chr5.g16911	2.04711	0.00541318	probable xyloglucan glycosyltransferase 9 [Sorghum bicolor]
Chr5.g16946	4.7876	0.0316468	PREDICTED: uncharacterized protein LOC101773111 [Setaria italica]
Chr5.g16994	-4.73934	0.00449832	hypothetical protein BAE44_0015515 [Dichanthelium oligosanthes]
Chr5.g16998	1.47609	7.89e-07	Syntaxin 121 [Zea mays]
Chr5.g17005	1.03496	0.00447856	fasciclin-like arabinogalactan protein 16 [Sorghum bicolor]
Chr5.g17007	-6.74891	0.000530632	hypothetical protein BAE44_0011504 [Dichanthelium oligosanthes]
Chr5.g17031	5.01498	0.0294935	hypothetical protein OsI_13859 [Oryza sativa Indica Group]
Chr5.g17039	5.38556	0.0134089	non-specific lipid transfer protein GPI-anchored 2 [Sorghum bicolor]
Chr5.g17040	2.53237	0.0191363	PREDICTED: uncharacterized N-acetyltransferase p20-like [Setaria italica]
Chr5.g17051	-3.75659	0.0100158	NA
Chr5.g17070	6.61672	0.00134015	indole-3-glycerol phosphate lyase, chloroplastic [Sorghum bicolor]
Chr5.g17089	-1.33176	0.0230338	PREDICTED: uncharacterized protein LOC101758073 [Setaria italica]
Chr5.g17111	5.46512	0.0129302	oxalate oxidase [Eleusine coracana]
Chr5.g17123	-6.1209	0.00608215	PREDICTED: protochlorophyllide-dependent translocon component 52, chloroplastic-like [Setaria italica]
Chr5.g17131	-1.2053	0.0273042	PREDICTED: OTU domain-containing protein 6B [Setaria italica]
Chr5.g17137	-2.96179	0.0388865	PREDICTED: uncharacterized protein LOC101767432 [Setaria italica]
Chr5.g17138	-5.22638	0.0189565	PREDICTED: polygalacturonase-like [Setaria italica]
Chr5.g17143	5.27216	0.0160897	PREDICTED: uncharacterized protein LOC101764708 [Setaria italica]
Chr5.g17190	3.65288	0.0328711	CASP-like protein 4B3 [Dichanthelium oligosanthes]
Chr5.g17217	1.55979	0.00244184	hypothetical protein BAE44_0019995 [Dichanthelium oligosanthes]
Chr5.g17218	2.43091	1.16e-08	zinc finger protein ZAT8-like [Aegilops tauschii subsp. tauschii]
Chr5.g17220	1.73327	0.0098204	hypothetical protein SETIT_039151mg [Setaria italica]
Chr5.g17231	1.22565	0.015522	hypothetical protein BAE44_0013236 [Dichanthelium oligosanthes]
Chr5.g17266	-1.63164	5.18e-08	PREDICTED: uncharacterized protein LOC4334644 isoform X2 [Oryza sativa Japonica Group]
Chr5.g17296	1.22882	0.0257356	cell number regulator 10 [Zea mays]
Chr5.g17312	-5.0377	0.023653	hypothetical protein BAE44_0003144 [Dichanthelium oligosanthes]
Chr5.g17371	3.71175	4.47e-10	PREDICTED: tyrosine N-monooxygenase-like [Setaria italica]
Chr5.g17375	-1.06589	0.0294548	hypothetical protein BAE44_0006384 [Dichanthelium oligosanthes]
Chr5.g17431	2.69126	0.0162908	PREDICTED: cytokinin riboside 5'-monophosphate phosphoribohydrolase LOG1 [Elaeis guineensis]
Chr5.g17448	-2.39534	2.22e-08	ethylene-responsive transcription factor 1B [Sorghum bicolor]
Chr5.g17450	4.52421	0.0424586	PREDICTED: uncharacterized protein LOC101784294 [Setaria italica]
Chr5.g17457	5.28634	0.0162241	hypothetical protein BAE44_0019683 [Dichanthelium oligosanthes]
Chr6.g17478	-5.66502	0.00886671	ribose-phosphate pyrophosphokinase 1 [Sorghum bicolor]
Chr6.g17498	1.29416	2.28e-05	Cortical cell-delineating protein [Dichanthelium oligosanthes]
Chr6.g17510	-5.68435	0.00743396	Protein PAIR1 [Zea mays]
Chr6.g17520	1.27714	0.00329965	PREDICTED: probable glucuronosyltransferase Os03g0107900 [Setaria italica]
Chr6.g17544	1.6994	0.000719645	PREDICTED: remorin-like [Setaria italica]
Chr6.g17545	4.61115	0.0454111	hypothetical protein BAE44_0014850 [Dichanthelium oligosanthes]
Chr6.g17560	1.60431	0.0284381	hypothetical protein BAE44_0009130 [Dichanthelium oligosanthes]
Chr6.g17576	4.74977	0.0321047	peroxisomal membrane protein 11-1 [Sorghum bicolor]
Chr6.g17582	4.7876	0.0316468	hypothetical protein BAE44_0001456 [Dichanthelium oligosanthes]
Chr6.g17583	5.10235	0.020152	UDP-galactose/UDP-glucose transporter 2 [Sorghum bicolor]
Chr6.g17586	-1.65259	0.0438086	hypothetical protein SORBI_3001G530100 [Sorghum bicolor]
Chr6.g17608	4.21042	0.00722098	PREDICTED: 50S ribosomal protein L11-like [Setaria italica]
Chr6.g17676	1.9553	0.00141306	PREDICTED: serine/threonine-protein kinase CDL1-like [Setaria italica]
Chr6.g17708	1.15341	0.00244575	PREDICTED: transcription factor bHLH61-like [Setaria italica]
Chr6.g17711	1.26912	2.19e-06	PREDICTED: uncharacterized protein LOC102714711 [Oryza brachyantha]
Chr6.g17752	2.86575	0.00134177	hypothetical protein TRIUR3_33803 [Triticum urartu]
Chr6.g17768	-1.56451	0.00712985	hypothetical protein OsI_09986 [Oryza sativa Indica Group]
Chr6.g17806	1.33457	0.0110289	PREDICTED: RING-H2 finger protein ATL16-like [Setaria italica]
Chr6.g17810	-3.52687	2.45e-05	PREDICTED: inorganic phosphate transporter 1-2-like [Setaria italica]
Chr6.g17818	2.08899	0.00799995	PREDICTED: uncharacterized protein LOC101783232 [Setaria italica]
Chr6.g17879	-3.37309	0.0115474	uncharacterized protein LOC8074718 [Sorghum bicolor]
Chr6.g17895	1.06296	0.0118145	PREDICTED: uncharacterized protein LOC101778527 [Setaria italica]
Chr6.g17904	-1.45445	0.0259273	hypothetical protein SORBI_3001G490800, partial [Sorghum bicolor]
Chr6.g17909	1.1469	0.00416748	uncharacterized protein LOC100274922 [Zea mays]
Chr6.g17971	1.25302	0.00916768	hypothetical protein SORBI_3001G482600 [Sorghum bicolor]
[truncated: 600 more rows]
